# Supplementary material for: Use of Publication Dynamics to Distinguish Cancer Genes and Bystander Genes
Source: Genes (Basel). 2022 Jun 21;13(7):1105. doi: 10.3390/genes13071105 (PMC9315931; doi:10.3390/genes13071105)
Supplement: Supplementary file 1 [file genes-13-01105-s001.zip]

Archive with 11 entries (11 files):
- Appendix SA.pdf
- Supplementary_file 1.xlsx
- Supplementary_file 10.xlsx
- Supplementary_file 2.xlsx
- Supplementary_file 3.xlsx
- Supplementary_file 4.xlsx
- Supplementary_file 5.xlsx
- Supplementary_file 6.xlsx
- Supplementary_file 7.xlsx
- Supplementary_file 8.xlsx
- Supplementary_file 9.xlsx
