# Supplementary material for: Use of Publication Dynamics to Distinguish Cancer Genes and Bystander Genes
Source: Genes (Basel). 2022 Jun 21;13(7):1105. doi: 10.3390/genes13071105 (PMC9315931; doi:10.3390/genes13071105)
Supplement: Supplementary file 1 [file genes-13-01105-s001.zip › Supplementary_file 1.xlsx]

## Sheet: Supplementary file 1
ID	HGNC	All_Pubs	Cancer_Pubs	Gene symbol (V-genes)	Gene Symbol (CGC-genes)
ENSG00000180176	TH	6797692	1634695
ENSG00000177606	JUN	1648748	296717		JUN
ENSG00000173599	PC	1211075	178081
ENSG00000154059	IMPACT	634159	119604
ENSG00000087085	ACHE	663546	95907
ENSG00000146648	EGFR	76021	57127	EGFR	EGFR
ENSG00000168453	HR	161930	49158
ENSG00000119335	SET	278651	47024		SET
ENSG00000143294	PRCC	44684	43658		PRCC
ENSG00000062485	CS	129937	32631
ENSG00000261609	GAN	41577	29548
ENSG00000156574	NODAL	35947	27284
ENSG00000186716	BCR	32645	27066		BCR
ENSG00000169291	SHE	98956	26745
ENSG00000105976	MET	138804	26342	MET	MET
ENSG00000141736	ERBB2	27406	26070	ERBB2	ERBB2
ENSG00000188158	NHS	134589	26036
ENSG00000115718	PROC	162985	22927
ENSG00000010610	CD4	119444	22481
ENSG00000232810	TNF	105388	22157
ENSG00000164305	CASP3	38347	21614		CASP3
ENSG00000136997	MYC	28474	21462		MYC
ENSG00000175084	DES	115518	21222
ENSG00000198125	MB	47779	20353
ENSG00000169083	AR	99623	19125	AR	AR
ENSG00000174059	CD34	30872	16417
ENSG00000157404	KIT	41660	15440	KIT	KIT
ENSG00000141510	TP53	16781	14922	TP53	TP53
ENSG00000087088	BAX	25252	14838		BAX
ENSG00000198793	MTOR	21922	14603		MTOR
ENSG00000105669	COPE	136551	13598
ENSG00000012048	BRCA1	14494	13523	BRCA1	BRCA1
ENSG00000148773	MKI67	15628	13165
ENSG00000145321	GC	41648	11478
ENSG00000157764	BRAF	11907	11264	BRAF	BRAF
ENSG00000138798	EGF	21771	10797
ENSG00000084093	REST	116991	10382
ENSG00000171862	PTEN	13173	10351	PTEN	PTEN
ENSG00000133703	KRAS	10797	10340	KRAS	KRAS
ENSG00000197122	SRC	22549	9678		SRC
ENSG00000143839	REN	32021	9365
ENSG00000168610	STAT3	15295	9314		STAT3
ENSG00000139618	BRCA2	9462	9091	BRCA2	BRCA2
ENSG00000125952	MAX	62626	8970		MAX
ENSG00000073756	PTGS2	20820	8862
ENSG00000134982	APC	16761	8861	APC	APC
ENSG00000047457	CP	33404	8291
ENSG00000026103	FAS	24152	8239		FAS
ENSG00000081051	AFP	19579	8064
ENSG00000026508	CD44	12631	8062
ENSG00000132646	PCNA	12573	7646
ENSG00000147889	CDKN2A	8692	7632	CDKN2A	CDKN2A
ENSG00000163914	RHO	31989	7493
ENSG00000106991	ENG	75471	7077
ENSG00000002330	BAD	36604	7019
ENSG00000164047	CAMP	42130	6907
ENSG00000090402	SI	29885	6500
ENSG00000115138	POMC	32708	6191
ENSG00000171791	BCL2	8531	6142	BCL2	BCL2
ENSG00000124762	CDKN1A	8230	6043		CDKN1A
ENSG00000135679	MDM2	7546	5920		MDM2
ENSG00000087111	PIGS	101296	5896
ENSG00000121691	CAT	38835	5719
ENSG00000112715	VEGFA	12643	5365
ENSG00000149311	ATM	9171	5255	ATM	ATM
ENSG00000171094	ALK	6400	5198	ALK	ALK
ENSG00000172005	MAL	40361	5189
ENSG00000042832	TG	28167	4875
ENSG00000168036	CTNNB1	6285	4778	CTNNB1	CTNNB1
ENSG00000177455	CD19	9360	4663
ENSG00000174611	KY	24732	4592
ENSG00000104267	CA2	36325	4557
ENSG00000135446	CDK4	5590	4533		CDK4
ENSG00000004961	HCCS	4730	4531
ENSG00000257017	HP	22349	4403
ENSG00000177084	POLE	22090	4403		POLE
ENSG00000096968	JAK2	7320	4387	JAK2	JAK2
ENSG00000206503	HLA-A	14129	4341		HLA-A
ENSG00000165731	RET	6133	4310	RET	RET
ENSG00000100644	HIF1A	7061	4286		HIF1A
ENSG00000135094	SDS	32047	4247
ENSG00000164362	TERT	10422	4230		TERT
ENSG00000121966	CXCR4	10139	4179		CXCR4
ENSG00000076242	MLH1	4460	4141	MLH1	MLH1
ENSG00000089685	BIRC5	4741	4108
ENSG00000132693	CRP	36736	4039
ENSG00000100842	EFS	6339	3859
ENSG00000187094	CCK	8287	3830
ENSG00000105220	GPI	12552	3812
ENSG00000214285	NPS	13415	3793
ENSG00000196712	NF1	4379	3765	NF1	NF1
ENSG00000198576	ARC	17469	3709
ENSG00000121879	PIK3CA	3882	3704	PIK3CA	PIK3CA
ENSG00000136634	IL10	22056	3703
ENSG00000119888	EPCAM	6145	3697
ENSG00000170345	FOS	10932	3641
ENSG00000070031	SCT	7111	3613
ENSG00000159763	PIP	40041	3602
ENSG00000125730	C3	29871	3601
ENSG00000170290	SLN	4112	3543
ENSG00000122025	FLT3	4460	3517	FLT3	FLT3
ENSG00000171552	BCL2L1	5521	3496
ENSG00000159140	SON	16839	3484
ENSG00000110092	CCND1	3954	3473		CCND1
ENSG00000121058	COIL	22583	3461
ENSG00000123374	CDK2	5358	3459
ENSG00000142208	AKT1	5626	3441	AKT1	AKT1
ENSG00000019991	HGF	7605	3429
ENSG00000140443	IGF1R	5329	3401
ENSG00000164430	CGAS	5019	3335
ENSG00000110448	CD5	5102	3317
ENSG00000095002	MSH2	3605	3303	MSH2	MSH2
ENSG00000129226	CD68	8894	3283
ENSG00000185591	SP1	8783	3251
ENSG00000170430	MGMT	3535	3244		MGMT
ENSG00000138685	FGF2	9664	3238
ENSG00000049768	FOXP3	10151	3202
ENSG00000178860	MSC	17540	3198
ENSG00000091513	TF	12612	3191
ENSG00000134086	VHL	3875	3159	VHL	VHL
ENSG00000214274	ANG	15035	3147
ENSG00000100985	MMP9	5713	3142
ENSG00000175164	ABO	21942	3123
ENSG00000166278	C2	18715	3118
ENSG00000146469	VIP	11883	3097
ENSG00000084774	CAD	36565	3065
ENSG00000120217	CD274	3619	3047		CD274
ENSG00000185499	MUC1	4078	3035		MUC1
ENSG00000004468	CD38	6431	2976
ENSG00000015475	BID	8889	2967
ENSG00000170458	CD14	17291	2960
ENSG00000172179	PRL	8969	2949
ENSG00000087245	MMP2	4915	2928
ENSG00000084207	GSTP1	4409	2913
ENSG00000078747	ITCH	21367	2910
ENSG00000167508	MVD	4338	2888
ENSG00000077498	TYR	11410	2862
ENSG00000134057	CCNB1	3807	2842
ENSG00000118777	ABCG2	3887	2837
ENSG00000131747	TOP2A	5508	2833
ENSG00000069482	GAL	12046	2806
ENSG00000148400	NOTCH1	4252	2791	NOTCH1	NOTCH1
ENSG00000140464	PML	5546	2783		PML
ENSG00000184937	WT1	3670	2775	WT1	WT1
ENSG00000148926	ADM	17953	2765
ENSG00000039068	CDH1	3339	2760	CDH1	CDH1
ENSG00000104964	AES	10354	2724
ENSG00000085563	ABCB1	4947	2703
ENSG00000090339	ICAM1	16670	2695
ENSG00000133895	MEN1	2920	2693	MEN1	MEN1
ENSG00000107562	CXCL12	6036	2686
ENSG00000137561	TTPA	24293	2672
ENSG00000078098	FAP	4267	2667
ENSG00000136244	IL6	11371	2652
ENSG00000039537	C6	9964	2629
ENSG00000101017	CD40	10168	2610
ENSG00000188389	PDCD1	3538	2569
ENSG00000213281	NRAS	2748	2567	NRAS	NRAS
ENSG00000129214	SHBG	8081	2566
ENSG00000174775	HRAS	3546	2527	HRAS	HRAS
ENSG00000152266	PTH	16037	2507
ENSG00000127948	POR	5677	2502
ENSG00000101846	STS	9400	2441
ENSG00000106462	EZH2	2935	2378	EZH2	EZH2
ENSG00000140465	CYP1A1	5178	2371
ENSG00000138413	IDH1	2503	2352	IDH1	IDH1
ENSG00000067560	RHOA	6131	2350		RHOA
ENSG00000064012	CASP8	3815	2320	CASP8	CASP8
ENSG00000121858	TNFSF10	3236	2320
ENSG00000159216	RUNX1	3000	2308	RUNX1	RUNX1
ENSG00000181449	SOX2	4684	2294		SOX2
ENSG00000137869	CYP19A1	5079	2290
ENSG00000139687	RB1	2775	2272	RB1	RB1
ENSG00000082175	PGR	2724	2250
ENSG00000101966	XIAP	3074	2249
ENSG00000019169	MARCO	10580	2207
ENSG00000131095	GFAP	6472	2183
ENSG00000173039	RELA	5701	2180
ENSG00000141646	SMAD4	3165	2154	SMAD4	SMAD4
ENSG00000150787	PTS	8060	2150
ENSG00000136238	RAC1	5241	2112		RAC1
ENSG00000101412	E2F1	2928	2105
ENSG00000134323	MYCN	2137	2056		MYCN
ENSG00000105383	CD33	2967	2047
ENSG00000115415	STAT1	5935	2041
ENSG00000116824	CD2	5656	2038
ENSG00000106546	AHR	9525	2036
ENSG00000198650	TAT	11767	2014
ENSG00000121594	CD80	6123	2013
ENSG00000178562	CD28	8209	2007		CD28
ENSG00000134184	GSTM1	3462	1997
ENSG00000139684	ESD	3070	1940
ENSG00000175054	ATR	5177	1892		ATR
ENSG00000160868	CYP3A4	12014	1890
ENSG00000051180	RAD51	2905	1888
ENSG00000124102	PI3	4135	1886
ENSG00000147465	STAR	10759	1881
ENSG00000272398	CD24	2456	1873
ENSG00000170312	CDK1	2881	1860
ENSG00000119535	CSF3R	4939	1850		CSF3R
ENSG00000164692	COL1A2	13176	1846
ENSG00000075142	SRI	14306	1844
ENSG00000157554	ERG	6612	1818		ERG
ENSG00000171444	MCC	3776	1817
ENSG00000097007	ABL1	1922	1793	ABL1	ABL1
ENSG00000184207	PGP	3400	1751
ENSG00000163599	CTLA4	4297	1748
ENSG00000175387	SMAD2	4156	1729	SMAD2	SMAD2
ENSG00000113721	PDGFRB	3411	1719		PDGFRB
ENSG00000111704	NANOG	3524	1718
ENSG00000108691	CCL2	10605	1710
ENSG00000168040	FADD	2869	1699
ENSG00000146674	IGFBP3	4743	1695
ENSG00000143799	PARP1	2700	1685
ENSG00000012061	ERCC1	1958	1671
ENSG00000164690	SHH	3661	1654
ENSG00000164949	GEM	2842	1644
ENSG00000261857	MIA	2847	1642
ENSG00000117560	FASLG	3897	1640
ENSG00000186575	NF2	1768	1640	NF2	NF2
ENSG00000130427	EPO	8452	1636
ENSG00000111424	VDR	5403	1634
ENSG00000163513	TGFBR2	3572	1629		TGFBR2
ENSG00000114013	CD86	6057	1627
ENSG00000007062	PROM1	2319	1626
ENSG00000105810	CDK6	2025	1626		CDK6
ENSG00000136869	TLR4	11169	1589
ENSG00000166949	SMAD3	4007	1579		SMAD3
ENSG00000079432	CIC	7137	1573	CIC	CIC
ENSG00000177000	MTHFR	6655	1572
ENSG00000132341	RAN	10373	1565
ENSG00000130816	DNMT1	2559	1555	DNMT1
ENSG00000104365	IKBKB	3960	1542		IKBKB
ENSG00000173762	CD7	2160	1540
ENSG00000096717	SIRT1	5008	1537
ENSG00000148516	ZEB1	1820	1537		ZEB1
ENSG00000171759	PAH	10076	1530
ENSG00000111837	MAK	6642	1527
ENSG00000119912	IDE	5857	1505
ENSG00000128052	KDR	3416	1500		KDR
ENSG00000132906	CASP9	2701	1499		CASP9
ENSG00000134216	CHIA	5514	1483
ENSG00000134853	PDGFRA	1817	1481	PDGFRA	PDGFRA
ENSG00000234745	HLA-B	13031	1479
ENSG00000170909	OSCAR	2981	1478
ENSG00000142192	APP	15436	1466
ENSG00000103197	TSC2	1871	1461		TSC2
ENSG00000116062	MSH6	1593	1456	MSH6	MSH6
ENSG00000135517	MIP	8492	1451
ENSG00000152430	BOLL	16996	1443
ENSG00000150630	VEGFC	1876	1434
ENSG00000070831	CDC42	3912	1427
ENSG00000165806	CASP7	2273	1421
ENSG00000118513	MYB	2622	1418		MYB
ENSG00000150991	UBC	10599	1402
ENSG00000106258	CYP3A5	8820	1394
ENSG00000105664	COMP	19541	1392
ENSG00000177302	TOP3A	2724	1376
ENSG00000073050	XRCC1	1856	1372
ENSG00000038002	AGA	10540	1370
ENSG00000169398	PTK2	2480	1365
ENSG00000065154	OAT	3465	1360
ENSG00000077782	FGFR1	2571	1360		FGFR1
ENSG00000131981	LGALS3	2929	1351
ENSG00000116044	NFE2L2	3700	1341	NFE2L2	NFE2L2
ENSG00000116478	HDAC1	2378	1341
ENSG00000111087	GLI1	1840	1336		GLI1
ENSG00000002586	CD99	1533	1330
ENSG00000113916	BCL6	1688	1329		BCL6
ENSG00000118058	KMT2A	1534	1320		KMT2A
ENSG00000187323	DCC	2159	1316		DCC
ENSG00000159640	ACE	24334	1295
ENSG00000165556	CDX2	1721	1293		CDX2
ENSG00000153113	CAST	16863	1292
ENSG00000134852	CLOCK	11268	1292
ENSG00000143384	MCL1	1577	1292
ENSG00000111276	CDKN1B	1718	1281		CDKN1B
ENSG00000135346	CGA	2687	1275
ENSG00000082701	GSK3B	2811	1271
ENSG00000076928	ARHGEF1	2821	1267
ENSG00000183765	CHEK2	1578	1261		CHEK2
ENSG00000113083	LOX	3641	1259
ENSG00000120215	MLANA	1391	1257
ENSG00000147065	MSN	7892	1253		MSN
ENSG00000173992	CCS	5027	1252
ENSG00000073969	NSF	5114	1246
ENSG00000131759	RARA	1772	1237		RARA
ENSG00000065361	ERBB3	1582	1234		ERBB3
ENSG00000124216	SNAI1	1518	1233
ENSG00000198788	MUC2	1802	1219
ENSG00000166986	MARS	11531	1214
ENSG00000122691	TWIST1	1602	1207
ENSG00000151247	EIF4E	2142	1191
ENSG00000100292	HMOX1	5973	1185
ENSG00000181163	NPM1	1296	1184	NPM1	NPM1
ENSG00000122512	PMS2	1283	1184		PMS2
ENSG00000181019	NQO1	2323	1174
ENSG00000107159	CA9	1437	1170
ENSG00000106804	C5	10811	1168
ENSG00000012124	CD22	1785	1167
ENSG00000091140	DLD	1672	1167
ENSG00000150907	FOXO1	2652	1165		FOXO1
ENSG00000254647	INS	6763	1164
ENSG00000126522	ASL	6261	1163
ENSG00000124391	IL17C	8407	1155
ENSG00000117308	GALE	4565	1155
ENSG00000109471	IL2	3125	1154		IL2
ENSG00000105695	MAG	6192	1147
ENSG00000189403	HMGB1	3903	1142
ENSG00000073282	TP63	1713	1136		TP63
ENSG00000087586	AURKA	1359	1135
ENSG00000213658	LAT	9447	1130
ENSG00000198901	PRC1	1714	1130
ENSG00000167244	IGF2	2231	1121
ENSG00000284779	IGF2	2231	1121
ENSG00000172680	MOS	4304	1117
ENSG00000080823	MOK	3712	1111
ENSG00000137801	THBS1	2345	1111
ENSG00000100312	ACR	7678	1110
ENSG00000166851	PLK1	1630	1108
ENSG00000165699	TSC1	1396	1108	TSC1	TSC1
ENSG00000017427	IGF1	3085	1102
ENSG00000066468	FGFR2	2162	1100	FGFR2	FGFR2
ENSG00000099864	PALM	8883	1096
ENSG00000118046	STK11	1386	1094	STK11	STK11
ENSG00000162434	JAK1	2208	1091	JAK1	JAK1
ENSG00000119772	DNMT3A	1689	1082	DNMT3A	DNMT3A
ENSG00000091831	ESR1	1821	1072		ESR1
ENSG00000068078	FGFR3	1986	1067	FGFR3	FGFR3
ENSG00000137693	YAP1	1431	1067
ENSG00000149554	CHEK1	1526	1065
ENSG00000196126	HLA-DRB1	8822	1054
ENSG00000102393	GLA	6735	1048
ENSG00000132703	APCS	5381	1048
ENSG00000158477	CD1A	3265	1048
ENSG00000168283	BMI1	1323	1047
ENSG00000134259	NGF	5436	1042
ENSG00000100197	CYP2D6	6540	1037
ENSG00000204531	POU5F1	2193	1036		POU5F1
ENSG00000117525	F3	4932	1029
ENSG00000161835	GRASP	25836	1028
ENSG00000170893	TRH	6152	1028
ENSG00000111640	GAPDH	3209	1021
ENSG00000145730	PAM	4458	1018
ENSG00000115053	NCL	5581	1016
ENSG00000147155	EBP	4858	1014
ENSG00000100030	MAPK1	1974	1012		MAPK1
ENSG00000099194	SCD	10324	1010
ENSG00000068028	RASSF1	1110	1008
ENSG00000245848	CEBPA	1892	1005	CEBPA	CEBPA
ENSG00000215182	MUC5AC	2325	1002
ENSG00000197299	BLM	1817	1002		BLM
ENSG00000189283	FHIT	1088	996		FHIT
ENSG00000126581	BECN1	1682	990
ENSG00000139083	ETV6	1079	986		ETV6
ENSG00000197696	NMB	2329	974
ENSG00000086205	FOLH1	1079	973
ENSG00000128602	SMO	1529	972	SMO	SMO
ENSG00000110395	CBL	2643	967	CBL	CBL
ENSG00000182871	COL18A1	1538	965
ENSG00000091483	FH	6819	964		FH
ENSG00000160791	CCR5	8230	963
ENSG00000005381	MPO	6243	963
ENSG00000198670	LPA	3630	962
ENSG00000007171	NOS2	4690	961
ENSG00000187098	MITF	1676	960		MITF
ENSG00000110619	CARS	9775	956		CARS
ENSG00000128342	LIF	4157	953
ENSG00000172936	MYD88	3789	952	MYD88	MYD88
ENSG00000138061	CYP1B1	1881	952
ENSG00000100311	PDGFB	2960	951		PDGFB
ENSG00000122882	ECD	4978	942
ENSG00000100906	NFKBIA	2752	942
ENSG00000105369	CD79A	1229	937		CD79A
ENSG00000151702	FLI1	1216	937		FLI1
ENSG00000113140	SPARC	2363	936
ENSG00000111206	FOXM1	1092	935
ENSG00000130649	CYP2E1	3505	932
ENSG00000164136	IL15	2707	930
ENSG00000132688	NES	3380	917
ENSG00000011422	PLAUR	1797	917
ENSG00000203710	CR1	2595	905
ENSG00000196628	TCF4	1882	905
ENSG00000057663	ATG5	1828	904
ENSG00000147883	CDKN2B	1239	902
ENSG00000140505	CYP1A2	4485	898
ENSG00000145604	SKP2	1119	898
ENSG00000177575	CD163	2392	897
ENSG00000139193	CD27	3123	896
ENSG00000162924	REL	2627	896		REL
ENSG00000148795	CYP17A1	2250	895
ENSG00000113360	DROSHA	2193	892		DROSHA
ENSG00000239672	NME1	1018	888
ENSG00000136826	KLF4	2105	887	KLF4	KLF4
ENSG00000196839	ADA	8093	885
ENSG00000168769	TET2	1152	884	TET2	TET2
ENSG00000169429	CXCL8	4330	883
ENSG00000120738	EGR1	2128	877
ENSG00000117400	MPL	2645	876	MPL	MPL
ENSG00000178568	ERBB4	1430	874		ERBB4
ENSG00000136560	TANK	21971	870
ENSG00000180210	F2	10232	868
ENSG00000165025	SYK	2797	868		SYK
ENSG00000134443	GRP	1639	867
ENSG00000102172	SMS	4589	866
ENSG00000177885	GRB2	2133	865
ENSG00000118689	FOXO3	1624	865		FOXO3
ENSG00000149948	HMGA2	1063	864		HMGA2
ENSG00000182054	IDH2	950	862	IDH2	IDH2
ENSG00000126353	CCR7	2682	857		CCR7
ENSG00000184012	TMPRSS2	947	857		TMPRSS2
ENSG00000204640	NMS	4550	838
ENSG00000104884	ERCC2	1057	837		ERCC2
ENSG00000165704	HPRT1	3490	836
ENSG00000135678	CPM	3703	827
ENSG00000169032	MAP2K1	1480	825	MAP2K1	MAP2K1
ENSG00000165092	ALDH1A1	1076	825
ENSG00000271503	CCL5	5117	817
ENSG00000156006	NAT2	1647	815
ENSG00000140105	WARS	15438	811
ENSG00000151657	KIN	4967	811
ENSG00000117394	SLC2A1	1871	809
ENSG00000104899	AMH	2691	807
ENSG00000107485	GATA3	1919	807	GATA3	GATA3
ENSG00000087494	PTHLH	1294	806
ENSG00000073910	FRY	5013	803
ENSG00000241635	UGT1A1	2218	803
ENSG00000169245	CXCL10	4353	802
ENSG00000112149	CD83	2423	801
ENSG00000079557	AFM	4732	800
ENSG00000115705	TPO	4258	800
ENSG00000144063	MALL	6299	795
ENSG00000153094	BCL2L11	1189	793
ENSG00000143924	EML4	803	793		EML4
ENSG00000099956	SMARCB1	912	790	SMARCB1	SMARCB1
ENSG00000101752	MIB1	911	790
ENSG00000117118	SDHB	872	788		SDHB
ENSG00000103653	CSK	2559	786
ENSG00000079999	KEAP1	1649	784		KEAP1
ENSG00000175197	DDIT3	1436	784		DDIT3
ENSG00000113924	HGD	872	781
ENSG00000158402	CDC25C	1077	780
ENSG00000047936	ROS1	829	776		ROS1
ENSG00000158825	CDA	2636	775
ENSG00000030304	MUSK	1964	773
ENSG00000103152	MPG	7528	772
ENSG00000142185	TRPM2	2270	768
ENSG00000115085	ZAP70	1561	768
ENSG00000169194	IL13	4488	767
ENSG00000100146	SOX10	2374	765
ENSG00000125618	PAX8	1033	762		PAX8
ENSG00000112936	C7	6255	760
ENSG00000150782	IL18	4742	758
ENSG00000118762	PKD2	4407	757
ENSG00000160182	TFF1	961	756
ENSG00000179295	PTPN11	1643	751	PTPN11	PTPN11
ENSG00000110848	CD69	3706	743
ENSG00000010671	BTK	1797	743		BTK
ENSG00000182511	FES	4229	738		FES
ENSG00000108582	CPD	4044	738
ENSG00000187682	ERAS	2902	735
ENSG00000020633	RUNX3	950	735
ENSG00000126218	F10	1275	734
ENSG00000105974	CAV1	2327	731
ENSG00000116096	SPR	4013	726
ENSG00000130203	APOE	19933	722
ENSG00000088305	DNMT3B	1214	721
ENSG00000137462	TLR2	6493	717
ENSG00000239732	TLR9	3166	714
ENSG00000110799	VWF	8708	711
ENSG00000196092	PAX5	1001	710	PAX5	PAX5
ENSG00000133706	LARS	4141	709
ENSG00000123999	INHA	3546	707
ENSG00000175793	SFN	1227	707
ENSG00000176697	BDNF	10275	706
ENSG00000184047	DIABLO	1130	706
ENSG00000284934	DIABLO	1130	706
ENSG00000106799	TGFBR1	1570	703
ENSG00000196154	S100A4	989	701
ENSG00000139329	LUM	2675	699
ENSG00000167601	AXL	1178	697
ENSG00000118785	SPP1	1978	696
ENSG00000141867	BRD4	1028	693		BRD4
ENSG00000240972	MIF	3149	686
ENSG00000197971	MBP	5684	685
ENSG00000254087	LYN	2025	681
ENSG00000144410	CPO	1239	681
ENSG00000181143	MUC16	844	680		MUC16
ENSG00000109670	FBXW7	792	676	FBXW7	FBXW7
ENSG00000110711	AIP	2331	674
ENSG00000143549	TPM3	3109	673		TPM3
ENSG00000140287	HDC	1155	672
ENSG00000137404	NRM	893	672
ENSG00000182944	EWSR1	716	672		EWSR1
ENSG00000105221	AKT2	1046	671		AKT2
ENSG00000185920	PTCH1	893	666	PTCH1	PTCH1
ENSG00000204525	HLA-C	3479	665
ENSG00000253729	PRKDC	1159	665
ENSG00000275302	CCL4	3877	664
ENSG00000125398	SOX9	2733	664	SOX9
ENSG00000154767	XPC	987	662		XPC
ENSG00000157933	SKI	3023	661		SKI
ENSG00000102125	TAZ	1328	656
ENSG00000114251	WNT5A	1320	656
ENSG00000026025	VIM	2594	655
ENSG00000133937	GSC	1075	655
ENSG00000124813	RUNX2	3884	653
ENSG00000110887	DAO	2619	651
ENSG00000136936	XPA	978	650		XPA
ENSG00000163631	ALB	3149	648
ENSG00000020922	MRE11	1224	648
ENSG00000136026	CKAP4	936	648
ENSG00000228716	DHFR	2072	647
ENSG00000161011	SQSTM1	1711	647
ENSG00000114315	HES1	1272	646
ENSG00000185739	SRL	2702	643
ENSG00000163930	BAP1	702	643	BAP1	BAP1
ENSG00000206172	HBA1	33549	641
ENSG00000182718	ANXA2	1472	641
ENSG00000152256	PDK1	1130	641
ENSG00000117713	ARID1A	695	641	ARID1A	ARID1A
ENSG00000100097	LGALS1	1329	639
ENSG00000204520	MICA	2083	636
ENSG00000163739	CXCL1	2393	635
ENSG00000182866	LCK	2206	635		LCK
ENSG00000107984	DKK1	1511	631
ENSG00000164045	CDC25A	872	631
ENSG00000089280	FUS	1922	628		FUS
ENSG00000258429	PDF	3975	626
ENSG00000204632	HLA-G	2293	625
ENSG00000105519	CAPS	5862	623
ENSG00000010278	CD9	1438	621
ENSG00000157005	SST	2583	620
ENSG00000126759	CFP	7792	616
ENSG00000116703	PDC	3176	615
ENSG00000128272	ATF4	1426	615
ENSG00000134954	ETS1	1121	614
ENSG00000099977	DDT	4835	613
ENSG00000137992	DBT	1823	613
ENSG00000137673	MMP7	910	613
ENSG00000136352	NKX2-1	1019	608		NKX2-1
ENSG00000094631	HDAC6	1098	607
ENSG00000030110	BAK1	958	606
ENSG00000196611	MMP1	1780	605
ENSG00000096088	PGC	3162	602
ENSG00000142627	EPHA2	805	602
ENSG00000122707	RECK	1077	599
ENSG00000171431	KRT20	643	597
ENSG00000167193	CRK	1159	595
ENSG00000160200	CBS	4402	594
ENSG00000178573	MAF	2226	594		MAF
ENSG00000115884	SDC1	887	593
ENSG00000126215	XRCC3	735	592
ENSG00000159399	HK2	1009	590
ENSG00000169047	IRS1	2149	588
ENSG00000137203	TFAP2A	1389	588
ENSG00000120889	TNFRSF10B	777	588
ENSG00000087510	TFAP2C	1367	586
ENSG00000149269	PAK1	1056	585
ENSG00000181915	ADO	2033	582
ENSG00000003402	CFLAR	917	582
ENSG00000204370	SDHD	666	580		SDHD
ENSG00000125968	ID1	983	579
ENSG00000118971	CCND2	786	577		CCND2
ENSG00000113643	RARS	1273	574
ENSG00000213809	KLRK1	1033	574
ENSG00000184956	MUC6	724	573
ENSG00000144554	FANCD2	765	571		FANCD2
ENSG00000113520	IL4	2652	569
ENSG00000010810	FYN	1964	569
ENSG00000116649	SRM	3315	567
ENSG00000103222	ABCC1	786	567
ENSG00000125084	WNT1	1181	566
ENSG00000100697	DICER1	984	564		DICER1
ENSG00000169554	ZEB2	803	564
ENSG00000120659	TNFSF11	2334	563
ENSG00000104320	NBN	905	563		NBN
ENSG00000133116	KL	2806	562
ENSG00000113522	RAD50	1023	560
ENSG00000178999	AURKB	916	560
ENSG00000092969	TGFB2	2087	558
ENSG00000186810	CXCR3	2318	555
ENSG00000166888	STAT6	1812	555		STAT6
ENSG00000105656	ELL	1342	555		ELL
ENSG00000135903	PAX3	1059	555		PAX3
ENSG00000113407	TARS	2910	553
ENSG00000148798	INA	2055	553
ENSG00000129514	FOXA1	783	553		FOXA1
ENSG00000102265	TIMP1	1589	551
ENSG00000100823	APEX1	1078	551
ENSG00000105639	JAK3	1254	549	JAK3	JAK3
ENSG00000172270	BSG	1003	549
ENSG00000139292	LGR5	797	549
ENSG00000135218	CD36	4214	548
ENSG00000196419	XRCC6	1299	548
ENSG00000035664	DAPK2	835	547
ENSG00000100393	EP300	1083	545	EP300	EP300
ENSG00000183813	CCR4	1637	542		CCR4
ENSG00000196591	HDAC2	1145	540
ENSG00000117322	CR2	1212	537
ENSG00000147571	CRH	3690	535
ENSG00000084674	APOB	11964	532
ENSG00000125538	IL1B	2732	532
ENSG00000187840	EIF4EBP1	901	532
ENSG00000102145	GATA1	1292	531	GATA1	GATA1
ENSG00000118702	GHRH	2485	529
ENSG00000186063	AIDA	1769	529
ENSG00000266173	STRADA	1847	528
ENSG00000157227	MMP14	819	528
ENSG00000221867	MAGEA3	541	528
ENSG00000169710	FASN	861	527
ENSG00000162493	PDPN	779	527
ENSG00000104689	TNFRSF10A	700	526
ENSG00000146247	PHIP	813	524
ENSG00000102974	CTCF	1380	520		CTCF
ENSG00000164342	TLR3	2806	519
ENSG00000128595	CALU	1287	519
ENSG00000083093	PALB2	533	519		PALB2
ENSG00000117335	CD46	2953	518
ENSG00000107796	ACTA2	1755	518
ENSG00000285441	SOD2	1528	518
ENSG00000112096	SOD2	1527	518
ENSG00000114026	OGG1	975	518
ENSG00000068323	TFE3	642	515		TFE3
ENSG00000154342	WNT3A	1300	513
ENSG00000125482	TTF1	594	511
ENSG00000197713	RPE	9742	508
ENSG00000125845	BMP2	4160	507
ENSG00000175445	LPL	3928	507
ENSG00000134250	NOTCH2	916	507	NOTCH2	NOTCH2
ENSG00000151694	ADAM17	1499	506
ENSG00000105327	BBC3	695	506
ENSG00000178732	GP5	632	505
ENSG00000101665	SMAD7	1308	504
ENSG00000180871	CXCR2	1535	503
ENSG00000197471	SPN	1075	503
ENSG00000118271	TTR	2966	502
ENSG00000137309	HMGA1	802	502		HMGA1
ENSG00000078399	HOXA9	633	502		HOXA9
ENSG00000147257	GPC3	626	500		GPC3
ENSG00000105516	DBP	11778	499
ENSG00000197548	ATG7	1020	499
ENSG00000205221	VIT	2471	497
ENSG00000166483	WEE1	682	497
ENSG00000106211	HSPB1	1216	496
ENSG00000143819	EPHX1	1747	494
ENSG00000127616	SMARCA4	856	494	SMARCA4	SMARCA4
ENSG00000171456	ASXL1	625	494	ASXL1	ASXL1
ENSG00000007312	CD79B	694	493		CD79B
ENSG00000104332	SFRP1	664	493
ENSG00000185811	IKZF1	624	492		IKZF1
ENSG00000105173	CCNE1	581	491		CCNE1
ENSG00000127191	TRAF2	1220	489
ENSG00000085224	ATRX	750	488	ATRX	ATRX
ENSG00000145386	CCNA2	736	486
ENSG00000151914	DST	6205	485
ENSG00000093010	COMT	3707	484
ENSG00000149806	FAU	2570	483
ENSG00000150593	PDCD4	629	482
ENSG00000113578	FGF1	1492	481
ENSG00000185338	SOCS1	1245	481	SOCS1	SOCS1
ENSG00000160211	G6PD	6625	480
ENSG00000184033	CTAG1B	492	480
ENSG00000121807	CCR2	2550	479
ENSG00000135404	CD63	2067	479
ENSG00000118260	CREB1	1268	479		CREB1
ENSG00000198900	TOP1	764	476		TOP1
ENSG00000127445	PIN1	976	475
ENSG00000196664	TLR7	2160	474
ENSG00000165392	WRN	1026	474		WRN
ENSG00000100811	YY1	1116	473
ENSG00000174808	BTC	804	473
ENSG00000198805	PNP	1823	472
ENSG00000095303	PTGS1	1725	472
ENSG00000001626	CFTR	8494	469
ENSG00000169442	CD52	933	469
ENSG00000085377	PREP	4862	467
ENSG00000135269	TES	2490	467
ENSG00000167701	GPT	2418	467
ENSG00000258839	MC1R	866	467
ENSG00000142168	SOD1	4768	466
ENSG00000112977	DAP	2596	466
ENSG00000184557	SOCS3	1700	466
ENSG00000099985	OSM	1629	466
ENSG00000242110	AMACR	485	464
ENSG00000100219	XBP1	1283	462
ENSG00000145113	MUC4	707	462		MUC4
ENSG00000095752	IL11	1329	459
ENSG00000125378	BMP4	2122	458
ENSG00000005339	CREBBP	1248	458	CREBBP	CREBBP
ENSG00000169679	BUB1	755	458
ENSG00000196776	CD47	1035	457
ENSG00000074181	NOTCH3	1265	456
ENSG00000087460	GNAS	1040	455	GNAS	GNAS
ENSG00000135744	AGT	2179	454
ENSG00000148737	TCF7L2	1334	454		TCF7L2
ENSG00000172175	MALT1	613	454		MALT1
ENSG00000184895	SRY	2595	453
ENSG00000277632	CCL3	2351	452
ENSG00000107643	MAPK8	1041	450
ENSG00000109321	AREG	775	448
ENSG00000179218	CALR	623	448		CALR
ENSG00000135480	KRT7	557	448
ENSG00000101751	POLI	2989	447
ENSG00000159335	PTMS	1635	447
ENSG00000073111	MCM2	737	447
ENSG00000135605	TEC	2387	446		TEC
ENSG00000100234	TIMP3	819	443
ENSG00000132781	MUTYH	504	443		MUTYH
ENSG00000277893	SRD5A2	1333	442
ENSG00000172845	SP3	1226	442
ENSG00000067369	TP53BP1	708	442
ENSG00000115524	SF3B1	585	442	SF3B1	SF3B1
ENSG00000111275	ALDH2	1579	441		ALDH2
ENSG00000074047	GLI2	762	439
ENSG00000137265	IRF4	708	439		IRF4
ENSG00000185122	HSF1	1114	438
ENSG00000261701	HPR	1091	438
ENSG00000122966	CIT	3504	437
ENSG00000120885	CLU	1324	436
ENSG00000110455	ACCS	575	434
ENSG00000138795	LEF1	800	433		LEF1
ENSG00000123080	CDKN2C	527	432		CDKN2C
ENSG00000119630	PGF	3017	431
ENSG00000115271	GCA	2344	431
ENSG00000158104	HPD	1084	431
ENSG00000035862	TIMP2	987	430
ENSG00000116030	SUMO1	1613	429
ENSG00000143437	ARNT	1266	429		ARNT
ENSG00000125347	IRF1	1170	429
ENSG00000180616	SSTR2	613	426
ENSG00000144852	NR1I2	1901	425
ENSG00000166333	ILK	887	425
ENSG00000185630	PBX1	650	424		PBX1
ENSG00000158473	CD1D	1462	423
ENSG00000175104	TRAF6	1603	422
ENSG00000168394	TAP1	1184	422
ENSG00000140564	FURIN	1889	421
ENSG00000171223	JUNB	864	421
ENSG00000165983	PTER	1392	420
ENSG00000130513	GDF15	878	420
ENSG00000154229	PRKCA	919	419
ENSG00000138109	CYP2C9	4447	415
ENSG00000162711	NLRP3	3626	415
ENSG00000198625	MDM4	519	415		MDM4
ENSG00000114737	CISH	507	415
ENSG00000120868	APAF1	728	414
ENSG00000141682	PMAIP1	518	414
ENSG00000159842	ABR	3644	413
ENSG00000111537	IFNG	1729	412
ENSG00000179348	GATA2	902	411	GATA2	GATA2
ENSG00000012779	ALOX5	2054	410
ENSG00000198910	L1CAM	1083	410
ENSG00000162367	TAL1	640	410		TAL1
ENSG00000116815	CD58	1346	408
ENSG00000167325	RRM1	553	407
ENSG00000100453	GZMB	1181	406
ENSG00000101384	JAG1	1013	406
ENSG00000185664	PMEL	545	406
ENSG00000170558	CDH2	622	405
ENSG00000133392	MYH11	528	405		MYH11
ENSG00000102755	FLT1	1534	401
ENSG00000120332	TNN	1207	400
ENSG00000004487	KDM1A	626	399
ENSG00000137745	MMP13	1545	398
ENSG00000019186	CYP24A1	1132	397
ENSG00000112592	TBP	2046	396
ENSG00000115414	FN1	752	396
ENSG00000148346	LCN2	2154	395
ENSG00000085063	CD59	2061	395
ENSG00000175097	RAG2	1299	394
ENSG00000096395	MLN	1025	394
ENSG00000116717	GADD45A	656	394
ENSG00000044115	CTNNA1	541	394
ENSG00000168621	GDNF	2445	393
ENSG00000171720	HDAC3	811	393
ENSG00000067900	ROCK1	742	392
ENSG00000112576	CCND3	546	392		CCND3
ENSG00000152463	OLAH	1199	390
ENSG00000019549	SNAI2	529	390
ENSG00000188404	SELL	3351	389
ENSG00000165841	CYP2C19	4615	388
ENSG00000196352	CD55	2028	388
ENSG00000119125	GDA	1763	388
ENSG00000013364	MVP	1666	388
ENSG00000163497	FEV	7150	387		FEV
ENSG00000031698	SARS	6381	386
ENSG00000171428	NAT1	663	385
ENSG00000170835	CEL	1428	384
ENSG00000117399	CDC20	711	384
ENSG00000101443	WFDC2	417	384
ENSG00000154277	UCHL1	1081	382
ENSG00000176171	BNIP3	678	382
ENSG00000168646	AXIN2	621	382		AXIN2
ENSG00000176887	SOX11	520	381
ENSG00000147649	MTDH	411	380
ENSG00000188419	CHM	1111	379
ENSG00000079385	CEACAM1	740	378
ENSG00000010404	IDS	2450	377
ENSG00000109472	CPE	2984	376
ENSG00000073008	PVR	4518	375
ENSG00000122585	NPY	3370	375
ENSG00000108821	COL1A1	1994	375		COL1A1
ENSG00000155366	RHOC	513	375
ENSG00000213341	CHUK	1217	374
ENSG00000085117	CD82	498	374
ENSG00000106366	SERPINE1	1411	372
ENSG00000214513	NOTO	1701	369
ENSG00000170365	SMAD1	1422	369
ENSG00000176890	TYMS	524	369
ENSG00000255974	CYP2A6	1515	368
ENSG00000103522	IL21R	1073	368		IL21R
ENSG00000126561	STAT5A	723	368
ENSG00000102977	ACD	3753	367
ENSG00000118523	CCN2	1615	367
ENSG00000141655	TNFRSF11A	1317	365
ENSG00000023839	ABCC2	843	365
ENSG00000182979	MTA1	439	365
ENSG00000166311	SMPD1	1946	364
ENSG00000100604	CHGA	637	364
ENSG00000111679	PTPN6	897	362		PTPN6
ENSG00000169252	ADRB2	5218	361
ENSG00000181092	ADIPOQ	2693	361
ENSG00000084110	HAL	1662	361
ENSG00000076248	UNG	1030	361
ENSG00000109320	NFKB1	921	361
ENSG00000133961	NUMB	835	360
ENSG00000101425	BPI	1647	357
ENSG00000065978	YBX1	782	357
ENSG00000162772	ATF3	773	356
ENSG00000160867	FGFR4	552	356		FGFR4
ENSG00000132155	RAF1	662	354		RAF1
ENSG00000163794	UCN	836	353
ENSG00000164867	NOS3	4793	352
ENSG00000156136	DCK	533	352
ENSG00000108946	PRKAR1A	505	352		PRKAR1A
ENSG00000116984	MTR	1472	351
ENSG00000138376	BARD1	404	351		BARD1
ENSG00000178802	MPI	4405	350
ENSG00000149968	MMP3	1431	350
ENSG00000101981	F9	1096	350
ENSG00000134333	LDHA	499	350
ENSG00000186153	WWOX	418	350
ENSG00000112742	TTK	698	349
ENSG00000138385	SSB	2662	348
ENSG00000138755	CXCL9	1564	347
ENSG00000115009	CCL20	1373	344
ENSG00000138684	IL21	1340	344
ENSG00000187266	EPOR	834	344
ENSG00000137193	PIM1	557	344		PIM1
ENSG00000113318	MSH3	469	344
ENSG00000117020	AKT3	502	343		AKT3
ENSG00000143252	SDHC	393	343		SDHC
ENSG00000104856	RELB	791	342
ENSG00000164327	RICTOR	569	342
ENSG00000115738	ID2	692	341
ENSG00000079102	RUNX1T1	388	341		RUNX1T1
ENSG00000112658	SRF	1908	340
ENSG00000123908	AGO2	997	340
ENSG00000163220	S100A9	942	340
ENSG00000198681	MAGEA1	358	340
ENSG00000079246	XRCC5	883	339
ENSG00000166710	B2M	817	339	B2M	B2M
ENSG00000107798	LIPA	1215	338
ENSG00000129152	MYOD1	679	338		MYOD1
ENSG00000164266	SPINK1	854	337
ENSG00000177169	ULK1	722	337
ENSG00000113600	C9	2444	336
ENSG00000233276	GPX1	987	335
ENSG00000136122	BORA	1624	334
ENSG00000136807	CDK9	784	333
ENSG00000064300	NGFR	782	333
ENSG00000113558	SKP1	724	333
ENSG00000179344	HLA-DQB1	3021	331
ENSG00000137845	ADAM10	1015	331
ENSG00000085276	MECOM	422	331		MECOM
ENSG00000136689	IL1RN	2636	330
ENSG00000122008	POLK	1919	330
ENSG00000149294	NCAM1	678	330
ENSG00000129757	CDKN1C	627	330
ENSG00000164885	CDK5	1339	329
ENSG00000113905	HRG	623	325
ENSG00000131023	LATS1	440	325		LATS1
ENSG00000173757	STAT5B	711	324		STAT5B
ENSG00000095015	MAP3K1	661	324	MAP3K1	MAP3K1
ENSG00000051382	PIK3CB	546	324		PIK3CB
ENSG00000083799	CYLD	479	324	CYLD	CYLD
ENSG00000142867	BCL10	520	323		BCL10
ENSG00000112242	E2F3	421	323
ENSG00000134460	IL2RA	1259	322
ENSG00000143546	S100A8	1067	322
ENSG00000176170	SPHK1	549	322
ENSG00000140538	NTRK3	375	321		NTRK3
ENSG00000119699	TGFB3	1377	320
ENSG00000167653	PSCA	343	320
ENSG00000112759	SLC29A1	551	318
ENSG00000156052	GNAQ	384	318	GNAQ	GNAQ
ENSG00000110651	CD81	1269	317
ENSG00000163347	CLDN1	749	317
ENSG00000164850	GPER1	534	317
ENSG00000196689	TRPV1	2799	316
ENSG00000019582	CD74	573	315		CD74
ENSG00000133048	CHI3L1	1018	314
ENSG00000102119	EMD	2114	313
ENSG00000160691	SHC1	806	312
ENSG00000126934	MAP2K2	593	312		MAP2K2
ENSG00000118503	TNFAIP3	913	311	TNFAIP3	TNFAIP3
ENSG00000117632	STMN1	445	311
ENSG00000023445	BIRC3	427	310		BIRC3
ENSG00000111012	CYP27B1	1081	307
ENSG00000198814	GK	1788	306
ENSG00000118217	ATF6	1014	306
ENSG00000111732	AICDA	821	306
ENSG00000167182	SP2	1190	305
ENSG00000263528	IKBKE	929	305
ENSG00000147168	IL2RG	688	305
ENSG00000140941	MAP1LC3B	547	305
ENSG00000167034	NKX3-1	335	305
ENSG00000010704	HFE	3106	304
ENSG00000156234	CXCL13	902	304
ENSG00000205250	E2F4	477	304
ENSG00000164761	TNFRSF11B	1718	303
ENSG00000112486	CCR6	1217	302
ENSG00000160180	TFF3	637	302
ENSG00000104419	NDRG1	402	301		NDRG1
ENSG00000170498	KISS1	1061	300
ENSG00000135047	CTSL	922	300
ENSG00000081237	PTPRC	771	300		PTPRC
ENSG00000136738	STAM	1747	299
ENSG00000130522	JUND	648	299
ENSG00000204209	DAXX	605	299	DAXX	DAXX
ENSG00000131203	IDO1	501	299
ENSG00000003436	TFPI	1853	298
ENSG00000066044	ELAVL1	675	298
ENSG00000047410	TPR	1872	297		TPR
ENSG00000110713	NUP98	431	297		NUP98
ENSG00000178691	SUZ12	395	295		SUZ12
ENSG00000163993	S100P	375	295
ENSG00000132437	DDC	1431	293
ENSG00000133110	POSTN	828	292
ENSG00000108924	HLF	747	292		HLF
ENSG00000128917	DLL4	574	292
ENSG00000173531	MST1	503	292
ENSG00000101224	CDC25B	463	292
ENSG00000116711	PLA2G4A	1633	291
ENSG00000137077	CCL21	832	291
ENSG00000143878	RHOB	513	291
ENSG00000143196	DPT	2784	290
ENSG00000152422	XRCC4	588	290
ENSG00000158813	EDA	2016	289
ENSG00000038382	TRIO	1905	288
ENSG00000135100	HNF1A	1199	288	HNF1A	HNF1A
ENSG00000138794	CASP6	655	288
ENSG00000188641	DPYD	383	288
ENSG00000144857	BOC	1225	287
ENSG00000089159	PXN	642	287
ENSG00000124151	NCOA3	424	287
ENSG00000196730	DAPK1	382	287
ENSG00000136160	EDNRB	1310	285
ENSG00000075891	PAX2	745	285
ENSG00000068903	SIRT2	725	285
ENSG00000129559	NEDD8	661	285
ENSG00000124766	SOX4	391	285
ENSG00000154803	FLCN	316	285		FLCN
ENSG00000099942	CRKL	455	283
ENSG00000251655	PRB1	430	283
ENSG00000112115	IL17A	1780	282
ENSG00000113070	HBEGF	862	282
ENSG00000133636	NTS	1996	281
ENSG00000258947	TUBB3	527	281
ENSG00000198846	TOX	1577	280
ENSG00000164109	MAD2L1	468	279
ENSG00000163600	ICOS	1166	278
ENSG00000163207	IVL	420	278
ENSG00000145423	SFRP2	383	278
ENSG00000067955	CBFB	331	278		CBFB
ENSG00000142657	PGD	3026	277
ENSG00000171885	AQP4	1810	277
ENSG00000070018	LRP6	729	277
ENSG00000114861	FOXP1	471	277		FOXP1
ENSG00000126010	GRPR	352	276
ENSG00000011465	DCN	1322	275
ENSG00000140459	CYP11A1	1286	275
ENSG00000157168	NRG1	1003	275		NRG1
ENSG00000138336	TET1	494	275		TET1
ENSG00000134352	IL6ST	782	274		IL6ST
ENSG00000135077	HAVCR2	607	274
ENSG00000101115	SALL4	422	274		SALL4
ENSG00000041982	TNC	966	273		TNC
ENSG00000205927	OLIG2	639	273		OLIG2
ENSG00000161547	SRSF2	531	273	SRSF2	SRSF2
ENSG00000136231	IGF2BP3	303	273
ENSG00000109819	PPARGC1A	1710	272
ENSG00000100290	BIK	557	272
ENSG00000187741	FANCA	428	272		FANCA
ENSG00000151835	SACS	2076	271
ENSG00000135363	LMO2	412	271		LMO2
ENSG00000112992	NNT	2499	270
ENSG00000140009	ESR2	607	270
ENSG00000104936	DMPK	2450	269
ENSG00000126456	IRF3	1697	269
ENSG00000170017	ALCAM	509	268
ENSG00000196139	AKR1C3	397	268
ENSG00000122566	HNRNPA2B1	815	267		HNRNPA2B1
ENSG00000115966	ATF2	690	267
ENSG00000120129	DUSP1	631	267
ENSG00000157557	ETS2	467	267
ENSG00000165409	TSHR	1301	266	TSHR	TSHR
ENSG00000071564	TCF3	445	266		TCF3
ENSG00000117505	DR1	1839	265
ENSG00000172137	CALB2	571	265
ENSG00000160307	S100B	1764	264
ENSG00000142082	SIRT3	837	264
ENSG00000204267	TAP2	812	264
ENSG00000105397	TYK2	802	264
ENSG00000163464	CXCR1	926	263
ENSG00000068024	HDAC4	665	263
ENSG00000196502	SULT1A1	582	263
ENSG00000156076	WIF1	355	263		WIF1
ENSG00000129988	LBP	5780	262
ENSG00000170961	HAS2	771	262
ENSG00000204516	MICB	532	261
ENSG00000145020	AMT	1792	260
ENSG00000140718	FTO	1520	260
ENSG00000132170	PPARG	995	260		PPARG
ENSG00000204592	HLA-E	841	260
ENSG00000197408	CYP2B6	1951	259
ENSG00000179583	CIITA	701	259		CIITA
ENSG00000144476	ACKR3	403	259		ACKR3
ENSG00000009709	PAX7	706	258		PAX7
ENSG00000143995	MEIS1	393	258
ENSG00000169057	MECP2	2149	257
ENSG00000008710	PKD1	1240	257
ENSG00000123358	NR4A1	631	257
ENSG00000007372	PAX6	1628	256
ENSG00000103257	SLC7A5	388	256
ENSG00000105205	CLC	2020	255
ENSG00000204217	BMPR2	1246	254
ENSG00000018408	WWTR1	352	254		WWTR1
ENSG00000050165	DKK3	342	254
ENSG00000130164	LDLR	3094	253
ENSG00000226979	LTA	2062	253
ENSG00000198400	NTRK1	382	253		NTRK1
ENSG00000164741	DLC1	284	253
ENSG00000117318	ID3	509	252		ID3
ENSG00000182197	EXT1	333	252		EXT1
ENSG00000057657	PRDM1	513	251	PRDM1	PRDM1
ENSG00000059915	PSD	3351	250
ENSG00000198408	OGA	783	250
ENSG00000171105	INSR	714	250
ENSG00000137275	RIPK1	656	250
ENSG00000142871	CCN1	541	249
ENSG00000167900	TK1	404	249
ENSG00000101200	AVP	3654	248
ENSG00000115419	GLS	1378	248
ENSG00000165280	VCP	1159	248
ENSG00000036828	CASR	1148	248
ENSG00000105835	NAMPT	572	248
ENSG00000134058	CDK7	431	247
ENSG00000166169	POLL	2241	246
ENSG00000086991	NOX4	1283	246
ENSG00000126767	ELK1	605	246
ENSG00000145675	PIK3R1	380	246	PIK3R1	PIK3R1
ENSG00000150457	LATS2	312	246		LATS2
ENSG00000167419	LPO	1779	245
ENSG00000160285	LSS	1373	245
ENSG00000104067	TJP1	1364	245
ENSG00000166250	CLMP	525	245
ENSG00000099250	NRP1	429	245
ENSG00000187772	LIN28B	345	245
ENSG00000136732	GYPC	1701	244
ENSG00000160683	CXCR5	893	244
ENSG00000104408	EIF3E	584	244		EIF3E
ENSG00000116678	LEPR	8130	243
ENSG00000140285	FGF7	741	243
ENSG00000126752	SSX1	246	243		SSX1
ENSG00000102871	TRADD	608	242
ENSG00000112561	TFEB	552	242		TFEB
ENSG00000002016	RAD52	536	242
ENSG00000088053	GP6	348	242
ENSG00000102962	CCL22	864	241
ENSG00000182752	PAPPA	687	241
ENSG00000136492	BRIP1	261	241		BRIP1
ENSG00000125257	ABCC4	496	240
ENSG00000094804	CDC6	458	240
ENSG00000103479	RBL2	353	240
ENSG00000196411	EPHB4	441	239
ENSG00000159224	GIP	2681	238
ENSG00000101076	HNF4A	1054	238
ENSG00000184502	GAST	1035	238
ENSG00000139515	PDX1	816	238
ENSG00000073578	SDHA	398	238		SDHA
ENSG00000138160	KIF11	458	237
ENSG00000137364	TPMT	924	236
ENSG00000171848	RRM2	381	236
ENSG00000170581	STAT2	882	235
ENSG00000106615	RHEB	470	235
ENSG00000205403	CFI	2333	234
ENSG00000174697	LEP	1637	234
ENSG00000166508	MCM7	364	234
ENSG00000185686	PRAME	252	234
ENSG00000110680	CALCA	2388	233
ENSG00000137337	MDC1	434	233
ENSG00000134371	CDC73	272	233	CDC73	CDC73
ENSG00000078900	TP73	271	233
ENSG00000241476	SSX2	236	233		SSX2
ENSG00000204301	NOTCH4	484	232
ENSG00000105894	PTN	648	231
ENSG00000189058	APOD	456	231
ENSG00000115850	LCT	1177	230
ENSG00000102554	KLF5	378	230
ENSG00000123268	ATF1	365	230		ATF1
ENSG00000182985	CADM1	329	230
ENSG00000101144	BMP7	1263	229
ENSG00000167207	NOD2	2571	228
ENSG00000163735	CXCL5	737	228
ENSG00000084676	NCOA1	573	228		NCOA1
ENSG00000189143	CLDN4	402	228
ENSG00000001631	KRIT1	306	228
ENSG00000167323	STIM1	1136	227
ENSG00000006468	ETV1	282	227		ETV1
ENSG00000177374	HIC1	251	227
ENSG00000171298	GAA	1888	226
ENSG00000081041	CXCL2	1149	226
ENSG00000069869	NEDD4	854	226
ENSG00000125686	MED1	762	226
ENSG00000163932	PRKCD	583	226
ENSG00000161905	ALOX15	966	225
ENSG00000116001	TIA1	457	225
ENSG00000125798	FOXA2	766	224
ENSG00000074266	EED	762	224		EED
ENSG00000075624	ACTB	534	224
ENSG00000156299	TIAM1	358	224
ENSG00000075388	FGF4	467	223
ENSG00000186895	FGF3	343	223
ENSG00000023734	STRAP	1143	222
ENSG00000164237	CMBL	631	222
ENSG00000132383	RPA1	577	222
ENSG00000104081	BMF	460	222
ENSG00000077150	NFKB2	444	222		NFKB2
ENSG00000173638	SLC19A1	398	222
ENSG00000089220	PEBP1	322	222
ENSG00000141380	SS18	230	222		SS18
ENSG00000138115	CYP2C8	1256	221		CYP2C8
ENSG00000162009	SSTR5	345	221
ENSG00000177971	IMP3	240	221
ENSG00000185559	DLK1	655	220
ENSG00000265972	TXNIP	605	220
ENSG00000111962	UST	1219	219
ENSG00000085733	CTTN	354	219
ENSG00000184489	PTP4A3	239	219
ENSG00000151422	FER	1020	218
ENSG00000198523	PLN	691	218
ENSG00000186827	TNFRSF4	615	218
ENSG00000156709	AIFM1	418	218
ENSG00000100462	PRMT5	389	218
ENSG00000128513	POT1	376	218		POT1
ENSG00000140945	CDH13	326	218
ENSG00000276043	UHRF1	317	218
ENSG00000030582	GRN	1225	217
ENSG00000185950	IRS2	737	217
ENSG00000178607	ERN1	554	217
ENSG00000197956	S100A6	395	217
ENSG00000050820	BCAR1	358	217
ENSG00000197635	DPP4	1372	216
ENSG00000141968	VAV1	599	216		VAV1
ENSG00000139874	SSTR1	389	216
ENSG00000103126	AXIN1	319	216	AXIN1	AXIN1
ENSG00000170836	PPM1D	287	216		PPM1D
ENSG00000276045	ORAI1	1046	215
ENSG00000125726	CD70	476	215
ENSG00000181555	SETD2	243	215	SETD2	SETD2
ENSG00000124479	NDP	849	214
ENSG00000112062	MAPK14	609	214
ENSG00000056558	TRAF1	584	214
ENSG00000108384	RAD51C	284	214
ENSG00000064933	PMS1	280	214		PMS1
ENSG00000099810	MTAP	280	214
ENSG00000165029	ABCA1	2592	213
ENSG00000185010	F8	1907	213
ENSG00000130561	SAG	1396	213
ENSG00000203747	FCGR3A	542	213
ENSG00000139352	ASCL1	458	213
ENSG00000187555	USP7	366	212
ENSG00000067082	KLF6	341	212		KLF6
ENSG00000088256	GNA11	273	212	GNA11	GNA11
ENSG00000109255	NMU	522	211
ENSG00000141027	NCOR1	471	211	NCOR1	NCOR1
ENSG00000116288	PARK7	855	210
ENSG00000122543	OCM	514	210
ENSG00000253293	HOXA10	455	210
ENSG00000135046	ANXA1	408	210
ENSG00000007968	E2F2	299	210
ENSG00000197429	IPP	1397	209
ENSG00000136574	GATA4	1214	209
ENSG00000080166	DCT	1096	209
ENSG00000163823	CCR1	988	209
ENSG00000183087	GAS6	537	209
ENSG00000113494	PRLR	400	209
ENSG00000142515	KLK3	243	209
ENSG00000134070	IRAK2	1104	208
ENSG00000185896	LAMP1	802	208
ENSG00000182568	SATB1	340	208
ENSG00000163939	PBRM1	237	208	PBRM1	PBRM1
ENSG00000163507	CIP2A	220	208
ENSG00000206177	HBM	1225	207
ENSG00000102524	TNFSF13B	934	207
ENSG00000172724	CCL19	745	207
ENSG00000129465	RIPK3	583	207
ENSG00000055130	CUL1	440	207
ENSG00000159184	HOXB13	232	207
ENSG00000130528	HRC	1187	206
ENSG00000078018	MAP2	1159	206
ENSG00000036473	OTC	2912	205
ENSG00000049540	ELN	547	204		ELN
ENSG00000124795	DEK	322	204		DEK
ENSG00000065427	KARS	954	203
ENSG00000187608	ISG15	701	203
ENSG00000177697	CD151	363	203
ENSG00000184634	MED12	290	203	MED12	MED12
ENSG00000163374	YY1AP1	286	203
ENSG00000070748	CHAT	3064	201
ENSG00000179142	CYP11B2	1136	201
ENSG00000102970	CCL17	1018	201
ENSG00000275410	HNF1B	890	201
ENSG00000154188	ANGPT1	650	201
ENSG00000147099	HDAC8	401	201
ENSG00000151348	EXT2	260	201		EXT2
ENSG00000101197	BIRC7	225	201
ENSG00000006210	CX3CL1	1090	200
ENSG00000196396	PTPN1	828	200
ENSG00000196584	XRCC2	274	200
ENSG00000058085	LAMC2	325	199
ENSG00000149591	TAGLN	310	199
ENSG00000183337	BCOR	296	199	BCOR	BCOR
ENSG00000197386	HTT	3936	198
ENSG00000137033	IL33	1441	198
ENSG00000072310	SREBF1	1095	198
ENSG00000182578	CSF1R	433	198	CSF1R	CSF1R
ENSG00000133216	EPHB2	376	198
ENSG00000186318	BACE1	2736	197
ENSG00000167720	SRR	611	197
ENSG00000164399	IL3	492	197
ENSG00000167548	KMT2D	349	197		KMT2D
ENSG00000204580	DDR1	342	197
ENSG00000157456	CCNB2	307	197
ENSG00000096696	DSP	1779	196
ENSG00000183735	TBK1	910	196
ENSG00000163501	IHH	835	196
ENSG00000109458	GAB1	380	196
ENSG00000103855	CD276	278	196
ENSG00000168329	CX3CR1	1135	195
ENSG00000240583	AQP1	1029	195
ENSG00000115904	SOS1	482	195
ENSG00000091972	CD200	481	195
ENSG00000223609	HBD	1732	194
ENSG00000125508	SRMS	445	194
ENSG00000145216	FIP1L1	400	194		FIP1L1
ENSG00000080503	SMARCA2	381	194
ENSG00000005421	PON1	2301	193
ENSG00000134538	SLCO1B1	903	193
ENSG00000162337	LRP5	895	193
ENSG00000169248	CXCL11	853	193
ENSG00000074319	TSG101	553	193
ENSG00000164683	HEY1	351	193		HEY1
ENSG00000101460	MAP1LC3A	325	193
ENSG00000118898	PPL	781	192
ENSG00000147162	OGT	630	192
ENSG00000106571	GLI3	612	192
ENSG00000110484	SCGB2A2	229	192
ENSG00000198947	DMD	5416	191
ENSG00000069702	TGFBR3	436	191
ENSG00000134574	DDB2	321	191		DDB2
ENSG00000166349	RAG1	783	190
ENSG00000131323	TRAF3	554	190
ENSG00000168496	FEN1	429	190		FEN1
ENSG00000118972	FGF23	1616	189
ENSG00000087842	PIR	964	189
ENSG00000141448	GATA6	524	189
ENSG00000074800	ENO1	367	189
ENSG00000241186	TDGF1	299	189
ENSG00000106541	AGR2	231	189
ENSG00000256762	STH	1963	188
ENSG00000112964	GHR	1079	188
ENSG00000100084	HIRA	854	188
ENSG00000007952	NOX1	741	188
ENSG00000134318	ROCK2	468	188
ENSG00000037280	FLT4	322	188		FLT4
ENSG00000107882	SUFU	298	188		SUFU
ENSG00000147050	KDM6A	291	188	KDM6A	KDM6A
ENSG00000161634	DCD	1925	187
ENSG00000185359	HGS	737	187
ENSG00000243955	GSTA1	437	187
ENSG00000065559	MAP2K4	382	187		MAP2K4
ENSG00000115457	IGFBP2	310	187
ENSG00000088325	TPX2	278	187
ENSG00000080839	RBL1	275	187
ENSG00000259571	BLID	210	187
ENSG00000158169	FANCC	333	186		FANCC
ENSG00000174371	EXO1	320	186
ENSG00000000938	FGR	1278	185
ENSG00000160882	CYP11B1	988	185
ENSG00000196616	ADH1B	507	185
ENSG00000107165	TYRP1	482	185
ENSG00000131620	ANO1	451	185
ENSG00000077463	SIRT6	440	185
ENSG00000197646	PDCD1LG2	303	185		PDCD1LG2
ENSG00000117650	NEK2	276	185
ENSG00000111859	NEDD9	252	185
ENSG00000072609	CHFR	220	185
ENSG00000204305	AGER	968	184
ENSG00000174405	LIG4	387	184
ENSG00000132326	PER2	741	183
ENSG00000183691	NOG	524	183
ENSG00000108379	WNT3	517	183
ENSG00000145782	ATG12	437	183
ENSG00000163283	ALPP	383	183
ENSG00000173801	JUP	323	183
ENSG00000133800	LYVE1	300	183
ENSG00000163041	H3F3A	196	183	H3F3A	H3F3A
ENSG00000105707	HPN	798	182
ENSG00000126457	PRMT1	476	182
ENSG00000140992	PDPK1	376	182
ENSG00000156273	BACH1	372	182
ENSG00000151012	SLC7A11	276	182
ENSG00000131196	NFATC1	880	181
ENSG00000107779	BMPR1A	390	181		BMPR1A
ENSG00000181690	PLAG1	221	181		PLAG1
ENSG00000140575	IQGAP1	383	180
ENSG00000130669	PAK4	251	180
ENSG00000101057	MYBL2	250	180
ENSG00000089234	BRAP	231	180
ENSG00000133742	CA1	4602	179
ENSG00000141738	GRB7	228	179
ENSG00000204628	RACK1	482	178
ENSG00000198286	CARD11	309	178	CARD11	CARD11
ENSG00000073861	TBX21	865	177
ENSG00000069399	BCL3	319	177		BCL3
ENSG00000183742	MACC1	179	177		MACC1
ENSG00000113141	IK	1090	176
ENSG00000101916	TLR8	865	175
ENSG00000167986	DDB1	442	175
ENSG00000184371	CSF1	319	175
ENSG00000136457	CHAD	1555	174
ENSG00000101336	HCK	645	174
ENSG00000124275	MTRR	584	174
ENSG00000197081	IGF2R	383	174
ENSG00000160181	TFF2	350	174
ENSG00000153487	ING1	225	174
ENSG00000175832	ETV4	208	174		ETV4
ENSG00000104885	DOT1L	272	173
ENSG00000172201	ID4	269	173
ENSG00000198074	AKR1B10	238	173
ENSG00000118520	ARG1	512	172
ENSG00000168214	RBPJ	434	172
ENSG00000139318	DUSP6	290	172
ENSG00000147381	MAGEA4	195	172
ENSG00000106483	SFRP4	293	171		SFRP4
ENSG00000213930	GALT	1260	170
ENSG00000131187	F12	977	170
ENSG00000157601	MX1	946	170
ENSG00000197272	IL27	648	170
ENSG00000036257	CUL3	423	170		CUL3
ENSG00000135766	EGLN1	411	170
ENSG00000164611	PTTG1	217	170
ENSG00000075618	FSCN1	194	170
ENSG00000184384	MAML2	188	170		MAML2
ENSG00000146678	IGFBP1	681	169
ENSG00000038427	VCAN	497	169
ENSG00000153208	MERTK	470	169
ENSG00000197442	MAP3K5	459	169
ENSG00000140525	FANCI	254	169
ENSG00000242689	CNTF	1315	168
ENSG00000223865	HLA-DPB1	909	168
ENSG00000104368	PLAT	854	168
ENSG00000120156	TEK	647	168
ENSG00000123572	NRK	636	168
ENSG00000168615	ADAM9	272	168
ENSG00000162733	DDR2	271	168		DDR2
ENSG00000117707	PROX1	382	167
ENSG00000172977	KAT5	360	167
ENSG00000140396	NCOA2	338	167		NCOA2
ENSG00000136877	FPGS	256	167
ENSG00000147862	NFIB	228	167		NFIB
ENSG00000160710	ADAR	953	166
ENSG00000070444	MNT	589	166
ENSG00000115317	HTRA2	409	166
ENSG00000185483	ROR1	232	166
ENSG00000077092	RARB	229	166
ENSG00000163737	PF4	1591	165
ENSG00000167468	GPX4	573	165
ENSG00000196498	NCOR2	397	165		NCOR2
ENSG00000134899	ERCC5	195	165		ERCC5
ENSG00000171557	FGG	1073	164
ENSG00000183770	FOXL2	471	164	FOXL2	FOXL2
ENSG00000111700	SLCO1B3	395	164
ENSG00000151929	BAG3	378	164
ENSG00000171608	PIK3CD	309	164
ENSG00000131015	ULBP2	246	164
ENSG00000082898	XPO1	223	164		XPO1
ENSG00000128311	TST	3527	163
ENSG00000138378	STAT4	948	163
ENSG00000162344	FGF19	530	163
ENSG00000113594	LIFR	459	163		LIFR
ENSG00000125740	FOSB	436	163
ENSG00000186847	KRT14	408	163
ENSG00000156515	HK1	323	163
ENSG00000175063	UBE2C	197	163
ENSG00000134369	NAV1	3850	162
ENSG00000105227	PRX	753	162
ENSG00000176720	BOK	750	162
ENSG00000123609	NMI	548	162
ENSG00000168404	MLKL	428	162
ENSG00000205755	CRLF2	258	162	CRLF2	CRLF2
ENSG00000168679	SLC16A4	238	162
ENSG00000129566	TEP1	223	162
ENSG00000174744	BRMS1	167	162
ENSG00000118137	APOA1	1761	161
ENSG00000125753	VASP	998	161
ENSG00000164736	SOX17	459	161
ENSG00000006451	RALA	294	161
ENSG00000204371	EHMT2	262	161
ENSG00000224389	C4B	2821	160
ENSG00000121351	IAPP	2308	160
ENSG00000117983	MUC5B	758	160
ENSG00000170820	FSHR	747	160
ENSG00000105722	ERF	592	160
ENSG00000167085	PHB	557	160
ENSG00000167772	ANGPTL4	555	160
ENSG00000164733	CTSB	378	160
ENSG00000065320	NTN1	341	160
ENSG00000171234	UGT2B7	783	159
ENSG00000118515	SGK1	567	159		SGK1
ENSG00000172216	CEBPB	383	159
ENSG00000100387	RBX1	333	159
ENSG00000064393	HIPK2	279	159
ENSG00000179750	APOBEC3B	224	159		APOBEC3B
ENSG00000152661	GJA1	658	158
ENSG00000103490	PYCARD	466	158
ENSG00000197822	OCLN	975	157
ENSG00000185507	IRF7	708	157
ENSG00000108231	LGI1	461	157
ENSG00000109906	ZBTB16	304	157		ZBTB16
ENSG00000121022	COPS5	265	157
ENSG00000183625	CCR3	1259	156
ENSG00000167074	TEF	1245	156
ENSG00000165527	ARF6	602	156
ENSG00000213614	HEXA	1232	155
ENSG00000100300	TSPO	755	155
ENSG00000153071	DAB2	301	155
ENSG00000165795	NDRG2	211	155
ENSG00000173786	CNP	1423	154
ENSG00000075213	SEMA3A	610	154
ENSG00000159346	ADIPOR1	607	154
ENSG00000154096	THY1	539	154
ENSG00000167513	CDT1	338	154
ENSG00000134046	MBD2	336	154
ENSG00000145147	SLIT2	299	154
ENSG00000167755	KLK6	231	154
ENSG00000196218	RYR1	2752	153
ENSG00000174125	TLR1	962	153
ENSG00000123191	ATP7B	886	153
ENSG00000143556	S100A7	406	153		S100A7
ENSG00000101945	SUV39H1	332	153
ENSG00000086548	CEACAM6	244	153
ENSG00000159388	BTG2	238	153
ENSG00000196754	S100A2	214	153
ENSG00000184640	2009-09-01	207	153
ENSG00000080815	PSEN1	2715	152
ENSG00000158828	PINK1	1289	152
ENSG00000100983	GSS	1122	152
ENSG00000204287	HLA-DRA	1002	152
ENSG00000139567	ACVRL1	539	152
ENSG00000173273	TNKS	234	152
ENSG00000147654	EBAG9	171	152
ENSG00000196735	HLA-DQA1	1613	151
ENSG00000165195	PIGA	809	151
ENSG00000144481	TRPM8	672	151
ENSG00000130726	TRIM28	322	151
ENSG00000163453	IGFBP7	283	151
ENSG00000124882	EREG	270	151
ENSG00000134202	GSTM3	247	151
ENSG00000134258	VTCN1	204	151
ENSG00000186868	MAPT	2669	150
ENSG00000165168	CYBB	1334	150
ENSG00000155657	TTN	1113	150
ENSG00000239713	APOBEC3G	975	150
ENSG00000107201	DDX58	937	150
ENSG00000104432	IL7	451	150
ENSG00000175595	ERCC4	185	150		ERCC4
ENSG00000121067	SPOP	183	150	SPOP	SPOP
ENSG00000150594	ADRA2A	3429	149
ENSG00000100503	NIN	872	149		NIN
ENSG00000123384	LRP1	722	149
ENSG00000136810	TXN	368	149
ENSG00000137154	RPS6	325	149
ENSG00000105401	CDC37	273	149
ENSG00000122861	PLAU	264	149
ENSG00000135097	MSI1	245	149
ENSG00000136280	CCM2	205	149
ENSG00000198626	RYR2	2770	148
ENSG00000160323	ADAMTS13	2055	148
ENSG00000105697	HAMP	1321	148
ENSG00000115263	GCG	659	148
ENSG00000198431	TXNRD1	300	148
ENSG00000065613	SLK	468	147
ENSG00000113658	SMAD5	457	147
ENSG00000213585	VDAC1	432	147
ENSG00000102003	SYP	375	147
ENSG00000102144	PGK1	370	147
ENSG00000105662	CRTC1	245	147		CRTC1
ENSG00000104894	CD37	241	147
ENSG00000149295	DRD2	1886	146
ENSG00000198734	F5	1092	146
ENSG00000113161	HMGCR	616	146
ENSG00000106683	LIMK1	408	146
ENSG00000172071	EIF2AK3	391	146
ENSG00000117450	PRDX1	294	146
ENSG00000105989	WNT2	268	146
ENSG00000134013	LOXL2	253	146
ENSG00000113722	CDX1	214	146
ENSG00000013810	TACC3	198	146
ENSG00000160789	LMNA	1309	145		LMNA
ENSG00000124343	XG	684	145
ENSG00000259207	ITGB3	523	145
ENSG00000148344	PTGES	450	145
ENSG00000110492	MDK	433	145
ENSG00000183486	MX2	343	145
ENSG00000169071	ROR2	316	145
ENSG00000165215	CLDN3	260	145
ENSG00000110330	BIRC2	227	145
ENSG00000135052	GOLM1	190	145
ENSG00000187554	TLR5	981	144
ENSG00000115008	IL1A	643	144
ENSG00000275385	CCL18	500	144
ENSG00000135318	NT5E	308	144
ENSG00000117139	KDM5B	196	144
ENSG00000108375	RNF43	154	144	RNF43	RNF43
ENSG00000198838	RYR3	2619	143
ENSG00000132541	RIDA	2267	143
ENSG00000122194	PLG	856	143
ENSG00000160712	IL6R	506	143
ENSG00000186081	KRT5	334	143
ENSG00000126778	SIX1	317	143		SIX1
ENSG00000144749	LRIG1	177	143
ENSG00000101439	CST3	1677	142
ENSG00000067842	ATP2B3	1123	142		ATP2B3
ENSG00000119866	BCL11A	406	142		BCL11A
ENSG00000169855	ROBO1	312	142
ENSG00000033327	GAB2	286	142
ENSG00000160201	U2AF1	267	142	U2AF1	U2AF1
ENSG00000150093	ITGB1	266	142
ENSG00000017797	RALBP1	239	142
ENSG00000170525	PFKFB3	229	142
ENSG00000184292	TACSTD2	193	142
ENSG00000181885	CLDN7	189	142
ENSG00000133101	CCNA1	183	142
ENSG00000163568	AIM2	507	141
ENSG00000161921	CXCL16	454	141
ENSG00000163781	TOPBP1	280	141
ENSG00000139842	CUL4A	272	141
ENSG00000114209	PDCD10	184	141
ENSG00000108064	TFAM	798	140
ENSG00000162747	FCGR3B	741	140
ENSG00000142166	IFNAR1	605	140
ENSG00000162889	MAPKAPK2	515	140
ENSG00000262406	MMP12	454	140
ENSG00000184584	TMEM173	417	140
ENSG00000148848	ADAM12	369	140
ENSG00000133083	DCLK1	189	140
ENSG00000116251	RPL22	188	140		RPL22
ENSG00000143190	POU2F1	524	139
ENSG00000205809	KLRC2	508	139
ENSG00000176692	FOXC2	329	139
ENSG00000160741	CRTC2	306	139
ENSG00000136158	SPRY2	303	139
ENSG00000184481	FOXO4	295	139		FOXO4
ENSG00000105281	SLC1A5	231	139
ENSG00000181847	TIGIT	231	139
ENSG00000266412	NCOA4	177	139		NCOA4
ENSG00000167751	KLK2	167	139		KLK2
ENSG00000163661	PTX3	1082	138
ENSG00000087470	DNM1L	591	138
ENSG00000153162	BMP6	472	138
ENSG00000103266	STUB1	375	138
ENSG00000090020	SLC9A1	364	138
ENSG00000091879	ANGPT2	329	138
ENSG00000165671	NSD1	294	138		NSD1
ENSG00000260596	DUX4	280	138
ENSG00000165304	MELK	266	138
ENSG00000142731	PLK4	230	138
ENSG00000114770	ABCC5	215	138
ENSG00000155760	FZD7	209	138
ENSG00000111653	ING4	170	138
ENSG00000175567	UCP2	1014	137
ENSG00000241119	UGT1A9	595	137
ENSG00000117984	CTSD	364	137
ENSG00000140968	IRF8	332	137
ENSG00000083857	FAT1	234	137		FAT1
ENSG00000108846	ABCC3	230	137
ENSG00000171345	KRT19	197	137
ENSG00000180245	RRH	1513	136
ENSG00000114354	TFG	323	136		TFG
ENSG00000132510	KDM6B	277	136
ENSG00000132964	CDK8	260	136
ENSG00000099860	GADD45B	230	136
ENSG00000160957	RECQL4	230	136		RECQL4
ENSG00000227507	LTB	1020	135
ENSG00000089041	P2RX7	730	135
ENSG00000158481	CD1C	645	135
ENSG00000109971	HSPA8	555	135
ENSG00000184216	IRAK1	552	135
ENSG00000165272	AQP3	538	135
ENSG00000001084	GCLC	475	135
ENSG00000092439	TRPM7	453	135
ENSG00000150637	CD226	319	135
ENSG00000132604	TERF2	258	134
ENSG00000171940	ZNF217	147	134
ENSG00000114062	UBE3A	604	133
ENSG00000075651	PLD1	407	133
ENSG00000164754	RAD21	318	133		RAD21
ENSG00000119042	SATB2	280	133
ENSG00000106004	HOXA5	215	133
ENSG00000175305	CCNE2	161	133
ENSG00000170927	PKHD1	1048	132
ENSG00000172016	REG3A	839	132
ENSG00000133872	SARAF	590	132
ENSG00000277443	MARCKS	426	132
ENSG00000169684	CHRNA5	353	132
ENSG00000225830	ERCC6	344	132
ENSG00000092445	TYRO3	327	132
ENSG00000169375	SIN3A	315	132
ENSG00000102882	MAPK3	253	132
ENSG00000169184	MN1	173	132		MN1
ENSG00000124107	SLPI	637	131
ENSG00000116473	RAP1A	295	131
ENSG00000002822	MAD1L1	253	131
ENSG00000126883	NUP214	222	131		NUP214
ENSG00000221829	FANCG	209	131		FANCG
ENSG00000131096	PYY	1432	130
ENSG00000141086	CTRL	920	130
ENSG00000153234	NR4A2	592	130
ENSG00000196924	FLNA	426	130		FLNA
ENSG00000151632	AKR1C2	359	130
ENSG00000118257	NRP2	210	130
ENSG00000113851	CRBN	209	130
ENSG00000187678	SPRY4	189	130
ENSG00000049656	CLPTM1L	134	130
ENSG00000169896	ITGAM	593	129
ENSG00000151665	PIGF	430	129
ENSG00000054598	FOXC1	410	129
ENSG00000111405	ENDOU	380	129
ENSG00000154734	ADAMTS1	313	129
ENSG00000164924	YWHAZ	270	129
ENSG00000187134	AKR1C1	236	129
ENSG00000105866	SP4	682	128
ENSG00000134757	DSG3	678	128
ENSG00000113263	ITK	545	128		ITK
ENSG00000165458	INPPL1	430	128
ENSG00000132530	XAF1	157	128
ENSG00000134363	FST	1762	127
ENSG00000125814	NAPB	1634	127
ENSG00000145012	LPP	1302	127		LPP
ENSG00000184258	CDR1	557	127
ENSG00000127528	KLF2	493	127
ENSG00000185291	IL3RA	243	127
ENSG00000114346	ECT2	186	127
ENSG00000004846	ABCB5	163	127
ENSG00000133794	ARNTL	633	126
ENSG00000108840	HDAC5	394	126
ENSG00000141564	RPTOR	283	126
ENSG00000156970	BUB1B	184	126		BUB1B
ENSG00000163485	ADORA1	1724	125
ENSG00000204655	MOG	1393	125
ENSG00000165240	ATP7A	641	125
ENSG00000106459	NRF1	482	125
ENSG00000172215	CXCR6	365	125
ENSG00000163918	RFC4	356	125
ENSG00000167004	PDIA3	338	125
ENSG00000135111	TBX3	291	125		TBX3
ENSG00000130656	HBZ	260	125
ENSG00000173744	AGFG1	249	125
ENSG00000120457	KCNJ5	235	125		KCNJ5
ENSG00000180900	SCRIB	213	125
ENSG00000163629	PTPN13	206	125		PTPN13
ENSG00000170323	FABP4	881	124
ENSG00000143387	CTSK	696	124
ENSG00000101096	NFATC2	378	124		NFATC2
ENSG00000132356	PRKAA1	338	124
ENSG00000189430	NCR1	331	124
ENSG00000038945	MSR1	268	124
ENSG00000049249	TNFRSF9	264	124
ENSG00000175344	CHRNA7	996	123
ENSG00000106100	NOD1	750	123
ENSG00000139372	TDG	292	123
ENSG00000116016	EPAS1	262	123		EPAS1
ENSG00000204256	BRD2	259	123
ENSG00000244405	ETV5	259	123		ETV5
ENSG00000102096	PIM2	257	123
ENSG00000112130	RNF8	215	123
ENSG00000124486	USP9X	197	123
ENSG00000101213	PTK6	157	123		PTK6
ENSG00000197746	PSAP	583	122
ENSG00000130826	DKC1	283	122
ENSG00000113328	CCNG1	190	122
ENSG00000143321	HDGF	171	122
ENSG00000185379	RAD51D	161	122
ENSG00000116731	PRDM2	146	122		PRDM2
ENSG00000158773	USF1	455	121
ENSG00000008311	AASS	362	121
ENSG00000171132	PRKCE	355	121
ENSG00000145824	CXCL14	211	121
ENSG00000105388	CEACAM5	150	121
ENSG00000155926	SLA	1411	120
ENSG00000172156	CCL11	1377	120
ENSG00000114999	TTL	1038	120
ENSG00000065675	PRKCQ	417	120
ENSG00000128739	SNRPN	1353	119
ENSG00000215301	DDX3X	261	119		DDX3X
ENSG00000067225	PKM	253	119
ENSG00000187079	TEAD1	253	119
ENSG00000132963	POMP	476	118
ENSG00000174197	MGA	447	118
ENSG00000187908	DMBT1	264	118
ENSG00000097046	CDC7	258	118
ENSG00000055118	KCNH2	1670	117
ENSG00000108849	PPY	495	117
ENSG00000162692	VCAM1	452	117
ENSG00000116014	KISS1R	447	117
ENSG00000120833	SOCS2	318	117
ENSG00000170759	KIF5B	247	117		KIF5B
ENSG00000101773	RBBP8	205	117
ENSG00000055609	KMT2C	151	117		KMT2C
ENSG00000173207	CKS1B	143	117
ENSG00000107831	FGF8	588	116
ENSG00000146839	ZAN	529	116
ENSG00000069974	RAB27A	438	116
ENSG00000162552	WNT4	434	116
ENSG00000128340	RAC2	433	116
ENSG00000166923	GREM1	298	116
ENSG00000168209	DDIT4	233	116
ENSG00000104765	BNIP3L	209	116
ENSG00000108679	LGALS3BP	191	116
ENSG00000197461	PDGFA	185	116
ENSG00000135828	RNASEL	155	116
ENSG00000079112	CDH17	150	116		CDH17
ENSG00000104881	PPP1R13L	139	116
ENSG00000131400	NAPSA	136	116
ENSG00000171388	APLN	975	115
ENSG00000164093	PITX2	581	115
ENSG00000006831	ADIPOR2	498	115
ENSG00000136573	BLK	489	115
ENSG00000128191	DGCR8	343	115		DGCR8
ENSG00000087250	MT3	314	115
ENSG00000116833	NR5A2	297	115
ENSG00000257923	CUX1	247	115		CUX1
ENSG00000119508	NR4A3	238	115		NR4A3
ENSG00000172732	MUS81	214	115
ENSG00000099953	MMP11	155	115
ENSG00000178951	ZBTB7A	154	115
ENSG00000160224	AIRE	936	114
ENSG00000095596	CYP26A1	317	114
ENSG00000135486	HNRNPA1	282	114
ENSG00000143473	KCNH1	275	114
ENSG00000142453	CARM1	240	114
ENSG00000004975	DVL2	225	114
ENSG00000163191	S100A11	220	114
ENSG00000129473	BCL2L2	186	114
ENSG00000108786	HSD17B1	179	114
ENSG00000173535	TNFRSF10C	176	114
ENSG00000102081	FMR1	2580	113
ENSG00000188906	LRRK2	1844	113
ENSG00000073060	SCARB1	1253	113
ENSG00000129521	EGLN3	187	113
ENSG00000181856	SLC2A4	1302	112
ENSG00000145777	TSLP	1028	112
ENSG00000113580	NR3C1	606	112
ENSG00000167165	UGT1A6	451	112
ENSG00000198053	SIRPA	380	112		SIRPA
ENSG00000115163	CENPA	348	112
ENSG00000129219	PLD2	340	112
ENSG00000168961	LGALS9	313	112
ENSG00000196954	CASP4	301	112
ENSG00000163235	TGFA	269	112
ENSG00000164330	EBF1	254	112		EBF1
ENSG00000111057	KRT18	244	112
ENSG00000107968	MAP3K8	226	112
ENSG00000136235	GPNMB	223	112
ENSG00000063176	SPHK2	215	112
ENSG00000143514	TP53BP2	177	112
ENSG00000260027	HOXB7	172	112
ENSG00000184254	ALDH1A3	169	112
ENSG00000107807	TLX1	167	112		TLX1
ENSG00000145335	SNCA	2150	111
ENSG00000112164	GLP1R	1209	111
ENSG00000172349	IL16	567	111
ENSG00000148090	AUH	467	111
ENSG00000160678	S100A1	314	111
ENSG00000129071	MBD4	215	111
ENSG00000115461	IGFBP5	204	111
ENSG00000089692	LAG3	202	111
ENSG00000179168	GGN	200	111
ENSG00000166886	NAB2	189	111		NAB2
ENSG00000196781	TLE1	185	111
ENSG00000044524	EPHA3	174	111		EPHA3
ENSG00000171843	MLLT3	148	111		MLLT3
ENSG00000108576	SLC6A4	3357	110
ENSG00000167434	CA4	676	110
ENSG00000213928	IRF9	372	110
ENSG00000059804	SLC2A3	318	110
ENSG00000180370	PAK2	314	110
ENSG00000167642	SPINT2	306	110
ENSG00000115641	FHL2	269	110
ENSG00000108654	DDX5	227	110		DDX5
ENSG00000042088	TDP1	210	110
ENSG00000123473	STIL	206	110		STIL
ENSG00000120057	SFRP5	196	110
ENSG00000121335	PRB2	165	110
ENSG00000185420	SMYD3	141	110
ENSG00000197766	CFD	2168	109
ENSG00000244734	HBB	951	109
ENSG00000135838	NPL	741	109
ENSG00000211445	GPX3	299	109
ENSG00000188107	EYS	298	109
ENSG00000131724	IL13RA1	282	109
ENSG00000162676	GFI1	246	109
ENSG00000082212	ME2	243	109
ENSG00000170421	KRT8	214	109
ENSG00000172493	AFF1	175	109		AFF1
ENSG00000173083	HPSE	168	109
ENSG00000109685	NSD2	156	109
ENSG00000197110	IFNL3	1233	108
ENSG00000100345	MYH9	586	108		MYH9
ENSG00000197249	SERPINA1	561	108
ENSG00000126861	OMG	276	108
ENSG00000079387	SENP1	267	108
ENSG00000168310	IRF2	266	108
ENSG00000070950	RAD18	261	108
ENSG00000160271	RALGDS	223	108		RALGDS
ENSG00000110195	FOLR1	192	108
ENSG00000112312	GMNN	192	108
ENSG00000164434	FABP7	705	107
ENSG00000204983	PRSS1	370	107
ENSG00000159461	AMFR	228	107
ENSG00000126602	TRAP1	212	107
ENSG00000131914	LIN28A	181	107
ENSG00000162613	FUBP1	145	107	FUBP1	FUBP1
ENSG00000173267	SNCG	137	107
ENSG00000129451	KLK10	131	107
ENSG00000163814	CDCP1	128	107
ENSG00000123454	DBH	1052	106
ENSG00000149418	ST14	347	106
ENSG00000164687	FABP5	326	106
ENSG00000147140	NONO	316	106		NONO
ENSG00000003400	CASP10	214	106
ENSG00000166225	FRS2	204	106
ENSG00000078237	TIGAR	153	106
ENSG00000173546	CSPG4	143	106
ENSG00000002834	LASP1	133	106		LASP1
ENSG00000076554	TPD52	122	106
ENSG00000122778	KIAA1549	111	106		KIAA1549
ENSG00000057593	F7	744	105
ENSG00000085978	ATG16L1	551	105
ENSG00000109132	PHOX2B	374	105		PHOX2B
ENSG00000168078	PBK	338	105
ENSG00000134569	LRP4	213	105
ENSG00000128383	APOBEC3A	204	105
ENSG00000278195	SSTR3	187	105
ENSG00000129484	PARP2	183	105
ENSG00000106144	CASP2	167	105
ENSG00000182667	NTM	2110	104
ENSG00000180772	AGTR2	1349	104
ENSG00000100344	PNPLA3	578	104
ENSG00000196549	MME	421	104
ENSG00000188612	SUMO2	416	104
ENSG00000128016	ZFP36	321	104
ENSG00000006327	TNFRSF12A	269	104
ENSG00000032219	ARID4A	186	104
ENSG00000163435	ELF3	175	104		ELF3
ENSG00000004700	RECQL	171	104
ENSG00000154380	ENAH	168	104
ENSG00000133639	BTG1	155	104		BTG1
ENSG00000116128	BCL9	130	104		BCL9
ENSG00000103460	TOX3	122	104
ENSG00000104341	LAPTM4B	122	104
ENSG00000128928	IVD	1708	103
ENSG00000109424	UCP1	1187	103
ENSG00000129535	NRL	1089	103
ENSG00000137857	DUOX1	488	103
ENSG00000269335	IKBKG	456	103
ENSG00000167633	KIR3DL1	443	103
ENSG00000116147	TNR	310	103
ENSG00000227345	PARG	241	103
ENSG00000132507	EIF5A	208	103
ENSG00000081059	TCF7	202	103
ENSG00000161405	IKZF3	165	103
ENSG00000066135	KDM4A	164	103
ENSG00000166145	SPINT1	159	103
ENSG00000182481	KPNA2	144	103
ENSG00000088888	MAVS	670	102
ENSG00000005893	LAMP2	480	102
ENSG00000029559	IBSP	458	102
ENSG00000157540	DYRK1A	447	102
ENSG00000127125	PPCS	392	102
ENSG00000170989	S1PR1	343	102
ENSG00000172238	ATOH1	281	102
ENSG00000154764	WNT7A	273	102
ENSG00000197888	UGT2B17	246	102
ENSG00000136868	SLC31A1	222	102
ENSG00000108854	SMURF2	216	102
ENSG00000136450	SRSF1	213	102
ENSG00000005073	HOXA11	212	102		HOXA11
ENSG00000159692	CTBP1	182	102
ENSG00000081913	PHLPP1	154	102
ENSG00000119950	MXI1	148	102
ENSG00000043591	ADRB1	2508	101
ENSG00000089250	NOS1	1088	101
ENSG00000166126	AMN	856	101
ENSG00000141433	ADCYAP1	532	101
ENSG00000120937	NPPB	472	101
ENSG00000125498	KIR2DL1	417	101
ENSG00000130545	CRB3	349	101
ENSG00000130402	ACTN4	280	101
ENSG00000248144	ADH1C	279	101
ENSG00000080986	NDC80	277	101
ENSG00000080644	CHRNA3	262	101
ENSG00000186265	BTLA	261	101
ENSG00000161955	TNFSF13	260	101
ENSG00000035928	RFC1	256	101
ENSG00000198742	SMURF1	247	101
ENSG00000105486	LIG1	237	101
ENSG00000152942	RAD17	201	101		RAD17
ENSG00000101109	STK4	190	101
ENSG00000073849	ST6GAL1	187	101
ENSG00000166741	NNMT	175	101
ENSG00000167749	KLK4	175	101
ENSG00000187790	FANCM	161	101
ENSG00000134215	VAV3	155	101
ENSG00000102854	MSLN	113	101
ENSG00000164929	BAALC	107	101
ENSG00000160179	ABCG1	835	100
ENSG00000075711	DLG1	414	100
ENSG00000120708	TGFBI	397	100
ENSG00000171522	PTGER4	392	100
ENSG00000135677	GNS	334	100
ENSG00000108984	MAP2K6	274	100
ENSG00000152284	TCF7L1	268	100
ENSG00000198719	DLL1	254	100
ENSG00000187605	TET3	197	100
ENSG00000187531	SIRT7	196	100
ENSG00000233608	TWIST2	165	100
ENSG00000152217	SETBP1	151	100	SETBP1	SETBP1
ENSG00000101843	PSMD10	136	100
ENSG00000196208	GREB1	123	100
ENSG00000170873	MTSS1	122	100
ENSG00000144339	TMEFF2	117	100
ENSG00000035403	VCL	447	99
ENSG00000109163	GNRHR	418	99
ENSG00000125384	PTGER2	365	99
ENSG00000163508	EOMES	329	99
ENSG00000003137	CYP26B1	286	99
ENSG00000113456	RAD1	268	99
ENSG00000116106	EPHA4	263	99
ENSG00000006283	CACNA1G	246	99
ENSG00000181965	NEUROG1	191	99
ENSG00000196371	FUT4	177	99
ENSG00000131016	AKAP12	161	99
ENSG00000161021	MAML1	143	99
ENSG00000102837	OLFM4	141	99
ENSG00000136848	DAB2IP	138	99
ENSG00000078403	MLLT10	109	99		MLLT10
ENSG00000105550	FGF21	1141	98
ENSG00000104918	RETN	785	98
ENSG00000143631	FLG	677	98
ENSG00000081189	MEF2C	585	98
ENSG00000239697	TNFSF12	444	98
ENSG00000106484	MEST	418	98
ENSG00000104237	RP1	368	98
ENSG00000165125	TRPV6	358	98
ENSG00000079337	RAPGEF3	343	98
ENSG00000137834	SMAD6	302	98
ENSG00000244122	UGT1A7	251	98
ENSG00000112118	MCM3	203	98
ENSG00000108953	YWHAE	198	98		YWHAE
ENSG00000131788	PIAS3	185	98
ENSG00000091409	ITGA6	175	98
ENSG00000087095	NLK	160	98
ENSG00000176105	YES1	159	98
ENSG00000112655	PTK7	151	98
ENSG00000182185	RAD51B	150	98		RAD51B
ENSG00000164938	TP53INP1	145	98
ENSG00000133740	E2F5	144	98
ENSG00000124664	SPDEF	143	98
ENSG00000162595	DIRAS3	111	98
ENSG00000113525	IL5	729	97
ENSG00000122877	EGR2	440	97
ENSG00000163565	IFI16	324	97
ENSG00000121068	TBX2	211	97
ENSG00000215788	TNFRSF25	201	97
[truncated: 17,715 more rows]
