# Supplementary material for: Use of Publication Dynamics to Distinguish Cancer Genes and Bystander Genes
Source: Genes (Basel). 2022 Jun 21;13(7):1105. doi: 10.3390/genes13071105 (PMC9315931; doi:10.3390/genes13071105)
Supplement: Supplementary file 1 [file genes-13-01105-s001.zip › Supplementary_file 10.xlsx]

## Sheet: Genes with Unique Names
ID	HGNC	All_Pubs	Cancer_Pubs	Cancer _Pubs/All_Pubs	All_Pubs22	Cancer_Pubs22	Cancer _Pubs22/All_Pubs22	term of disambiguation	DIS_All_Pubs22	DIS_Cancer_Pubs22	DIS_Cancer _Pubs22/DIS_All_Pubs22	Impact of disambiguation					Search query: MLANA cancer		Search query: MLANA		CA		Search query: MLANA Melanoma antigen cancer		Search query: MLANA Melanoma antigen		CA			Search query: FOLH1 cancer		Search query: FOLH1		CA		Search query: FOLH1 carboxypeptidase cancer		Search query: FOLH1 carboxypeptidase		CA			Search query: RASSF1 cancer		Search query: RASSF1		CA		Search query: RASSF1 RAS cancer
ENSG00000120215	MLANA	1391	1257	0.903666	1695	1505	0.887906	melanoma antigen	1361	1301	0.955915	1.0766					Year	Count	Year	Count	ambiguous		Year	Count	Year	Count	disambiguous			Year	Count	Year	Count	ambiguous		Year	Count	Year	Count	disambiguous			Year	Count	Year	Count	ambiguous		Year
ENSG00000086205	FOLH1	1079	973	0.901761	1627	1501	0.922557	carboxypeptidase	1570	1467	0.934395	1.01283					2022	4	2022	7		0.571429	2022	2	2022	2		1		2022	12	2022	12		1	2022	12	2022	12		1		2022	2	2022	3		0.666667
ENSG00000068028	RASSF1	1110	1008	0.908108	1381	1251	0.905865	RAS	451	408	0.904656	0.998665					2021	35	2021	37	0.945946		2021	27	2021	27	1			2021	120	2021	128	0.9375		2021	113	2021	118	0.957627			2021	27	2021	32	0.84375		2021
ENSG00000239672	NME1	1018	888	0.872299	1202	1015	0.844426	diphosphate kinase	1082	933	0.862292	1.02116					2020	33	2020	43	0.767442		2020	27	2020	27	1			2020	167	2020	169	0.988166		2020	160	2020	162	0.987654			2020	40	2020	44	0.909091		2020
ENSG00000107159	CA9	1437	1170	0.814196	2108	1652	0.783681	carbonic anhydrase	1431	1202	0.839972	1.07183					2019	36	2019	48	0.75		2019	27	2019	27	1			2019	146	2019	152	0.960526		2019	145	2019	148	0.97973			2019	63	2019	73	0.863014		2019
ENSG00000012061	ERCC1	1958	1671	0.853422	2896	2413	0.833218	DNA excision	1440	1181	0.820139	0.984303					2018	39	2018	51	0.764706		2018	32	2018	34	0.941176			2018	138	2018	143	0.965035		2018	136	2018	140	0.971429			2018	54	2018	58	0.931034		2018
ENSG00000002586	CD99	1533	1330	0.86758	2217	1760	0.793866	antigen	1128	919	0.814716	1.02626					2017	39	2017	45	0.866667		2017	26	2017	27	0.962963			2017	156	2017	161	0.968944		2017	156	2017	158	0.987342			2017	45	2017	49	0.918367		2017
ENSG00000124216	SNAI1	1518	1233	0.812253	2576	2015	0.78222	zinc	384	308	0.802083	1.02539					2016	44	2016	56	0.785714		2016	34	2016	36	0.944444			2016	124	2016	135	0.918519		2016	124	2016	135	0.918519			2016	65	2016	74	0.878378		2016
ENSG00000111206	FOXM1	1092	935	0.856227	2155	1751	0.812529	forkhead	1592	1271	0.798367	0.98257					2015	64	2015	74	0.864865		2015	46	2015	49	0.938776			2015	74	2015	77	0.961039		2015	72	2015	73	0.986301			2015	66	2015	72	0.916667		2015
ENSG00000087586	AURKA	1359	1135	0.835173	2454	1956	0.797066	aurora	2037	1597	0.783996	0.983602					2014	64	2014	71	0.901408		2014	57	2014	60	0.95			2014	63	2014	67	0.940299		2014	60	2014	64	0.9375			2014	71	2014	81	0.876543		2014
ENSG00000082175	PGR	2724	2250	0.825991	4711	3123	0.662917	progesterone receptor	2777	2161	0.778178	1.17387					2013	73	2013	83	0.879518		2013	58	2013	59	0.983051			2013	55	2013	65	0.846154		2013	54	2013	62	0.870968			2013	84	2013	99	0.848485		2013
ENSG00000188389	PDCD1	3538	2569	0.726116	7613	5769	0.757783	death	7395	5608	0.75835	1.00075					2012	66	2012	77	0.857143		2012	62	2012	67	0.925373			2012	46	2012	51	0.901961		2012	45	2012	48	0.9375			2012	79	2012	88	0.897727		2012
ENSG00000089685	BIRC5	4741	4108	0.866484	6305	5311	0.842347	baculoviral	151	114	0.754967	0.896266					2011	70	2011	77	0.909091		2011	57	2011	61	0.934426			2011	30	2011	37	0.810811		2011	29	2011	35	0.828571			2011	77	2011	83	0.927711		2011
ENSG00000145604	SKP2	1119	898	0.802502	1732	1285	0.741917	kinase	1428	1072	0.7507	1.01184					2010	67	2010	77	0.87013		2010	55	2010	57	0.964912			2010	25	2010	28	0.892857		2010	25	2010	27	0.925926			2010	62	2010	77	0.805195		2010
ENSG00000148773	MKI67	15628	13165	0.842398	1295	929	0.717375	Ki-67	941	698	0.741764	1.034					2009	78	2009	89	0.876404		2009	69	2009	75	0.92			2009	33	2009	37	0.891892		2009	31	2009	33	0.939394			2009	76	2009	80	0.95		2009
ENSG00000118777	ABCG2	3887	2837	0.729869	6358	4355	0.684964	transporter	4985	3613	0.724774	1.05812					2008	81	2008	91	0.89011		2008	71	2008	77	0.922078			2008	27	2008	34	0.794118		2008	24	2008	28	0.857143			2008	74	2008	78	0.948718		2008
ENSG00000168283	BMI1	1323	1047	0.791383	2748	1967	0.715793	polycomb	1699	1229	0.723367	1.01058					2007	67	2007	75	0.893333		2007	59	2007	61	0.967213			2007	26	2007	30	0.866667		2007	26	2007	30	0.866667			2007	72	2007	80	0.9		2007
ENSG00000147883	CDKN2B	1239	902	0.728006	2082	1387	0.666186	cyclin-dependent kinase inhibitor	1189	848	0.713204	1.07058					2006	70	2006	78	0.897436		2006	59	2006	62	0.951613			2006	20	2006	24	0.833333		2006	20	2006	24	0.833333			2006	67	2006	71	0.943662		2006
ENSG00000121858	TNFSF10	3236	2320	0.716934	4012	2795	0.69666	tumor necrosis factor	2971	2094	0.704813	1.0117					2005	66	2005	75	0.88		2005	56	2005	59	0.949153			2005	29	2005	31	0.935484		2005	27	2005	29	0.931034			2005	87	2005	89	0.977528		2005
ENSG00000073050	XRCC1	1856	1372	0.739224	2711	1925	0.71007	DNA repair	2437	1715	0.703734	0.991077					2004	77	2004	83	0.927711		2004	71	2004	74	0.959459			2004	32	2004	37	0.864865		2004	32	2004	37	0.864865			2004	52	2004	58	0.896552		2004
ENSG00000165092	ALDH1A1	1076	825	0.766729	1871	1280	0.684126	aldehyde dehydrogenase	1517	1055	0.695452	1.01655					2003	75	2003	81	0.925926		2003	65	2003	68	0.955882			2003	27	2003	31	0.870968		2003	26	2003	30	0.866667			2003	41	2003	42	0.97619		2003
ENSG00000272398	CD24	2456	1873	0.762622	4109	2951	0.71818	antigen	1954	1350	0.69089	0.962002					2002	68	2002	77	0.883117		2002	63	2002	67	0.940299			2002	25	2002	31	0.806452		2002	25	2002	31	0.806452			2002	31	2002	34	0.911765		2002
ENSG00000173762	CD7	2160	1540	0.712963	2709	1837	0.67811	T-cell antigen	1293	878	0.679041	1.00137					2001	72	2001	78	0.923077		2001	67	2001	70	0.957143			2001	14	2001	18	0.777778		2001	14	2001	18	0.777778			2001	14	2001	14	1		2001
ENSG00000150630	VEGFC	1876	1434	0.764392	3437	2282	0.663951	vascular	3105	2053	0.661192	0.995844					2000	66	2000	68	0.970588		2000	63	2000	65	0.969231			2000	28	2000	29	0.965517		2000	28	2000	29	0.965517			2000	2	2000	2		1	2000
ENSG00000143384	MCL1	1577	1292	0.819277	6932	5330	0.768898	leukemia differentiation protein	501	330	0.658683	0.856658					1999	34	1999	34	1		1999	34	1999	34	1			1999	23	1999	28	0.821429		1999	22	1999	27	0.814815
ENSG00000156574	NODAL	35947	27284	0.759006	57372	38869	0.677491	protein	7719	5079	0.657987	0.971211					1998	47	1998	48	0.979167		1998	45	1998	45	1			1998	23	1998	27	0.851852		1998	23	1998	27	0.851852
ENSG00000101412	E2F1	2928	2105	0.718921	5213	3451	0.661999	transcription factor	3665	2368	0.646112	0.976001					1997	31	1997	31	1		1997	30	1997	30	1			1997	21	1997	25	0.84		1997	21	1997	25	0.84
ENSG00000134057	CCNB1	3807	2842	0.74652	2242	1463	0.652542	cyclin-B1	1656	1064	0.642512	0.984629					1996	24	1996	26	0.923077		1996	24	1996	26	0.923077			1996	8	1996	8		1	1996	8	1996	8		1
ENSG00000101966	XIAP	3074	2249	0.73162	4694	3105	0.661483	ubiquitin-protein ligase	2665	1643	0.61651	0.932013					1995	12	1995	12	1		1995	12	1995	12	1			1995	6	1995	9		0.666667	1995	6	1995	9		0.666667
ENSG00000137693	YAP1	1431	1067	0.745632	4382	2585	0.589913	transcriptional	3382	2052	0.606742	1.02853					1994	3	1994	3	1		1994	3	1994	3		1		1994	3	1994	3		1	1994	3	1994	3		1
The graphical representations show the CA values (the proportion PubMed publications on genes that mention cancer) for the period of 1970-2021. Time points with less than 10 publications on the given gene were excluded from the graphical representations.
[truncated: 274 more columns]

## Sheet: Genes with Not Unique Names
ID	HGNC	All_Pubs	Cancer_Pubs	Cancer _Pubs/All_Pubs	All_Pubs22	Cancer_Pubs22	Cancer _Pubs22/All_Pubs22	term of disambiguation	DIS_All_Pubs22	DIS_Cancer_Pubs22	DIS_Cancer _Pubs22/DIS_All_Pubs22	Impact of disambiguation					Search query: HCCS cancer		Search query: HCCS		CA		Search query: HCCS synthase cancer		Search query: HCCS synthase		CA			Search query: TWIST1 cancer		Search query: TWIST1		CA		Search query: TWIST1 helix cancer		Search query: TWIST1 helix		CA			Search query: CDC25C cancer		Search query: CDC25C		CA		Search query: CDC25C phosphatase cancer
ENSG00000004961	HCCS	4730	4531	0.957928	7016	6396	0.911631	synthase	97	58	0.597938	0.6559					Year	Count	Year	Count	ambiguous		Year	Count	Year	Count	disambiguous			Year	Count	Year	Count	ambiguous		Year	Count	Year	Count	disambiguous			Year	Count	Year	Count	ambiguous		Year
ENSG00000122691	TWIST1	1602	1207	0.753433	2776	2043	0.735951	helix	297	153	0.515152	0.699981					2022	65	2022	100		0.65	2022	1	2022	3		0.333333		2022	27	2022	43		0.627907	2022	1	2022	4		0.25		2022	7	2022	9		0.777778	2022
ENSG00000158402	CDC25C	1077	780	0.724234	1510	1044	0.691391	phosphatase	2218	1132	0.51037	0.738178					2021	359	2021	435	0.825287		2021	1	2021	3		0.333333		2021	184	2021	235	0.782979		2021	7	2021	12	0.583333			2021	45	2021	57	0.789474		2021
ENSG00000261609	GAN	41577	29548	0.710681	79490	39086	0.49171	gigaxonin	77	7	0.0909091	0.184884					2020	350	2020	403	0.868486		2020	3	2020	4		0.75		2020	182	2020	242	0.752066		2020	10	2020	21	0.47619			2020	42	2020	52	0.807692		2020
ENSG00000170290	SLN	4112	3543	0.861625	8225	5558	0.675745	sarcolipin	170	6	0.0352941	0.05223					2019	372	2019	415	0.896386		2019	5	2019	6		0.833333		2019	200	2019	249	0.803213		2019	4	2019	11	0.363636			2019	45	2019	52	0.865385		2019
																	2018	309	2018	343	0.900875		2018	2	2018	5		0.4		2018	189	2018	245	0.771429		2018	10	2018	21	0.47619			2018	52	2018	67	0.776119		2018
																	2017	333	2017	383	0.869452		2017	3	2017	5		0.6		2017	191	2017	232	0.823276		2017	8	2017	13	0.615385			2017	56	2017	67	0.835821		2017
																	2016	296	2016	329	0.899696		2016	3	2016	6		0.5		2016	171	2016	213	0.802817		2016	11	2016	16	0.6875			2016	51	2016	67	0.761194		2016
The graphical representations show the CA values (the proportion PubMed publications on genes that mention cancer) for the period of 1970-2021. Time points with less than 10 publications on the given gene were excluded from the graphical representations.																	2015	330	2015	370	0.891892		2015	2	2015	4		0.5		2015	175	2015	222	0.788288		2015	14	2015	20	0.7			2015	49	2015	65	0.753846		2015
																	2014	337	2014	380	0.886842		2014	3	2014	8		0.375		2014	147	2014	188	0.781915		2014	17	2014	24	0.708333			2014	67	2014	74	0.905405		2014
																	2013	312	2013	334	0.934132		2013	3	2013	5		0.6		2013	128	2013	163	0.785276		2013	13	2013	20	0.65			2013	53	2013	67	0.791045		2013
																	2012	301	2012	321	0.937695		2012	3	2012	5		0.6		2012	126	2012	163	0.773006		2012	11	2012	20	0.55			2012	59	2012	82	0.719512		2012
																	2011	275	2011	302	0.910596		2011	3	2011	6		0.5		2011	94	2011	126	0.746032		2011	9	2011	12	0.75			2011	57	2011	77	0.74026		2011
																	2010	260	2010	281	0.925267		2010	3	2010	4		0.75		2010	65	2010	99	0.656566		2010	3	2010	13	0.230769			2010	68	2010	91	0.747253		2010
																	2009	230	2009	243	0.946502		2009	2	2009	3		0.666667		2009	52	2009	80	0.65		2009	5	2009	12	0.416667			2009	48	2009	58	0.827586		2009
																	2008	220	2008	234	0.940171		2008	1	2008	3		0.333333		2008	32	2008	54	0.592593		2008	9	2008	13	0.692308			2008	48	2008	66	0.727273		2008
																	2007	173	2007	186	0.930108		2007	1	2007	2		0.5		2007	34	2007	52	0.653846		2007	13	2007	16	0.8125			2007	47	2007	68	0.691176		2007
																	2006	159	2006	166	0.957831				2006	3		0		2006	15	2006	28	0.535714		2006	2	2006	4		0.5		2006	49	2006	67	0.731343		2006
																	2005	176	2005	191	0.921466		2005	1	2005	1		1		2005	11	2005	28	0.392857		2005	2	2005	7		0.285714		2005	46	2005	70	0.657143		2005
																	2004	193	2004	201	0.960199		2004	1	2004	1		1		2004	11	2004	19	0.578947		2004	3	2004	4		0.75		2004	40	2004	67	0.597015		2004
																	2003	148	2003	159	0.930818		2003	2	2003	2		1		2003	2	2003	12	0.166667				2003	2		0		2003	28	2003	52	0.538462		2003
																	2002	129	2002	135	0.955556		2002	5	2002	6		0.833333		2002	3	2002	19	0.157895		2002	1	2002	6		0.166667		2002	16	2002	38	0.421053		2002
																	2001	141	2001	150	0.94		2001	3	2001	3		1		2001	1	2001	16	0.0625				2001	7		0		2001	20	2001	39	0.512821		2001
																	2000	109	2000	115	0.947826		2000	2	2000	2		1				2000	7		0			2000	3		0		2000	14	2000	50	0.28		2000
																	1999	111	1999	114	0.973684		1999	4	1999	4		1		1999	1	1999	11	0.0909091				1999	4		0		1999	8	1999	32	0.25		1999
																	1998	100	1998	103	0.970874		1998	1	1998	1		1				1998	5		0			1998	1		0		1998	13	1998	25	0.52		1998
																	1997	91	1997	95	0.957895									1997	1	1997	13	0.0769231				1997	7		0		1997	9	1997	20	0.45		1997
																	1996	106	1996	109	0.972477											1996	4		0			1996	2		0		1996	4	1996	9		0.444444	1996
																	1995	75	1995	76	0.986842									1995	1	1995	4		0.25			1995	1		0		1995	1	1995	8		0.125	1995
																	1994	87	1994	87	1											1994	1		0			1994	1		0		1994	1	1994	5		0.2	1994
																	1993	62	1993	66	0.939394				1993	2		0				1993	2		0								1993	1	1993	6		0.166667	1993
																	1992	40	1992	40	1											1991	1		0										1992	3		0	1992
																	1991	32	1991	32	1																								1991				1991
																	1990	28	1990	29	0.965517																								1990
																	1989	27	1989	27	1																								1989
																	1988	16	1988	16	1
																	1987	8	1987	8	1
																	1986	18	1986	19	0.947368
																	1985	10	1985	10	1
																	1984	3	1984	3		1
																	1983	2	1983	3		0.666667
																	1982	1	1982	1		1
																	1980	1	1980	1		1
																	1979	1	1979	1		1
[truncated: 24 more columns]

## Sheet: Unique_CA_t vs CA_2017-2021
Gene name	CAt	CA(2017-2021)				N	Mean	SD	SEM	Median
MLANA	0.887906	0.8125			CAt	30	0.74387	0.08437	0.0154	0.71778
FOLH1	0.922557	0.965471			CA(2017-2021)	30	0.74295	0.09993	0.01824	0.73562
RASSF1	0.905865	0.894531
NME1	0.844426	0.77551									Null Hypothesis: mean1-mean2 = 0
CA9	0.783681	0.738583				t Statistic	DF	Prob>|t|			Alternative Hypothesis: mean1-mean2 <> 0
ERCC1	0.833218	0.82764			Equal Variance Assumed	0.03858	58	0.96936			At 0.05 level, when equal variance is assumed, Mean1 - Mean2 is NOT significantly different from 0
CD99	0.793866	0.725253			Equal Variance NOT Assumed (Welch Correction)	0.03858	56.4147	0.96936			At 0.05 level, when equal variance is NOT assumed, Mean1 - Mean2 is NOT significantly different from 0
SNAI1	0.78222	0.800684
FOXM1	0.812529	0.844269
AURKA	0.797066	0.823472
PGR	0.662917	0.498858
PDCD1	0.757783	0.868792
BIRC5	0.842347	0.830755
SKP2	0.741917	0.765237
MKI67	0.717375	0.781046
ABCG2	0.684964	0.659241
BMI1	0.715793	0.709966
CDKN2B	0.666186	0.591221
TNFSF10	0.69666	0.678571
XRCC1	0.71007	0.670569
ALDH1A1	0.684126	0.723214
CD24	0.71818	0.757487
CD7	0.67811	0.732648
VEGFC	0.663951	0.559867
MCL1	0.768898	0.812152
NODAL	0.677491	0.704755
E2F1	0.661999	0.713011
CCNB1	0.652542	0.710567
XIAP	0.661483	0.673345
YAP1	0.589913	0.63919

## Sheet: Not Unique_CA_t vs CA_2017-2021
Gene name	CAt_DIS	CA_DIS(years:2017-2021)			N	Mean	SD	SEM	Median
HCCS	0.597938	0.608696		CAt_DIS	5	0.34993	0.26487	0.11846	0.51037
TWIST1	0.515152	0.5		CA_DIS(years:2017-2021)	5	0.37097	0.29869	0.13358	0.5
CDC25C	0.51037	0.647773
GAN	0.0909091	0.05
SLN	0.0352941	0.0483871								Null Hypothesis: mean1-mean2 = 0
					t Statistic	DF	Prob>|t|			Alternative Hypothesis: mean1-mean2 <> 0
				Equal Variance Assumed	-0.11784	8	0.9091			At 0.05 level, when equal variance is assumed, Mean1 - Mean2 is NOT significantly different from 0
				Equal Variance NOT Assumed (Welch Correction)	-0.11784	7.88723	0.90914			At 0.05 level, when equal variance is NOT assumed, Mean1 - Mean2 is NOT significantly different from 0
