# Supplementary material for: Use of Publication Dynamics to Distinguish Cancer Genes and Bystander Genes
Source: Genes (Basel). 2022 Jun 21;13(7):1105. doi: 10.3390/genes13071105 (PMC9315931; doi:10.3390/genes13071105)
Supplement: Supplementary file 1 [file genes-13-01105-s001.zip › Supplementary_file 2.xlsx]

## Sheet: cut-off_0
ID	HGNC	All_Pubs	Cancer_Pubs	Cancer _Pubs/All_Pubs	Gene symbol (V-genes)	Gene symbol (CGC-genes)	Gene symbol (passenger genes)	Gene symbol (tumor suppressor genes)	Gene symbol (oncogenes)	Gene symbol (tumor essential genes)
ENSG00000000460	C1orf112	1	1	1			C1orf112
ENSG00000003249	DBNDD1	1	1	1
ENSG00000005448	WDR54	2	2	1
ENSG00000006555	TTC22	1	1	1
ENSG00000007376	RPUSD1	1	1	1
ENSG00000008324	SS18L2	2	2	1
ENSG00000008869	HEATR5B	1	1	1			HEATR5B
ENSG00000011052	NME1-NME2	3	3	1
ENSG00000011114	BTBD7	12	12	1
ENSG00000022976	ZNF839	1	1	1			ZNF839
ENSG00000024862	CCDC28A	5	5	1				CCDC28A
ENSG00000034239	EFCAB1	1	1	1
ENSG00000039523	RIPOR1	1	1	1
ENSG00000042304	C2orf83	1	1	1
ENSG00000043143	JADE2	2	2	1
ENSG00000048162	NOP16	1	1	1
ENSG00000052723	SIKE1	1	1	1
ENSG00000053702	NRIP2	1	1	1
ENSG00000053770	AP5M1	2	2	1
ENSG00000054965	FAM168A	1	1	1
ENSG00000055070	SZRD1	2	2	1
ENSG00000056277	ZNF280C	1	1	1			ZNF280C
ENSG00000059769	DNAJC25	1	1	1
ENSG00000063169	BICRA	4	4	1
ENSG00000064102	INTS13	2	2	1
ENSG00000065548	ZC3H15	2	2	1
ENSG00000066557	LRRC40	1	1	1			LRRC40
ENSG00000066651	TRMT11	4	4	1
ENSG00000067533	RRP15	2	2	1
ENSG00000068097	HEATR6	3	3	1			HEATR6
ENSG00000074276	CDHR2	2	2	1			CDHR2
ENSG00000075336	TIMM21	1	1	1
ENSG00000077454	LRCH4	2	2	1			LRCH4
ENSG00000081386	ZNF510	2	2	1
ENSG00000081853	PCDHGA2	2	2	1			PCDHGA2
ENSG00000082068	WDR70	4	4	1			WDR70
ENSG00000082213	C5orf22	1	1	1
ENSG00000083814	ZNF671	12	12	1			ZNF671
ENSG00000085831	TTC39A	1	1	1			TTC39A
ENSG00000087301	TXNDC16	1	1	1
ENSG00000091436	MAP3K20	2	2	1
ENSG00000092036	HAUS4	1	1	1
ENSG00000096092	TMEM14A	3	3	1
ENSG00000099290	WASHC2A	1	1	1
ENSG00000100036	SLC35E4	1	1	1
ENSG00000100263	RHBDD3	6	6	1
ENSG00000100276	RASL10A	4	4	1
ENSG00000100281	HMGXB4	1	1	1				HMGXB4
ENSG00000100319	ZMAT5	1	1	1
ENSG00000100350	FOXRED2	2	2	1			FOXRED2
ENSG00000100461	RBM23	2	2	1
ENSG00000100802	C14orf93	3	3	1
ENSG00000101098	RIMS4	1	1	1
ENSG00000101812	H2BFM	1	1	1
ENSG00000102221	JADE3	2	2	1
ENSG00000102390	PBDC1	1	1	1
ENSG00000103023	PRSS54	1	1	1			PRSS54
ENSG00000103269	RHBDL1	1	1	1
ENSG00000103852	TTC23	2	2	1
ENSG00000104671	DCTN6	2	2	1
ENSG00000104679	R3HCC1	1	1	1
ENSG00000104731	KLHDC4	1	1	1			KLHDC4
ENSG00000104979	C19orf53	2	2	1
ENSG00000104983	CCDC61	1	1	1
ENSG00000105556	MIER2	1	1	1			MIER2
ENSG00000105784	RUNDC3B	5	5	1
ENSG00000107771	CCSER2	1	1	1
ENSG00000108239	TBC1D12	2	2	1
ENSG00000108352	RAPGEFL1	4	4	1
ENSG00000108506	INTS2	1	1	1			INTS2
ENSG00000109265	KIAA1211	3	3	1			KIAA1211
ENSG00000109881	CCDC34	6	6	1
ENSG00000110108	TMEM109	1	1	1
ENSG00000111203	ITFG2	1	1	1
ENSG00000111261	MANSC1	2	2	1
ENSG00000111404	RERGL	4	4	1
ENSG00000111412	C12orf49	2	2	1
ENSG00000111843	TMEM14C	4	4	1
ENSG00000112659	CUL9	6	6	1			CUL9
ENSG00000113248	PCDHB15	1	1	1			PCDHB15
ENSG00000114405	C3orf14	3	3	1
ENSG00000114529	C3orf52	2	2	1
ENSG00000114547	ROPN1B	1	1	1
ENSG00000114784	EIF1B	1	1	1
ENSG00000115128	SF3B6	2	2	1
ENSG00000116138	DNAJC16	1	1	1			DNAJC16
ENSG00000116212	LRRC42	1	1	1
ENSG00000116898	MRPS15	1	1	1
ENSG00000117148	ACTL8	5	5	1			ACTL8
ENSG00000117500	TMED5	2	2	1
ENSG00000117616	RSRP1	1	1	1
ENSG00000118017	A4GNT	7	7	1
ENSG00000119280	C1orf198	1	1	1
ENSG00000119431	HDHD3	1	1	1
ENSG00000119632	IFI27L2	1	1	1
ENSG00000119703	ZC2HC1C	1	1	1
ENSG00000119979	FAM45A	1	1	1
ENSG00000120162	MOB3B	7	7	1
ENSG00000120314	WDR55	1	1	1
ENSG00000120440	TTLL2	1	1	1			TTLL2
ENSG00000121310	ECHDC2	1	1	1
ENSG00000121406	ZNF549	1	1	1			ZNF549
ENSG00000121413	ZSCAN18	8	8	1			ZSCAN18
ENSG00000121775	TMEM39B	1	1	1
ENSG00000121895	TMEM156	1	1	1
ENSG00000121900	TMEM54	4	4	1
ENSG00000121933	TMIGD3	2	2	1
ENSG00000122042	UBL3	6	6	1
ENSG00000122378	PRXL2A	1	1	1
ENSG00000122483	CCDC18	1	1	1
ENSG00000122741	DCAF10	1	1	1
ENSG00000123178	SPRYD7	2	2	1
ENSG00000123444	KBTBD4	4	4	1				KBTBD4
ENSG00000124120	TTPAL	1	1	1
ENSG00000124208	TMEM189-UBE2V1	1	1	1
ENSG00000124237	C20orf85	3	3	1
ENSG00000124260	MAGEA10	13	13	1			MAGEA10
ENSG00000125122	LRRC29	1	1	1
ENSG00000125872	LRRN4	3	3	1			LRRN4
ENSG00000126768	TIMM17B	1	1	1
ENSG00000127780	OR1E2	1	1	1
ENSG00000127903	ZNF835	1	1	1			ZNF835
ENSG00000129480	DTD2	1	1	1
ENSG00000130511	SSBP4	3	3	1
ENSG00000130544	ZNF557	1	1	1			ZNF557
ENSG00000130723	PRRC2B	3	3	1			PRRC2B
ENSG00000130962	PRRG1	2	2	1
ENSG00000131115	ZNF227	1	1	1			ZNF227
ENSG00000132000	PODNL1	1	1	1
ENSG00000132003	ZSWIM4	1	1	1			ZSWIM4
ENSG00000132016	C19orf57	1	1	1			C19orf57
ENSG00000132207	SLX1A	1	1	1
ENSG00000132405	TBC1D14	6	6	1			TBC1D14
ENSG00000132823	OSER1	1	1	1
ENSG00000133142	TCEAL4	1	1	1
ENSG00000133250	ZNF414	1	1	1
ENSG00000133302	SLF1	1	1	1
ENSG00000133477	FAM83F	5	5	1
ENSG00000134152	KATNBL1	1	1	1
ENSG00000134375	TIMM17A	7	7	1
ENSG00000134461	ANKRD16	1	1	1
ENSG00000134602	STK26	3	3	1
ENSG00000134668	SPOCD1	5	5	1			SPOCD1
ENSG00000134748	PRPF38A	2	2	1
ENSG00000135185	TMEM243	5	5	1
ENSG00000135722	FBXL8	1	1	1
ENSG00000136542	GALNT5	5	5	1
ENSG00000136682	CBWD2	1	1	1
ENSG00000136819	C9orf78	2	2	1
ENSG00000136982	DSCC1	3	3	1
ENSG00000137040	RANBP6	2	2	1
ENSG00000137634	NXPE4	1	1	1
ENSG00000137814	HAUS2	1	1	1
ENSG00000138050	THUMPD2	1	1	1
ENSG00000138085	ATRAID	1	1	1
ENSG00000138111	MFSD13A	1	1	1
ENSG00000138395	CDK15	3	3	1
ENSG00000138593	SECISBP2L	1	1	1			SECISBP2L
ENSG00000138892	TTLL8	1	1	1						TTLL8
ENSG00000139146	SINHCAF	1	1	1
ENSG00000139173	TMEM117	2	2	1			TMEM117
ENSG00000139508	SLC46A3	5	5	1
ENSG00000140265	ZSCAN29	1	1	1			ZSCAN29
ENSG00000140365	COMMD4	1	1	1
ENSG00000140406	TLNRD1	2	2	1
ENSG00000140839	CLEC18B	2	2	1
ENSG00000142396	ERVK3-1	1	1	1
ENSG00000142556	ZNF614	1	1	1
ENSG00000142621	FHAD1	2	2	1
ENSG00000142733	MAP3K6	7	7	1
ENSG00000143107	FNDC7	1	1	1
ENSG00000143653	SCCPDH	1	1	1
ENSG00000143674	MAP3K21	7	7	1
ENSG00000143977	SNRPG	1	1	1
ENSG00000144306	SCRN3	1	1	1
ENSG00000144567	RETREG2	3	3	1
ENSG00000144792	ZNF660	1	1	1
ENSG00000144815	NXPE3	1	1	1
ENSG00000144840	RABL3	6	6	1
ENSG00000145569	OTULINL	1	1	1
ENSG00000145757	SPATA9	1	1	1
ENSG00000145861	C1QTNF2	1	1	1
ENSG00000145882	PCYOX1L	1	1	1
ENSG00000146083	RNF44	1	1	1
ENSG00000146281	PM20D2	1	1	1
ENSG00000146373	RNF217	2	2	1
ENSG00000146410	MTFR2	3	3	1
ENSG00000146530	VWDE	1	1	1
ENSG00000146802	TMEM168	1	1	1			TMEM168
ENSG00000146842	TMEM209	2	2	1
ENSG00000147027	TMEM47	5	5	1
ENSG00000147586	MRPS28	3	3	1
ENSG00000147687	TATDN1	2	2	1
ENSG00000147689	FAM83A	20	20	1			FAM83A
ENSG00000148110	MFSD14B	1	1	1
ENSG00000148136	OR13C4	1	1	1			OR13C4
ENSG00000148300	REXO4	1	1	1
ENSG00000148411	NACC2	1	1	1
ENSG00000148468	FAM171A1	1	1	1			FAM171A1
ENSG00000148541	FAM13C	1	1	1			FAM13C
ENSG00000148735	PLEKHS1	1	1	1					PLEKHS1
ENSG00000149346	SLX4IP	6	6	1
ENSG00000149548	CCDC15	2	2	1
ENSG00000149582	TMEM25	4	4	1
ENSG00000150401	DCUN1D2	3	3	1
ENSG00000150676	CCDC83	1	1	1			CCDC83
ENSG00000150750	C11orf53	3	3	1
ENSG00000150756	ATPSCKMT	2	2	1
ENSG00000150773	PIH1D2	2	2	1
ENSG00000151005	TKTL2	8	8	1			TKTL2
ENSG00000151116	UEVLD	1	1	1
ENSG00000151136	BTBD11	1	1	1			BTBD11
ENSG00000151715	TMEM45B	10	10	1
ENSG00000152240	HAUS1	4	4	1
ENSG00000152404	CWF19L2	1	1	1
ENSG00000152467	ZSCAN1	1	1	1			ZSCAN1
ENSG00000153006	SREK1IP1	1	1	1
ENSG00000153347	FAM81B	1	1	1			FAM81B
ENSG00000153485	TMEM251	1	1	1
ENSG00000153832	FBXO36	1	1	1
ENSG00000154274	C4orf19	1	1	1
ENSG00000154529	CNTNAP3B	1	1	1
ENSG00000154845	PPP4R1	1	1	1
ENSG00000154914	USP43	1	1	1				USP43
ENSG00000155542	SETD9	1	1	1
ENSG00000155545	MIER3	5	5	1
ENSG00000155890	TRIM42	1	1	1			TRIM42
ENSG00000156009	MAGEA8	1	1	1			MAGEA8
ENSG00000156345	CDK20	6	6	1
ENSG00000156853	ZNF689	2	2	1			ZNF689
ENSG00000156869	FRRS1	1	1	1
ENSG00000157014	TATDN2	1	1	1			TATDN2
ENSG00000157111	TMEM171	3	3	1
ENSG00000157303	SUSD3	6	6	1
ENSG00000157335	CLEC18C	1	1	1
ENSG00000157343	ARMC12	1	1	1
ENSG00000157653	C9orf43	1	1	1			C9orf43
ENSG00000157693	TMEM268	1	1	1
ENSG00000158042	MRPL17	1	1	1
ENSG00000158164	TMSB15A	2	2	1
ENSG00000158246	TENT5B	2	2	1
ENSG00000158427	TMSB15B	1	1	1
ENSG00000158486	DNAH3	3	3	1			DNAH3
ENSG00000158805	ZNF276	1	1	1				ZNF276
ENSG00000158863	FAM160B2	4	4	1			FAM160B2
ENSG00000159496	RGL4	1	1	1
ENSG00000159588	CCDC17	1	1	1
ENSG00000159784	FAM131B	6	6	1		FAM131B	FAM131B
ENSG00000159871	LYPD5	4	4	1
ENSG00000159915	ZNF233	1	1	1				ZNF233
ENSG00000160062	ZBTB8A	2	2	1
ENSG00000160233	LRRC3	1	1	1
ENSG00000160813	PPP1R35	3	3	1
ENSG00000160818	GPATCH4	1	1	1
ENSG00000161551	ZNF577	6	6	1			ZNF577
ENSG00000161980	POLR3K	1	1	1
ENSG00000161981	SNRNP25	4	4	1
ENSG00000162032	SPSB3	3	3	1
ENSG00000162073	PAQR4	6	6	1
ENSG00000162460	TMEM82	1	1	1
ENSG00000162542	TMCO4	1	1	1			TMCO4
ENSG00000162591	MEGF6	2	2	1			MEGF6
ENSG00000162630	B3GALT2	1	1	1
ENSG00000162650	ATXN7L2	1	1	1			ATXN7L2
ENSG00000162755	KLHDC9	3	3	1
ENSG00000162929	KIAA1841	1	1	1			KIAA1841
ENSG00000163012	ZSWIM2	1	1	1			ZSWIM2
ENSG00000163046	ANKRD30BL	1	1	1
ENSG00000163081	CCDC140	1	1	1
ENSG00000163162	RNF149	4	4	1
ENSG00000163322	ABRAXAS1	1	1	1
ENSG00000163584	RPL22L1	3	3	1
ENSG00000163749	CCDC158	1	1	1			CCDC158
ENSG00000163867	ZMYM6	1	1	1
ENSG00000163875	MEAF6	13	13	1
ENSG00000163900	TMEM41A	1	1	1
ENSG00000164125	GASK1B	1	1	1
ENSG00000164168	TMEM184C	1	1	1
ENSG00000164185	ZNF474	1	1	1			ZNF474
ENSG00000164241	C5orf63	1	1	1
ENSG00000164296	TIGD6	1	1	1
ENSG00000164366	CCDC127	1	1	1
ENSG00000164989	CCDC171	2	2	1
ENSG00000165071	TMEM71	1	1	1
ENSG00000165084	C8orf34	2	2	1			C8orf34
ENSG00000165389	SPTSSA	1	1	1
ENSG00000165424	ZCCHC24	2	2	1
ENSG00000165443	PHYHIPL	2	2	1			PHYHIPL
ENSG00000165509	MAGEC3	2	2	1			MAGEC3
ENSG00000165583	SSX5	7	7	1					SSX5
ENSG00000165584	SSX3	9	9	1
ENSG00000165685	TMEM52B	1	1	1
ENSG00000165714	BORCS5	1	1	1
ENSG00000165792	METTL17	1	1	1
ENSG00000166016	ABTB2	1	1	1			ABTB2
ENSG00000166046	TCP11L2	1	1	1
ENSG00000166049	PASD1	18	18	1			PASD1
ENSG00000166133	RPUSD2	1	1	1
ENSG00000166323	C11orf65	1	1	1
ENSG00000166351	POTED	1	1	1			POTED
ENSG00000166387	PPFIBP2	5	5	1			PPFIBP2
ENSG00000166398	KIAA0355	2	2	1			KIAA0355
ENSG00000166432	ZMAT1	1	1	1			ZMAT1
ENSG00000166455	C16orf46	1	1	1
ENSG00000166557	TMED3	4	4	1
ENSG00000166839	ANKDD1A	3	3	1
ENSG00000166840	GLYATL1	3	3	1			GLYATL1
ENSG00000166856	GPR182	3	3	1			GPR182
ENSG00000166884	OR4D6	1	1	1
ENSG00000166924	NYAP1	1	1	1
ENSG00000166960	CCDC178	2	2	1
ENSG00000166984	TCP10L2	1	1	1
ENSG00000166997	CNPY4	1	1	1
ENSG00000167183	PRR15L	1	1	1
ENSG00000167414	GNG8	1	1	1
ENSG00000167487	KLHL26	1	1	1			KLHL26
ENSG00000167554	ZNF610	3	3	1			ZNF610
ENSG00000167637	ZNF283	1	1	1
ENSG00000167685	ZNF444	8	8	1
ENSG00000167695	FAM57A	2	2	1
ENSG00000167904	TMEM68	1	1	1
ENSG00000168005	SPINDOC	1	1	1
ENSG00000168060	NAALADL1	1	1	1			NAALADL1
ENSG00000168427	KLHL30	1	1	1			KLHL30
ENSG00000168634	WFDC13	1	1	1
ENSG00000168795	ZBTB5	4	4	1
ENSG00000168802	CHTF8	1	1	1
ENSG00000168887	C2orf68	2	2	1
ENSG00000168917	SLC35G2	1	1	1
ENSG00000169019	COMMD8	2	2	1
ENSG00000169085	VXN	1	1	1
ENSG00000169288	MRPL1	1	1	1
ENSG00000169330	MINAR1	2	2	1
ENSG00000169402	RSPH10B2	1	1	1
ENSG00000169488	OR4K15	1	1	1			OR4K15
ENSG00000169548	ZNF280A	2	2	1			ZNF280A
ENSG00000170265	ZNF282	2	2	1
ENSG00000170379	TCAF2	1	1	1
ENSG00000170545	SMAGP	3	3	1
ENSG00000170638	TRABD	1	1	1
ENSG00000170777	TPD52L3	1	1	1
ENSG00000171014	OR4D5	1	1	1			OR4D5
ENSG00000171159	C9orf16	2	2	1
ENSG00000171291	ZNF439	1	1	1			ZNF439
ENSG00000171402	XAGE3	3	3	1
ENSG00000171421	MRPL36	1	1	1
ENSG00000171466	ZNF562	1	1	1
ENSG00000171792	RHNO1	2	2	1
ENSG00000171827	ZNF570	2	2	1
ENSG00000172006	ZNF554	1	1	1			ZNF554
ENSG00000172428	COPS9	2	2	1
ENSG00000172519	OR10H5	1	1	1			OR10H5
ENSG00000173065	FAM222B	1	1	1
ENSG00000173285	OR10K1	1	1	1			OR10K1
ENSG00000173349	SFT2D3	1	1	1
ENSG00000173421	CCDC36	2	2	1
ENSG00000173451	THAP2	2	2	1
ENSG00000173452	TMEM196	2	2	1
ENSG00000173480	ZNF417	2	2	1
ENSG00000173705	SUSD5	1	1	1
ENSG00000173838	2010-03-01	1	1	1
ENSG00000173908	KRT28	2	2	1			KRT28
ENSG00000173988	LRRC63	1	1	1
ENSG00000174016	TENT5D	2	2	1
ENSG00000174137	FAM53A	1	1	1			FAM53A
ENSG00000174206	C12orf66	2	2	1
ENSG00000174501	ANKRD36C	1	1	1
ENSG00000174695	TMEM167A	1	1	1
ENSG00000174898	CATSPERD	1	1	1
ENSG00000174948	GPR149	2	2	1			GPR149
ENSG00000174957	OR5J2	1	1	1			OR5J2
ENSG00000175073	VCPIP1	3	3	1			VCPIP1
ENSG00000175105	ZNF654	1	1	1
ENSG00000175229	GAL3ST3	1	1	1
ENSG00000175352	NRIP3	3	3	1
ENSG00000175787	ZNF169	3	3	1
ENSG00000175820	CCDC168	1	1	1
ENSG00000175946	KLHL38	1	1	1
ENSG00000176222	ZNF404	2	2	1
ENSG00000176294	OR4N2	1	1	1			OR4N2
ENSG00000176371	ZSCAN2	1	1	1						ZSCAN2
ENSG00000176531	PHLDB3	1	1	1
ENSG00000176532	PRR15	3	3	1
ENSG00000176563	CNTD1	1	1	1
ENSG00000176695	OR4F17	1	1	1
ENSG00000176731	C8orf59	1	1	1
ENSG00000176746	MAGEB6	2	2	1
ENSG00000176903	PNMA1	6	6	1
ENSG00000176925	OR51F2	1	1	1			OR51F2
ENSG00000176928	GCNT4	1	1	1
ENSG00000177294	FBXO39	6	6	1			FBXO39
ENSG00000177300	CLDN22	1	1	1
ENSG00000177627	C12orf54	1	1	1
ENSG00000177728	TMEM94	1	1	1
ENSG00000177946	CENPBD1	1	1	1
ENSG00000177981	ASB8	2	2	1
ENSG00000178150	ZNF114	1	1	1			ZNF114
ENSG00000178187	ZNF454	1	1	1			ZNF454
ENSG00000178531	CTXN1	1	1	1
ENSG00000178645	C10orf53	2	2	1
ENSG00000178795	GDPD4	1	1	1			GDPD4
ENSG00000178852	EFCAB13	1	1	1
ENSG00000178917	ZNF852	1	1	1
ENSG00000178934	LGALS7B	1	1	1
ENSG00000178947	SMIM10L2A	1	1	1
ENSG00000179008	C14orf39	1	1	1				C14orf39	C14orf39
ENSG00000179021	C3orf38	1	1	1
ENSG00000179044	EXOC3L1	1	1	1			EXOC3L1
ENSG00000179058	C9orf50	1	1	1			C9orf50
ENSG00000179071	CCDC89	1	1	1
ENSG00000179083	FAM133A	3	3	1
ENSG00000179088	C12orf42	1	1	1			C12orf42
ENSG00000179178	TMEM125	1	1	1
ENSG00000179363	TMEM31	2	2	1
ENSG00000179615	OR2AP1	1	1	1
ENSG00000179886	TIGD5	2	2	1
ENSG00000179902	C1orf194	1	1	1
ENSG00000179930	ZNF648	1	1	1			ZNF648
ENSG00000180061	TMEM150B	5	5	1
ENSG00000180329	CCDC43	1	1	1
ENSG00000180354	MTURN	1	1	1
ENSG00000180440	SERTM1	1	1	1
ENSG00000180479	ZNF571	1	1	1			ZNF571
ENSG00000180525	PRR26	1	1	1
ENSG00000180611	MB21D2	1	1	1		MB21D2	MB21D2
ENSG00000180787	ZFP3	4	4	1
ENSG00000181007	ZFP82	9	9	1
ENSG00000181218	HIST3H2A	1	1	1
ENSG00000181350	LRRC75A	2	2	1
ENSG00000181396	OGFOD3	2	2	1
ENSG00000181433	SAGE1	9	9	1
ENSG00000181588	MEX3D	3	3	1
ENSG00000181803	OR6S1	1	1	1
ENSG00000182050	MGAT4C	2	2	1
ENSG00000182111	ZNF716	1	1	1
ENSG00000182224	CYB5D1	1	1	1
ENSG00000182230	FAM153B	1	1	1
ENSG00000182307	C8orf33	2	2	1
ENSG00000182308	DCAF4L1	1	1	1			DCAF4L1
ENSG00000182552	RWDD4	2	2	1
ENSG00000182584	ACTL10	1	1	1
ENSG00000182795	C1orf116	2	2	1			C1orf116
ENSG00000182854	OR4F15	1	1	1			OR4F15
ENSG00000182983	ZNF662	1	1	1			ZNF662
ENSG00000182993	C12orf60	1	1	1
ENSG00000183114	FAM43B	1	1	1
ENSG00000183148	ANKRD20A2	1	1	1
ENSG00000183378	OVCH2	1	1	1
ENSG00000183578	TNFAIP8L3	10	10	1
ENSG00000183598	HIST2H3D	3	3	1
ENSG00000183624	HMCES	1	1	1
ENSG00000183655	KLHL25	3	3	1			KLHL25
ENSG00000183665	TRMT12	3	3	1
ENSG00000183831	ANKRD45	2	2	1
ENSG00000183837	PNMA3	1	1	1
ENSG00000184270	HIST2H2AB	1	1	1
ENSG00000184351	KRTAP19-1	1	1	1
ENSG00000184619	KRBA2	2	2	1
ENSG00000184659	FOXD4L4	2	2	1
ENSG00000184785	SMIM10	1	1	1
ENSG00000184838	PRR16	3	3	1			PRR16
ENSG00000184897	H1FX	2	2	1
ENSG00000184905	TCEAL2	2	2	1
ENSG00000184923	NUTM2A	10	10	1		NUTM2A
ENSG00000185130	HIST1H2BL	2	2	1
ENSG00000185158	LRRC37B	2	2	1			LRRC37B
ENSG00000185163	DDX51	3	3	1			DDX51
ENSG00000185164	NOMO2	1	1	1
ENSG00000185271	KLHL33	2	2	1			KLHL33
ENSG00000185504	FAAP100	11	11	1
ENSG00000185730	ZNF696	1	1	1
ENSG00000185758	CLDN24	2	2	1
ENSG00000185873	TMPRSS11B	1	1	1			TMPRSS11B
ENSG00000185909	KLHDC8B	5	5	1
ENSG00000185915	KLHL34	2	2	1			KLHL34
ENSG00000185917	SETD4	3	3	1
ENSG00000185940	KRTAP5-5	1	1	1			KRTAP5-5
ENSG00000186049	KRT73	1	1	1
ENSG00000186118	TEX38	1	1	1
ENSG00000186132	C2orf76	1	1	1
ENSG00000186364	NUDT17	2	2	1
ENSG00000186409	CCDC30	1	1	1
ENSG00000186448	ZNF197	1	1	1			ZNF197
ENSG00000186452	TMPRSS12	2	2	1
ENSG00000186509	OR9Q1	1	1	1
ENSG00000186513	OR9Q2	1	1	1
ENSG00000186567	CEACAM19	5	5	1
ENSG00000186732	MPPED1	2	2	1			MPPED1
ENSG00000186998	EMID1	1	1	1
ENSG00000187021	PNLIPRP1	2	2	1			PNLIPRP1
ENSG00000187372	PCDHB13	1	1	1
ENSG00000187479	C11orf96	1	1	1
ENSG00000187537	POTEG	1	1	1			POTEG
ENSG00000187559	FOXD4L3	2	2	1
ENSG00000187690	CXorf67	6	6	1			CXorf67
ENSG00000187754	SSX7	1	1	1
ENSG00000187801	ZFP69B	1	1	1
ENSG00000187824	TMEM220	1	1	1
ENSG00000187944	C2orf66	1	1	1
ENSG00000187950	OVCH1	1	1	1			OVCH1
ENSG00000187969	ZCCHC13	3	3	1
ENSG00000187997	C17orf99	1	1	1
ENSG00000188033	ZNF490	1	1	1			ZNF490
ENSG00000188070	C11orf95	23	23	1
ENSG00000188100	FAM25A	1	1	1
ENSG00000188199	NUTM2B	11	11	1		NUTM2B
ENSG00000188227	ZNF793	2	2	1
ENSG00000188315	C3orf62	1	1	1
ENSG00000188321	ZNF559	1	1	1
ENSG00000188629	ZNF177	6	6	1
ENSG00000188647	PTAR1	2	2	1
ENSG00000188848	BEND4	3	3	1			BEND4
ENSG00000188868	ZNF563	1	1	1				ZNF563
ENSG00000188986	NELFB	1	1	1
ENSG00000189064	GAGE2A	21	21	1
ENSG00000189366	ALG1L	1	1	1
ENSG00000189401	OTUD6A	1	1	1			OTUD6A
ENSG00000196131	VN1R2	1	1	1			VN1R2
ENSG00000196242	OR2C3	1	1	1
ENSG00000196266	OR10J3	1	1	1			OR10J3
ENSG00000196357	ZNF565	1	1	1
ENSG00000196417	ZNF765	1	1	1
ENSG00000196436	NPIPB15	1	1	1
ENSG00000196440	ARMCX4	1	1	1
ENSG00000196458	ZNF605	1	1	1
ENSG00000196460	RFX8	1	1	1
ENSG00000196465	MYL6B	1	1	1
ENSG00000196542	SPTSSB	2	2	1
ENSG00000196604	POTEF	6	6	1			POTEF
ENSG00000196757	ZNF700	1	1	1			ZNF700
ENSG00000196787	HIST1H2AG	1	1	1
ENSG00000196859	KRT39	1	1	1
ENSG00000196866	HIST1H2AD	1	1	1
ENSG00000196890	HIST3H2BB	1	1	1
ENSG00000196912	ANKRD36B	1	1	1
ENSG00000196972	SMIM10L2B	1	1	1
ENSG00000197008	ZNF138	1	1	1
ENSG00000197020	ZNF100	1	1	1			ZNF100
ENSG00000197124	ZNF682	1	1	1
ENSG00000197345	MRPL21	3	3	1
ENSG00000197355	UAP1L1	2	2	1
ENSG00000197360	ZNF98	1	1	1
ENSG00000197428	OR51D1	1	1	1
ENSG00000197472	ZNF695	5	5	1			ZNF695
ENSG00000197816	CCDC180	1	1	1
ENSG00000197928	ZNF677	3	3	1			ZNF677
ENSG00000197933	ZNF823	1	1	1			ZNF823
ENSG00000197982	C1orf122	1	1	1
ENSG00000198028	ZNF560	2	2	1			ZNF560
ENSG00000198039	ZNF273	1	1	1			ZNF273
ENSG00000198046	ZNF667	8	8	1			ZNF667
ENSG00000198062	POTEH	1	1	1			POTEH
ENSG00000198104	OR2T6	1	1	1			OR2T6
ENSG00000198182	ZNF607	1	1	1
ENSG00000198270	TMEM116	1	1	1
ENSG00000198276	UCKL1	3	3	1
ENSG00000198346	ZNF813	2	2	1						ZNF813
ENSG00000198354	DCAF12L2	1	1	1		DCAF12L2	DCAF12L2
ENSG00000198483	ANKRD35	1	1	1			ANKRD35
ENSG00000198768	APCDD1L	1	1	1			APCDD1L
ENSG00000198783	ZNF830	2	2	1
ENSG00000198816	ZNF358	2	2	1			ZNF358
ENSG00000198863	RUNDC1	3	3	1			RUNDC1
ENSG00000198883	PNMA5	1	1	1			PNMA5
ENSG00000203730	TEDDM1	1	1	1
ENSG00000203734	ECT2L	2	2	1		ECT2L	ECT2L
ENSG00000203756	TMEM244	1	1	1
ENSG00000203811	HIST2H3C	3	3	1
ENSG00000203814	HIST2H2BF	2	2	1
ENSG00000203852	HIST2H3A	1	1	1
ENSG00000203933	CXorf66	1	1	1			CXorf66
ENSG00000203943	SAMD13	1	1	1
ENSG00000203972	GLYATL3	1	1	1
ENSG00000204065	TCEAL5	1	1	1
ENSG00000204071	TCEAL6	1	1	1
ENSG00000204147	ASAH2B	1	1	1
ENSG00000204271	SPIN3	1	1	1
ENSG00000204323	SMIM5	1	1	1
ENSG00000204347	BTBD17	1	1	1						BTBD17
ENSG00000204366	ZBTB12	2	2	1
ENSG00000204382	XAGE1B	2	2	1
ENSG00000204396	VWA7	1	1	1
ENSG00000204438	GPANK1	2	2	1
ENSG00000204514	ZNF814	1	1	1			ZNF814
ENSG00000204518	AADACL4	1	1	1
ENSG00000204519	ZNF551	1	1	1			ZNF551
ENSG00000204564	C6orf136	1	1	1
ENSG00000204612	FOXB2	1	1	1
ENSG00000204779	FOXD4L5	1	1	1
ENSG00000204946	ZNF783	1	1	1			ZNF783
ENSG00000204950	LRRC10B	1	1	1
ENSG00000204969	PCDHA2	1	1	1			PCDHA2
ENSG00000205085	FAM71F2	2	2	1
ENSG00000205208	C4orf46	1	1	1
ENSG00000205269	TMEM170B	1	1	1
ENSG00000205330	OR6C1	1	1	1
ENSG00000205439	KRTAP12-3	1	1	1
ENSG00000205544	TMEM256	1	1	1
ENSG00000205593	DENND6B	1	1	1
ENSG00000205669	ACOT6	1	1	1
ENSG00000205730	ITPRIPL2	1	1	1			ITPRIPL2
ENSG00000205832	C16orf96	1	1	1			C16orf96
ENSG00000205867	KRTAP5-2	1	1	1
ENSG00000206077	ZDHHC11B	1	1	1
ENSG00000206113	CFAP99	1	1	1
ENSG00000212123	PRR22	1	1	1
ENSG00000212935	KRTAP10-3	1	1	1
ENSG00000212993	POU5F1B	16	16	1
ENSG00000213096	ZNF254	2	2	1
ENSG00000213413	PVRIG	4	4	1
ENSG00000213417	KRTAP2-4	1	1	1
ENSG00000213973	ZNF99	1	1	1			ZNF99
ENSG00000214128	TMEM213	2	2	1
ENSG00000214290	COLCA2	6	6	1
ENSG00000214357	NEURL1B	1	1	1
ENSG00000214510	SPINK13	3	3	1
ENSG00000214595	EML6	2	2	1			EML6
ENSG00000214753	HNRNPUL2	3	3	1			HNRNPUL2
ENSG00000214842	RAD51AP2	1	1	1			RAD51AP2
ENSG00000214897	PNMA6E	1	1	1
ENSG00000215274	GAGE10	2	2	1
ENSG00000215440	NPEPL1	2	2	1
ENSG00000215784	FAM72D	2	2	1
ENSG00000216937	CCDC7	3	3	1
ENSG00000219545	UMAD1	1	1	1
ENSG00000219626	FAM228B	1	1	1
ENSG00000221836	OR2A5	1	1	1						OR2A5
ENSG00000221886	ZBED8	2	2	1
ENSG00000221923	ZNF880	1	1	1				ZNF880
ENSG00000221931	OR6X1	1	1	1
ENSG00000221944	TIGD1	1	1	1
ENSG00000221970	OR2A1	1	1	1
ENSG00000222036	POTEM	1	1	1					POTEM
ENSG00000224659	GAGE12J	1	1	1
ENSG00000225663	MCRIP1	1	1	1
ENSG00000225698	IGHV3-72	2	2	1
ENSG00000225899	FRG2B	1	1	1
ENSG00000225973	PIGBOS1	1	1	1
ENSG00000226430	USP17L7	1	1	1
ENSG00000226929	CT47A11	2	2	1
ENSG00000227051	C14orf132	1	1	1
ENSG00000227059	ANHX	1	1	1
ENSG00000228567	VN1R4	2	2	1			VN1R4
ENSG00000228570	NUTM2E	1	1	1
ENSG00000230178	OR4F3	1	1	1
ENSG00000230453	ANKRD18B	1	1	1			ANKRD18B
ENSG00000233041	PHGR1	2	2	1
ENSG00000233822	HIST1H2BN	2	2	1
ENSG00000233917	POTEB	2	2	1
ENSG00000234545	FAM133B	2	2	1
ENSG00000236032	OR5H14	1	1	1			OR5H14
ENSG00000237172	B3GNT9	1	1	1
ENSG00000237330	RNF223	1	1	1
ENSG00000237452	BHMG1	1	1	1
ENSG00000239382	ALKBH6	1	1	1
ENSG00000240386	LCE1F	1	1	1
ENSG00000240764	PCDHGC5	1	1	1			PCDHGC5
ENSG00000240891	PLCXD2	1	1	1			PLCXD2
ENSG00000241127	YAE1	2	2	1
ENSG00000241598	KRTAP5-4	1	1	1						KRTAP5-4
ENSG00000242259	C22orf39	1	1	1
ENSG00000242485	MRPL20	1	1	1
ENSG00000242715	CCDC169	1	1	1
ENSG00000242852	ZNF709	1	1	1
ENSG00000243073	PRAMEF4	1	1	1			PRAMEF4
ENSG00000243910	TUBA4B	6	6	1
ENSG00000243943	ZNF512	1	1	1			ZNF512
ENSG00000244411	KRTAP5-7	1	1	1
ENSG00000244694	PTCHD4	2	2	1
ENSG00000246922	UBAP1L	1	1	1
ENSG00000248385	TARM1	1	1	1
ENSG00000248592	TMEM110-MUSTN1	1	1	1
ENSG00000249115	HAUS5	1	1	1			HAUS5
ENSG00000250067	YJEFN3	1	1	1
ENSG00000250745	USP17L20	1	1	1
ENSG00000251201	TMED7-TICAM2	1	1	1
ENSG00000251247	ZNF345	1	1	1
ENSG00000253537	PCDHGA7	1	1	1			PCDHGA7
ENSG00000253626	EIF5AL1	1	1	1
ENSG00000253953	PCDHGB4	1	1	1
ENSG00000254122	PCDHGB7	5	5	1			PCDHGB7
ENSG00000254402	LRRC24	1	1	1
ENSG00000254996	ANKHD1-EIF4EBP3	1	1	1			ANKHD1-EIF4EBP3
ENSG00000255423	EBLN2	2	2	1
ENSG00000257446	ZNF878	1	1	1			ZNF878
ENSG00000257591	ZNF625	1	1	1
ENSG00000258315	C17orf49	1	1	1
ENSG00000258405	ZNF578	1	1	1
ENSG00000259330	INAFM2	1	1	1
ENSG00000259431	THTPA	2	2	1
ENSG00000259511	UBE2Q2L	1	1	1
ENSG00000259803	SLC22A31	1	1	1
ENSG00000260001	TGFBR3L	1	1	1
ENSG00000261115	TMEM178B	1	1	1
ENSG00000261509	TP53TG3B	1	1	1
ENSG00000261934	PCDHGA9	2	2	1						PCDHGA9
ENSG00000263513	FAM72C	2	2	1
ENSG00000263956	NBPF11	1	1	1
ENSG00000267795	SMIM22	1	1	1
ENSG00000268447	SSX2B	1	1	1
ENSG00000268651	CTAG1A	2	2	1
ENSG00000268940	CT45A1	14	14	1
ENSG00000269226	TMSB15B	1	1	1
ENSG00000269343	ZNF587B	3	3	1
ENSG00000269791	SSX4B	1	1	1
ENSG00000269897	COMMD3-BMI1	2	2	1
ENSG00000270672	MTRNR2L6	1	1	1
ENSG00000270885	RASL10B	4	4	1
ENSG00000271425	NBPF10	3	3	1
ENSG00000271449	CT45A2	2	2	1
ENSG00000271601	LIX1L	1	1	1
ENSG00000274070	CASTOR2	1	1	1
ENSG00000274290	HIST1H2BE	4	4	1
ENSG00000274618	HIST1H4F	2	2	1
ENSG00000274997	HIST1H2AH	2	2	1
ENSG00000275004	ZNF280B	2	2	1			ZNF280B
ENSG00000275126	HIST1H4L	1	1	1
ENSG00000276368	HIST1H2AJ	3	3	1
ENSG00000277775	HIST1H3F	2	2	1
ENSG00000278224	PRICKLE4	2	2	1
ENSG00000278299	TBC1D3C	1	1	1
ENSG00000278588	HIST1H2BI	2	2	1
ENSG00000278677	HIST1H2AM	3	3	1
ENSG00000279116	OR8D2	1	1	1
ENSG00000280021	OR51F1	1	1	1			OR51F1
ENSG00000280094	OR1B1	1	1	1
ENSG00000284505	LYNX1-SLURP2	1	1	1
ENSG00000285447	ZNF883	2	2	1
ENSG00000286140	DERPC	2	2	1
ENSG00000183742	MACC1	179	177	0.988827		MACC1	MACC1
ENSG00000126752	SSX1	246	243	0.987805		SSX1
ENSG00000143924	EML4	803	793	0.987547		EML4
ENSG00000241476	SSX2	236	233	0.987288		SSX2
ENSG00000155495	MAGEC1	67	66	0.985075			MAGEC1
ENSG00000205777	GAGE1	49	48	0.979592
ENSG00000204379	XAGE1A	44	43	0.977273
ENSG00000268009	SSX4	44	43	0.977273		SSX4
ENSG00000143294	PRCC	44684	43658	0.977039		PRCC	PRCC
ENSG00000221867	MAGEA3	541	528	0.97597			MAGEA3
ENSG00000184033	CTAG1B	492	480	0.97561
ENSG00000083093	PALB2	533	519	0.973734		PALB2	PALB2
ENSG00000024526	DEPDC1	35	34	0.971429
ENSG00000049656	CLPTM1L	134	130	0.970149			CLPTM1L
ENSG00000174744	BRMS1	167	162	0.97006
ENSG00000173674	EIF1AX	62	60	0.967742		EIF1AX			EIF1AX
ENSG00000135956	TMEM127	92	89	0.967391		TMEM127
ENSG00000152213	ARL11	30	29	0.966667
ENSG00000141380	SS18	230	222	0.965217		SS18
ENSG00000126890	CTAG2	57	55	0.964912
ENSG00000160886	LY6K	27	26	0.962963
ENSG00000134323	MYCN	2137	2056	0.962096		MYCN			MYCN
ENSG00000101951	PAGE4	26	25	0.961538
ENSG00000213401	MAGEA12	26	25	0.961538
ENSG00000046774	MAGEC2	77	74	0.961039			MAGEC2
ENSG00000139618	BRCA2	9462	9091	0.960791	BRCA2	BRCA2		BRCA2	BRCA2
ENSG00000004961	HCCS	4730	4531	0.957928
ENSG00000133703	KRAS	10797	10340	0.957673	KRAS	KRAS			KRAS
ENSG00000242110	AMACR	485	464	0.956701			AMACR
ENSG00000122778	KIAA1549	111	106	0.954955		KIAA1549
ENSG00000123094	RASSF8	22	21	0.954545
ENSG00000121879	PIK3CA	3882	3704	0.954147	PIK3CA	PIK3CA			PIK3CA
ENSG00000281406	BLACAT1	21	20	0.952381
ENSG00000141736	ERBB2	27406	26070	0.951252	ERBB2	ERBB2			ERBB2
ENSG00000198681	MAGEA1	358	340	0.949721
ENSG00000168672	FAM84B	19	18	0.947368
ENSG00000268606	MAGEA2	19	18	0.947368
ENSG00000157764	BRAF	11907	11264	0.945998	BRAF	BRAF			BRAF
ENSG00000163507	CIP2A	220	208	0.945455
ENSG00000018869	ZNF582	18	17	0.944444			ZNF582
ENSG00000184507	NUTM1	18	17	0.944444		NUTM1
ENSG00000164929	BAALC	107	101	0.943925
ENSG00000099399	MAGEB2	83	78	0.939759			MAGEB2
ENSG00000138413	IDH1	2503	2352	0.939672	IDH1	IDH1			IDH1
ENSG00000189431	RASSF10	33	31	0.939394
ENSG00000182944	EWSR1	716	672	0.938547		EWSR1
ENSG00000137103	TMEM8B	32	30	0.9375
ENSG00000179909	ZNF154	16	15	0.9375
ENSG00000184735	DDX53	32	30	0.9375			DDX53
ENSG00000047936	ROS1	829	776	0.936068		ROS1
ENSG00000108375	RNF43	154	144	0.935065	RNF43	RNF43		RNF43
ENSG00000213281	NRAS	2748	2567	0.934134	NRAS	NRAS			NRAS
ENSG00000163041	H3F3A	196	183	0.933673	H3F3A	H3F3A			H3F3A
ENSG00000102539	MLNR	30	28	0.933333			MLNR
ENSG00000012048	BRCA1	14494	13523	0.933007	BRCA1	BRCA1		BRCA1	BRCA1
ENSG00000167653	PSCA	343	320	0.932945
ENSG00000097007	ABL1	1922	1793	0.932882	ABL1	ABL1	ABL1
ENSG00000008226	DLEC1	57	53	0.929825			DLEC1
ENSG00000007341	ST7L	14	13	0.928571
ENSG00000185686	PRAME	252	234	0.928571			PRAME
ENSG00000076242	MLH1	4460	4141	0.928475	MLH1	MLH1		MLH1
ENSG00000171431	KRT20	643	597	0.92846			KRT20
ENSG00000167985	SDHAF2	97	90	0.927835		SDHAF2
ENSG00000007350	TKTL1	83	77	0.927711			TKTL1
ENSG00000186575	NF2	1768	1640	0.927602	NF2	NF2		NF2
ENSG00000141741	MIEN1	27	25	0.925926
ENSG00000161800	RACGAP1	67	62	0.925373
ENSG00000147649	MTDH	411	380	0.924574			MTDH
ENSG00000136492	BRIP1	261	241	0.923372		BRIP1			BRIP1
ENSG00000103145	HCFC1R1	13	12	0.923077
ENSG00000106346	USP42	13	12	0.923077
ENSG00000106537	TSPAN13	13	12	0.923077
ENSG00000173269	MMRN2	13	12	0.923077			MMRN2
ENSG00000274267	HIST1H3B	39	36	0.923077	HIST1H3B	HIST1H3B			HIST1H3B
ENSG00000122512	PMS2	1283	1184	0.922837		PMS2	PMS2
ENSG00000117713	ARID1A	695	641	0.922302	ARID1A	ARID1A		ARID1A
ENSG00000133895	MEN1	2920	2693	0.92226	MEN1	MEN1		MEN1
ENSG00000182162	P2RY8	51	47	0.921569		P2RY8
ENSG00000101443	WFDC2	417	384	0.920863
ENSG00000177971	IMP3	240	221	0.920833
ENSG00000108091	CCDC6	98	90	0.918367		CCDC6		CCDC6
ENSG00000170430	MGMT	3535	3244	0.91768		MGMT
ENSG00000162777	DENND2D	12	11	0.916667
ENSG00000168143	FAM83B	12	11	0.916667			FAM83B
ENSG00000185133	INPP5J	12	11	0.916667			INPP5J
ENSG00000255192	NANOGP8	36	33	0.916667
ENSG00000184489	PTP4A3	239	219	0.916318
ENSG00000095002	MSH2	3605	3303	0.916227	MSH2	MSH2		MSH2
ENSG00000163930	BAP1	702	643	0.915954	BAP1	BAP1		BAP1
ENSG00000189283	FHIT	1088	996	0.915441		FHIT
ENSG00000205189	ZBTB10	35	32	0.914286			ZBTB10
ENSG00000116062	MSH6	1593	1456	0.913999	MSH6	MSH6		MSH6
ENSG00000139083	ETV6	1079	986	0.913809		ETV6			ETV6
ENSG00000181163	NPM1	1296	1184	0.91358	NPM1	NPM1
ENSG00000106608	URGCP	23	21	0.913043			URGCP
ENSG00000268902	CSAG2	23	21	0.913043
ENSG00000174500	GCSAM	34	31	0.911765
ENSG00000171940	ZNF217	147	134	0.911565			ZNF217
ENSG00000167034	NKX3-1	335	305	0.910448
ENSG00000110002	VWA5A	11	10	0.909091			VWA5A
ENSG00000116497	S100PBP	11	10	0.909091
ENSG00000124207	CSE1L	66	60	0.909091			CSE1L
ENSG00000177519	RPRM	44	40	0.909091
ENSG00000198798	MAGEB3	22	20	0.909091
ENSG00000078403	MLLT10	109	99	0.908257		MLLT10
ENSG00000068028	RASSF1	1110	1008	0.908108
ENSG00000182054	IDH2	950	862	0.907368	IDH2	IDH2			IDH2
ENSG00000050426	LETMD1	32	29	0.90625
ENSG00000184012	TMPRSS2	947	857	0.904963		TMPRSS2
ENSG00000123584	MAGEA9	21	19	0.904762
ENSG00000177374	HIC1	251	227	0.904382						HIC1
ENSG00000184384	MAML2	188	170	0.904255		MAML2				MAML2
ENSG00000117118	SDHB	872	788	0.90367		SDHB
ENSG00000120215	MLANA	1391	1257	0.903666
ENSG00000154803	FLCN	316	285	0.901899		FLCN
ENSG00000086205	FOLH1	1079	973	0.901761
ENSG00000136231	IGF2BP3	303	273	0.90099			IGF2BP3
ENSG00000114383	TUSC2	50	45	0.9
ENSG00000128487	SPECC1	10	9	0.9		SPECC1
ENSG00000144589	STK11IP	10	9	0.9			STK11IP
ENSG00000148488	ST8SIA6	10	9	0.9
ENSG00000158715	SLC45A3	40	36	0.9		SLC45A3
ENSG00000176973	FAM89B	20	18	0.9
ENSG00000182916	TCEAL7	10	9	0.9
ENSG00000189159	JPT1	10	9	0.9
ENSG00000253305	PCDHGB6	10	9	0.9			PCDHGB6
ENSG00000158941	CCAR2	88	79	0.897727
ENSG00000214107	MAGEB1	39	35	0.897436			MAGEB1
ENSG00000145879	SPINK7	29	26	0.896552
ENSG00000113924	HGD	872	781	0.895642			HGD
ENSG00000243364	EFNA4	19	17	0.894737
ENSG00000102854	MSLN	113	101	0.893805			MSLN
ENSG00000101197	BIRC7	225	201	0.893333
ENSG00000159184	HOXB13	232	207	0.892241			HOXB13
ENSG00000164741	DLC1	284	253	0.890845			DLC1
ENSG00000259571	BLID	210	187	0.890476
ENSG00000143167	GPA33	82	73	0.890244			GPA33
ENSG00000141510	TP53	16781	14922	0.88922	TP53	TP53		TP53	TP53
ENSG00000080007	DDX43	27	24	0.888889
ENSG00000100916	BRMS1L	9	8	0.888889
ENSG00000112996	MRPS30	18	16	0.888889			MRPS30
ENSG00000130762	ARHGEF16	9	8	0.888889						ARHGEF16
ENSG00000147654	EBAG9	171	152	0.888889
ENSG00000149716	LTO1	18	16	0.888889
ENSG00000158106	RHPN1	9	8	0.888889			RHPN1
ENSG00000186007	LEMD1	9	8	0.888889
ENSG00000213085	CFAP45	9	8	0.888889
ENSG00000276293	PIP4K2B	9	8	0.888889
ENSG00000163577	EIF5A2	62	55	0.887097
ENSG00000183779	ZNF703	44	39	0.886364
ENSG00000181555	SETD2	243	215	0.884774	SETD2	SETD2		SETD2
ENSG00000162595	DIRAS3	111	98	0.882883						DIRAS3
ENSG00000124225	PMEPA1	68	60	0.882353
ENSG00000187054	TMPRSS11A	17	15	0.882353
ENSG00000147381	MAGEA4	195	172	0.882051
ENSG00000161055	SCGB3A1	76	67	0.881579
ENSG00000140807	NKD1	59	52	0.881356			NKD1
ENSG00000169696	ASPSCR1	67	59	0.880597		ASPSCR1
ENSG00000109511	ANXA10	50	44	0.88					ANXA10
ENSG00000137699	TRIM29	91	80	0.879121			TRIM29
ENSG00000132781	MUTYH	504	443	0.878968		MUTYH	MUTYH
ENSG00000079102	RUNX1T1	388	341	0.878866		RUNX1T1	RUNX1T1
ENSG00000124466	LYPD3	33	29	0.878788
ENSG00000110092	CCND1	3954	3473	0.878351		CCND1
ENSG00000147889	CDKN2A	8692	7632	0.878049	CDKN2A	CDKN2A		CDKN2A
ENSG00000163939	PBRM1	237	208	0.877637	PBRM1	PBRM1		PBRM1
ENSG00000172716	SLFN11	49	43	0.877551			SLFN11
ENSG00000075618	FSCN1	194	170	0.876289			FSCN1
ENSG00000005486	RHBDD2	8	7	0.875
ENSG00000100359	SGSM3	8	7	0.875			SGSM3
ENSG00000101150	TPD52L2	24	21	0.875
ENSG00000107443	CCNJ	8	7	0.875
ENSG00000114455	HHLA2	24	21	0.875			HHLA2
ENSG00000137522	RNF121	8	7	0.875
ENSG00000166436	TRIM66	8	7	0.875			TRIM66
ENSG00000167797	CDK2AP2	32	28	0.875
ENSG00000171649	ZIK1	8	7	0.875			ZIK1
ENSG00000172927	MYEOV	24	21	0.875
ENSG00000179913	B3GNT3	8	7	0.875			B3GNT3
ENSG00000183508	TENT5C	8	7	0.875
ENSG00000198160	MIER1	16	14	0.875
ENSG00000204138	PHACTR4	8	7	0.875				PHACTR4	PHACTR4
ENSG00000278023	RDM1	8	7	0.875
ENSG00000143252	SDHC	393	343	0.872774		SDHC
ENSG00000239672	NME1	1018	888	0.872299
ENSG00000204370	SDHD	666	580	0.870871		SDHD
ENSG00000068489	PRR11	23	20	0.869565
ENSG00000135452	TSPAN31	23	20	0.869565
ENSG00000139629	GALNT6	23	20	0.869565			GALNT6
ENSG00000076554	TPD52	122	106	0.868852
ENSG00000138376	BARD1	404	351	0.868812		BARD1			BARD1
ENSG00000002586	CD99	1533	1330	0.86758
ENSG00000101752	MIB1	911	790	0.867179			MIB1
ENSG00000163491	NEK10	15	13	0.866667			NEK10
ENSG00000089685	BIRC5	4741	4108	0.866484
ENSG00000099956	SMARCB1	912	790	0.866228	SMARCB1	SMARCB1		SMARCB1
ENSG00000122254	HS3ST2	37	32	0.864865			HS3ST2
ENSG00000163377	FAM19A4	29	25	0.862069
ENSG00000170290	SLN	4112	3543	0.861625
ENSG00000118058	KMT2A	1534	1320	0.860495		KMT2A
ENSG00000125482	TTF1	594	511	0.860269
ENSG00000142515	KLK3	243	209	0.860082
ENSG00000132970	WASF3	50	43	0.86			WASF3
ENSG00000189334	S100A14	50	43	0.86
ENSG00000196712	NF1	4379	3765	0.859785	NF1	NF1		NF1
ENSG00000078900	TP73	271	233	0.859779				TP73		TP73
ENSG00000040633	PHF23	14	12	0.857143
ENSG00000100142	POLR2F	7	6	0.857143
ENSG00000100403	ZC3H7B	14	12	0.857143			ZC3H7B
ENSG00000106006	HOXA6	21	18	0.857143
ENSG00000116819	TFAP2E	21	18	0.857143
ENSG00000118307	CASC1	7	6	0.857143			CASC1
ENSG00000122035	RASL11A	7	6	0.857143
ENSG00000136270	TBRG4	7	6	0.857143					TBRG4
ENSG00000158089	GALNT14	28	24	0.857143			GALNT14
ENSG00000161204	ABCF3	7	6	0.857143			ABCF3
ENSG00000162664	ZNF326	7	6	0.857143
ENSG00000164941	INTS8	7	6	0.857143			INTS8
ENSG00000167880	EVPL	14	12	0.857143			EVPL
ENSG00000169180	XPO6	7	6	0.857143			XPO6
ENSG00000175634	RPS6KB2	21	18	0.857143			RPS6KB2
ENSG00000176407	KCMF1	7	6	0.857143
ENSG00000183888	SRARP	7	6	0.857143
ENSG00000185247	MAGEA11	35	30	0.857143
ENSG00000227124	ZNF717	7	6	0.857143
ENSG00000227268	KLLN	21	18	0.857143
ENSG00000134371	CDC73	272	233	0.856618	CDC73	CDC73		CDC73	CDC73
ENSG00000111206	FOXM1	1092	935	0.856227			FOXM1
ENSG00000140538	NTRK3	375	321	0.856		NTRK3
ENSG00000263639	MSMB	90	77	0.855556
ENSG00000144339	TMEFF2	117	100	0.854701			TMEFF2
ENSG00000137804	NUSAP1	48	41	0.854167
ENSG00000109670	FBXW7	792	676	0.853535	FBXW7	FBXW7		FBXW7	FBXW7
ENSG00000012061	ERCC1	1958	1671	0.853422
ENSG00000131400	NAPSA	136	116	0.852941			NAPSA
ENSG00000103460	TOX3	122	104	0.852459			TOX3
ENSG00000104341	LAPTM4B	122	104	0.852459
ENSG00000130382	MLLT1	67	57	0.850746		MLLT1	MLLT1
ENSG00000129993	CBFA2T3	87	74	0.850575		CBFA2T3	CBFA2T3
ENSG00000109452	INPP4B	107	91	0.850467
ENSG00000102786	INTS6	20	17	0.85
ENSG00000105393	BABAM1	20	17	0.85
ENSG00000124935	SCGB1D2	20	17	0.85
ENSG00000048028	USP28	59	50	0.847458				USP28
ENSG00000075391	RASAL2	26	22	0.846154			RASAL2
ENSG00000104213	PDGFRL	13	11	0.846154
ENSG00000130717	UCK1	13	11	0.846154
ENSG00000134899	ERCC5	195	165	0.846154		ERCC5
ENSG00000165490	DDIAS	13	11	0.846154
ENSG00000189299	FOXR2	26	22	0.846154			FOXR2
ENSG00000205659	LIN52	13	11	0.846154
ENSG00000105173	CCNE1	581	491	0.845095		CCNE1			CCNE1
ENSG00000148516	ZEB1	1820	1537	0.844505		ZEB1	ZEB1
ENSG00000128594	LRRC4	32	27	0.84375
ENSG00000148773	MKI67	15628	13165	0.842398			MKI67
ENSG00000111907	TPD52L1	19	16	0.842105
ENSG00000185862	EVI2B	19	16	0.842105
ENSG00000120217	CD274	3619	3047	0.841945		CD274
ENSG00000013588	GPRC5A	63	53	0.84127
ENSG00000072609	CHFR	220	185	0.840909
ENSG00000004838	ZMYND10	50	42	0.84
ENSG00000186160	CYP4Z1	25	21	0.84			CYP4Z1
ENSG00000067955	CBFB	331	278	0.839879		CBFB
ENSG00000164647	STEAP1	56	47	0.839286
ENSG00000180543	TSPYL5	31	26	0.83871			TSPYL5
ENSG00000110484	SCGB2A2	229	192	0.838428
ENSG00000134193	REG4	111	93	0.837838
ENSG00000186153	WWOX	418	350	0.837321
ENSG00000175832	ETV4	208	174	0.836538		ETV4				ETV4
ENSG00000163814	CDCP1	128	107	0.835938			CDCP1
ENSG00000116731	PRDM2	146	122	0.835616		PRDM2	PRDM2
ENSG00000156802	ATAD2	85	71	0.835294				ATAD2	ATAD2
ENSG00000189079	ARID2	85	71	0.835294	ARID2	ARID2		ARID2
ENSG00000087586	AURKA	1359	1135	0.835173					AURKA
ENSG00000105825	TFPI2	103	86	0.834951			TFPI2
ENSG00000104881	PPP1R13L	139	116	0.834532			PPP1R13L
ENSG00000034533	ASTE1	6	5	0.833333				ASTE1
ENSG00000074706	IPCEF1	6	5	0.833333			IPCEF1
ENSG00000087128	TMPRSS11E	6	5	0.833333			TMPRSS11E
ENSG00000088808	PPP1R13B	42	35	0.833333			PPP1R13B
ENSG00000102021	LUZP4	6	5	0.833333					LUZP4
ENSG00000116983	HPCAL4	6	5	0.833333
ENSG00000121864	ZNF639	6	5	0.833333
ENSG00000124786	SLC35B3	6	5	0.833333
ENSG00000125841	NRSN2	6	5	0.833333
ENSG00000126947	ARMCX1	12	10	0.833333			ARMCX1
ENSG00000129083	COPB1	6	5	0.833333			COPB1
ENSG00000132554	RGS22	6	5	0.833333			RGS22
ENSG00000142484	TM4SF5	48	40	0.833333
ENSG00000148444	COMMD3	6	5	0.833333
ENSG00000162522	KIAA1522	6	5	0.833333			KIAA1522
ENSG00000164078	MST1R	60	50	0.833333			MST1R
ENSG00000166965	RCCD1	6	5	0.833333
ENSG00000173960	UBXN2A	6	5	0.833333
ENSG00000183607	GKN2	30	25	0.833333
ENSG00000184162	NR2C2AP	6	5	0.833333
ENSG00000188542	DUSP28	6	5	0.833333
ENSG00000196406	SPANXD	6	5	0.833333
ENSG00000197168	NEK5	6	5	0.833333
ENSG00000198961	PJA2	12	10	0.833333
ENSG00000167751	KLK2	167	139	0.832335		KLK2
ENSG00000040199	PHLPP2	95	79	0.831579			PHLPP2
ENSG00000182979	MTA1	439	365	0.831435			MTA1
ENSG00000139278	GLIPR1	59	49	0.830508
ENSG00000147526	TACC1	59	49	0.830508			TACC1
ENSG00000131778	CHD1L	53	44	0.830189					CHD1L
ENSG00000198157	HMGN5	47	39	0.829787
ENSG00000186716	BCR	32645	27066	0.829101		BCR
ENSG00000124092	CTCFL	105	87	0.828571			CTCFL
ENSG00000156052	GNAQ	384	318	0.828125	GNAQ	GNAQ			GNAQ
ENSG00000167332	OR51E2	29	24	0.827586
ENSG00000175063	UBE2C	197	163	0.827411
ENSG00000147082	CCNB3	52	43	0.826923			CCNB3
ENSG00000039068	CDH1	3339	2760	0.826595	CDH1	CDH1		CDH1
ENSG00000102699	PARP4	23	19	0.826087			PARP4
ENSG00000175305	CCNE2	161	133	0.826087
ENSG00000082175	PGR	2724	2250	0.825991			PGR
ENSG00000072571	HMMR	85	70	0.823529				HMMR
ENSG00000120262	CCDC170	17	14	0.823529
ENSG00000171241	SHCBP1	17	14	0.823529			SHCBP1
ENSG00000213190	MLLT11	34	28	0.823529		MLLT11
ENSG00000060491	OGFR	62	51	0.822581			OGFR
ENSG00000105568	PPP2R1A	101	83	0.821782	PPP2R1A	PPP2R1A			PPP2R1A
ENSG00000129596	CDO1	56	46	0.821429
ENSG00000186564	FOXD2	39	32	0.820513
ENSG00000196526	AFAP1	78	64	0.820513
ENSG00000123080	CDKN2C	527	432	0.819734		CDKN2C
ENSG00000121067	SPOP	183	150	0.819672	SPOP	SPOP			SPOP
ENSG00000170873	MTSS1	122	100	0.819672			MTSS1
ENSG00000143384	MCL1	1577	1292	0.819277			MCL1
ENSG00000181690	PLAG1	221	181	0.819005		PLAG1	PLAG1
ENSG00000139687	RB1	2775	2272	0.818739	RB1	RB1		RB1
ENSG00000114737	CISH	507	415	0.81854
ENSG00000011258	MBTD1	11	9	0.818182
ENSG00000106541	AGR2	231	189	0.818182
ENSG00000107551	RASSF4	22	18	0.818182			RASSF4
ENSG00000124422	USP22	110	90	0.818182			USP22
ENSG00000134419	RPS15A	22	18	0.818182
ENSG00000136161	RCBTB2	11	9	0.818182			RCBTB2
ENSG00000147912	FBXO10	11	9	0.818182			FBXO10
ENSG00000150667	FSIP1	11	9	0.818182			FSIP1
ENSG00000166091	CMTM5	22	18	0.818182
ENSG00000173207	CKS1B	143	117	0.818182
ENSG00000197380	DACT3	11	9	0.818182
ENSG00000129451	KLK10	131	107	0.816794
ENSG00000011426	ANLN	49	40	0.816327			ANLN
ENSG00000101265	RASSF2	98	80	0.816327			RASSF2
ENSG00000132530	XAF1	157	128	0.815287
ENSG00000134086	VHL	3875	3159	0.815226	VHL	VHL		VHL
ENSG00000134853	PDGFRA	1817	1481	0.81508	PDGFRA	PDGFRA
ENSG00000033050	ABCF2	27	22	0.814815
ENSG00000110987	BCL7A	27	22	0.814815		BCL7A
ENSG00000184428	TOP1MT	27	22	0.814815
ENSG00000285292	ABCF2	27	22	0.814815
ENSG00000104903	LYL1	70	57	0.814286		LYL1
ENSG00000107159	CA9	1437	1170	0.814196			CA9
ENSG00000196208	GREB1	123	100	0.813008			GREB1
ENSG00000149948	HMGA2	1063	864	0.812794		HMGA2
ENSG00000068383	INPP5A	16	13	0.8125
ENSG00000119514	GALNT12	16	13	0.8125			GALNT12
ENSG00000129595	EPB41L4A	16	13	0.8125			EPB41L4A
ENSG00000137648	TMPRSS4	80	65	0.8125			TMPRSS4
ENSG00000143569	UBAP2L	16	13	0.8125			UBAP2L
ENSG00000168564	CDKN2AIP	16	13	0.8125
ENSG00000196335	STK31	16	13	0.8125			STK31
ENSG00000219481	NBPF1	16	13	0.8125
ENSG00000124216	SNAI1	1518	1233	0.812253
ENSG00000171094	ALK	6400	5198	0.812187	ALK	ALK			ALK
ENSG00000111653	ING4	170	138	0.811765
ENSG00000137936	BCAR3	53	43	0.811321			BCAR3
ENSG00000135446	CDK4	5590	4533	0.810912		CDK4
ENSG00000175595	ERCC4	185	150	0.810811		ERCC4
ENSG00000106462	EZH2	2935	2378	0.810221	EZH2	EZH2			EZH2
ENSG00000052795	FNIP2	21	17	0.809524
ENSG00000126746	ZNF384	42	34	0.809524		ZNF384				ZNF384
ENSG00000134020	PEBP4	21	17	0.809524
ENSG00000144677	CTDSPL	42	34	0.809524
ENSG00000145088	EAF2	42	34	0.809524
ENSG00000172613	RAD9A	21	17	0.809524
ENSG00000213231	TCL1B	21	17	0.809524
ENSG00000141456	PELP1	110	89	0.809091
ENSG00000008853	RHOBTB2	47	38	0.808511
ENSG00000144749	LRIG1	177	143	0.80791			LRIG1
ENSG00000064787	BCAS1	26	21	0.807692			BCAS1
ENSG00000090447	TFAP4	26	21	0.807692
ENSG00000133878	DUSP26	26	21	0.807692
ENSG00000178105	DDX10	26	21	0.807692		DDX10	DDX10
ENSG00000065911	MTHFD2	57	46	0.807018
ENSG00000066405	CLDN18	88	71	0.806818
ENSG00000105388	CEACAM5	150	121	0.806667			CEACAM5
ENSG00000168883	USP39	31	25	0.806452			USP39
ENSG00000181143	MUC16	844	680	0.805687		MUC16	MUC16
ENSG00000122779	TRIM24	72	58	0.805556		TRIM24
ENSG00000126215	XRCC3	735	592	0.805442
ENSG00000006468	ETV1	282	227	0.804965		ETV1			ETV1
ENSG00000143494	VASH2	41	33	0.804878
ENSG00000186174	BCL9L	41	33	0.804878		BCL9L		BCL9L
ENSG00000206075	SERPINB5	87	70	0.804598
ENSG00000131746	TNS4	46	37	0.804348			TNS4
ENSG00000135480	KRT7	557	448	0.804309
ENSG00000105810	CDK6	2025	1626	0.802963		CDK6	CDK6
ENSG00000145604	SKP2	1119	898	0.802502
ENSG00000068323	TFE3	642	515	0.802181		TFE3	TFE3
ENSG00000006744	ELAC2	95	76	0.8			ELAC2
ENSG00000075399	VPS9D1	5	4	0.8
ENSG00000080031	PTPRH	25	20	0.8			PTPRH
ENSG00000082397	EPB41L3	100	80	0.8			EPB41L3
ENSG00000087206	UIMC1	10	8	0.8			UIMC1
ENSG00000091317	CMTM6	10	8	0.8
ENSG00000091527	CDV3	5	4	0.8
ENSG00000100647	SUSD6	5	4	0.8
ENSG00000105518	TMEM205	5	4	0.8
ENSG00000105968	H2AFV	5	4	0.8
ENSG00000107738	VSIR	35	28	0.8
ENSG00000111358	GTF2H3	5	4	0.8
ENSG00000115816	CEBPZ	5	4	0.8
ENSG00000116128	BCL9	130	104	0.8		BCL9
ENSG00000116299	KIAA1324	10	8	0.8
ENSG00000117724	CENPF	75	60	0.8			CENPF
ENSG00000118849	RARRES1	60	48	0.8
ENSG00000119283	TRIM67	5	4	0.8			TRIM67
ENSG00000119599	DCAF4	5	4	0.8			DCAF4
ENSG00000120526	NUDCD1	15	12	0.8
ENSG00000123219	CENPK	10	8	0.8
ENSG00000124098	FAM210B	5	4	0.8
ENSG00000125485	DDX31	5	4	0.8			DDX31
ENSG00000125869	LAMP5	5	4	0.8
ENSG00000126860	EVI2A	20	16	0.8
ENSG00000127580	WDR24	5	4	0.8			WDR24
ENSG00000131845	ZNF304	5	4	0.8			ZNF304
ENSG00000132017	DCAF15	10	8	0.8			DCAF15
ENSG00000132589	FLOT2	30	24	0.8
ENSG00000135164	DMTF1	40	32	0.8			DMTF1
ENSG00000136490	LIMD2	5	4	0.8
ENSG00000136870	ZNF189	5	4	0.8
ENSG00000137960	GIPC2	15	12	0.8
ENSG00000139163	ETNK1	10	8	0.8		ETNK1	ETNK1
ENSG00000139977	NAA30	5	4	0.8
ENSG00000141956	PRDM15	5	4	0.8			PRDM15
ENSG00000147256	ARHGAP36	5	4	0.8			ARHGAP36
ENSG00000149679	CABLES2	5	4	0.8
ENSG00000150779	TIMM8B	5	4	0.8
ENSG00000152104	PTPN14	55	44	0.8			PTPN14
ENSG00000152382	TADA1	5	4	0.8
ENSG00000156603	MED19	40	32	0.8
ENSG00000158497	HMHB1	5	4	0.8
ENSG00000158639	PAGE5	5	4	0.8
ENSG00000162813	BPNT1	5	4	0.8
ENSG00000163328	GPR155	5	4	0.8			GPR155
ENSG00000164880	INTS1	5	4	0.8
ENSG00000165046	LETM2	5	4	0.8
ENSG00000165118	C9orf64	5	4	0.8
ENSG00000165689	ENTR1	5	4	0.8
ENSG00000167747	C19orf48	5	4	0.8
ENSG00000168393	DTYMK	10	8	0.8
ENSG00000168763	CNNM3	10	8	0.8			CNNM3
ENSG00000169129	AFAP1L2	25	20	0.8			AFAP1L2
ENSG00000169239	CA5B	5	4	0.8
ENSG00000169740	ZNF32	10	8	0.8
ENSG00000171872	KLF17	35	28	0.8
ENSG00000172551	MUCL1	15	12	0.8
ENSG00000176595	KBTBD11	5	4	0.8
ENSG00000183317	EPHA10	25	20	0.8			EPHA10
ENSG00000183605	SFXN4	10	8	0.8
ENSG00000187210	GCNT1	15	12	0.8			GCNT1
ENSG00000187243	MAGED4B	5	4	0.8
ENSG00000196428	TSC22D2	5	4	0.8						TSC22D2
ENSG00000197885	NKIRAS1	10	8	0.8
ENSG00000198948	MFAP3L	5	4	0.8						MFAP3L
ENSG00000205352	PRR13	15	12	0.8
ENSG00000215218	UBE2QL1	5	4	0.8
ENSG00000253159	PCDHGA12	5	4	0.8						PCDHGA12
ENSG00000259956	RBM15B	5	4	0.8			RBM15B
ENSG00000272602	ZNF595	5	4	0.8
ENSG00000277224	HIST1H2BF	5	4	0.8
ENSG00000198625	MDM4	519	415	0.799615		MDM4			MDM4
ENSG00000141682	PMAIP1	518	414	0.799228
ENSG00000183765	CHEK2	1578	1261	0.799113		CHEK2			CHEK2
ENSG00000178732	GP5	632	505	0.799051						GP5
ENSG00000147257	GPC3	626	500	0.798722		GPC3
ENSG00000002834	LASP1	133	106	0.796992		LASP1
ENSG00000147548	NSD3	59	47	0.79661
ENSG00000115129	TP53I3	68	54	0.794118
ENSG00000165699	TSC1	1396	1108	0.793696	TSC1	TSC1		TSC1
ENSG00000060140	STYK1	29	23	0.793103			STYK1
ENSG00000140931	CMTM3	29	23	0.793103
ENSG00000165675	ENOX2	29	23	0.793103			ENOX2
ENSG00000078399	HOXA9	633	502	0.793049		HOXA9
ENSG00000104884	ERCC2	1057	837	0.791864		ERCC2
ENSG00000116691	MIIP	24	19	0.791667			MIIP
ENSG00000184956	MUC6	724	573	0.791436			MUC6
ENSG00000168283	BMI1	1323	1047	0.791383
ENSG00000169605	GKN1	67	53	0.791045
ENSG00000085185	BCORL1	43	34	0.790698		BCORL1		BCORL1
ENSG00000171456	ASXL1	625	494	0.7904	ASXL1	ASXL1		ASXL1
ENSG00000106723	SPIN1	19	15	0.789474
ENSG00000161381	PLXDC1	19	15	0.789474			PLXDC1
ENSG00000277363	SRCIN1	19	15	0.789474
ENSG00000118046	STK11	1386	1094	0.789322	STK11	STK11		STK11
ENSG00000122025	FLT3	4460	3517	0.788565	FLT3	FLT3			FLT3
ENSG00000150457	LATS2	312	246	0.788462		LATS2
ENSG00000185811	IKZF1	624	492	0.788462		IKZF1
ENSG00000113916	BCL6	1688	1329	0.787322		BCL6			BCL6
ENSG00000160182	TFF1	961	756	0.786681
ENSG00000163993	S100P	375	295	0.786667
ENSG00000138764	CCNG2	89	70	0.786517
ENSG00000171862	PTEN	13173	10351	0.785774	PTEN	PTEN		PTEN
ENSG00000046889	PREX2	56	44	0.785714		PREX2	PREX2
ENSG00000115825	PRKD3	14	11	0.785714
ENSG00000140297	GCNT3	14	11	0.785714
ENSG00000148634	HERC4	14	11	0.785714			HERC4
ENSG00000167670	CHAF1A	28	22	0.785714			CHAF1A
ENSG00000172578	KLHL6	28	22	0.785714			KLHL6
ENSG00000172667	ZMAT3	14	11	0.785714
ENSG00000198771	RCSD1	14	11	0.785714			RCSD1
ENSG00000254440	PBOV1	14	11	0.785714
ENSG00000254772	EEF1G	14	11	0.785714
ENSG00000266412	NCOA4	177	139	0.785311		NCOA4
ENSG00000141738	GRB7	228	179	0.785088			GRB7
ENSG00000135679	MDM2	7546	5920	0.784522		MDM2			MDM2
ENSG00000085276	MECOM	422	331	0.78436		MECOM	MECOM
ENSG00000126010	GRPR	352	276	0.784091						GRPR
ENSG00000104413	ESRP1	97	76	0.783505				ESRP1
ENSG00000101213	PTK6	157	123	0.783439		PTK6
ENSG00000164611	PTTG1	217	170	0.78341
ENSG00000155111	CDK19	60	47	0.783333			CDK19
ENSG00000109586	GALNT7	23	18	0.782609			GALNT7
ENSG00000135951	TSGA10	23	18	0.782609				TSGA10
ENSG00000169242	EFNA1	46	36	0.782609
ENSG00000133818	RRAS2	55	43	0.781818
ENSG00000104960	PTOV1	32	25	0.78125			PTOV1
ENSG00000173267	SNCG	137	107	0.781022
ENSG00000103197	TSC2	1871	1461	0.780866		TSC2
ENSG00000185420	SMYD3	141	110	0.780142			SMYD3
ENSG00000065361	ERBB3	1582	1234	0.780025		ERBB3			ERBB3
ENSG00000167757	KLK11	50	39	0.78
ENSG00000089234	BRAP	231	180	0.779221
ENSG00000004846	ABCB5	163	127	0.779141
ENSG00000002746	HECW1	9	7	0.777778			HECW1
ENSG00000074657	ZNF532	9	7	0.777778			ZNF532
ENSG00000090238	YPEL3	9	7	0.777778
ENSG00000099617	EFNA2	9	7	0.777778
ENSG00000100726	TELO2	9	7	0.777778			TELO2
ENSG00000101842	VSIG1	9	7	0.777778						VSIG1
ENSG00000111860	CEP85L	9	7	0.777778			CEP85L
ENSG00000117477	CCDC181	9	7	0.777778
ENSG00000120289	MAGEB4	9	7	0.777778			MAGEB4
ENSG00000120471	TP53AIP1	9	7	0.777778
ENSG00000124784	RIOK1	18	14	0.777778
ENSG00000129195	PIMREG	9	7	0.777778
ENSG00000131153	GINS2	27	21	0.777778
ENSG00000135773	CAPN9	9	7	0.777778			CAPN9
ENSG00000136830	FAM129B	9	7	0.777778			FAM129B
ENSG00000137817	PARP6	9	7	0.777778			PARP6
ENSG00000139263	LRIG3	45	35	0.777778		LRIG3	LRIG3
ENSG00000143363	PRUNE1	36	28	0.777778
ENSG00000145247	OCIAD2	9	7	0.777778
ENSG00000147576	ADHFE1	18	14	0.777778
ENSG00000153179	RASSF3	18	14	0.777778
ENSG00000160208	RRP1B	18	14	0.777778			RRP1B
ENSG00000163923	RPL39L	9	7	0.777778
ENSG00000167005	NUDT21	18	14	0.777778
ENSG00000198680	TUSC1	9	7	0.777778
ENSG00000240694	PNMA2	9	7	0.777778
ENSG00000088256	GNA11	273	212	0.776557	GNA11	GNA11			GNA11
ENSG00000126453	BCL2L12	85	66	0.776471		BCL2L12
ENSG00000165891	E2F7	85	66	0.776471			E2F7
ENSG00000133101	CCNA1	183	142	0.775956			CCNA1
ENSG00000055609	KMT2C	151	117	0.774834		KMT2C		KMT2C
ENSG00000094841	UPRT	71	55	0.774648
ENSG00000111328	CDK2AP1	62	48	0.774194
ENSG00000119414	PPP6C	31	24	0.774194		PPP6C		PPP6C	PPP6C
ENSG00000166326	TRIM44	31	24	0.774194
ENSG00000167656	LY6D	31	24	0.774194
ENSG00000127663	KDM4B	84	65	0.77381			KDM4B
ENSG00000020633	RUNX3	950	735	0.773684			RUNX3
ENSG00000079112	CDH17	150	116	0.773333		CDH17	CDH17
ENSG00000153487	ING1	225	174	0.773333				ING1
ENSG00000164438	TLX3	97	75	0.773196		TLX3
ENSG00000151348	EXT2	260	201	0.773077		EXT2	EXT2
ENSG00000120733	KDM3B	22	17	0.772727			KDM3B
ENSG00000169908	TM4SF1	88	68	0.772727
ENSG00000057935	MTA3	79	61	0.772152
ENSG00000153944	MSI2	105	81	0.771429		MSI2
ENSG00000071539	TRIP13	48	37	0.770833
ENSG00000151702	FLI1	1216	937	0.770559		FLI1	FLI1
ENSG00000159216	RUNX1	3000	2308	0.769333	RUNX1	RUNX1		RUNX1	RUNX1
ENSG00000014138	POLA2	13	10	0.769231			POLA2
ENSG00000102349	KLF8	78	60	0.769231
ENSG00000102890	ELMO3	13	10	0.769231
ENSG00000107949	BCCIP	39	30	0.769231
ENSG00000117419	ERI3	26	20	0.769231
ENSG00000130997	POLN	13	10	0.769231			POLN
ENSG00000151876	FBXO4	26	20	0.769231
ENSG00000159593	NAE1	26	20	0.769231
ENSG00000160917	CPSF4	13	10	0.769231
ENSG00000166750	SLFN5	13	10	0.769231			SLFN5
ENSG00000111344	RASAL1	43	33	0.767442			RASAL1
ENSG00000168769	TET2	1152	884	0.767361	TET2	TET2		TET2
ENSG00000112242	E2F3	421	323	0.767221			E2F3
ENSG00000133392	MYH11	528	405	0.767045		MYH11	MYH11
ENSG00000165092	ALDH1A1	1076	825	0.766729			ALDH1A1
ENSG00000007306	CEACAM7	30	23	0.766667			CEACAM7
ENSG00000170634	ACYP2	30	23	0.766667
ENSG00000114209	PDCD10	184	141	0.766304
ENSG00000150593	PDCD4	629	482	0.766296
ENSG00000116455	WDR77	34	26	0.764706
ENSG00000124574	ABCC10	85	65	0.764706
ENSG00000126787	DLGAP5	68	52	0.764706			DLGAP5
ENSG00000130119	GNL3L	17	13	0.764706			GNL3L
ENSG00000147394	ZNF185	17	13	0.764706
ENSG00000151692	RNF144A	17	13	0.764706
ENSG00000150630	VEGFC	1876	1434	0.764392
ENSG00000064933	PMS1	280	214	0.764286		PMS1		PMS1	PMS1
ENSG00000099810	MTAP	280	214	0.764286
ENSG00000120063	GNA13	55	42	0.763636
ENSG00000135052	GOLM1	190	145	0.763158
ENSG00000169184	MN1	173	132	0.763006		MN1
ENSG00000159147	DONSON	97	74	0.762887
ENSG00000272398	CD24	2456	1873	0.762622
ENSG00000105369	CD79A	1229	937	0.762408		CD79A		CD79A
ENSG00000110841	PPFIBP1	21	16	0.761905		PPFIBP1	PPFIBP1
ENSG00000165478	HEPACAM	63	48	0.761905			HEPACAM
ENSG00000181274	FRAT2	21	16	0.761905
ENSG00000186660	ZFP91	21	16	0.761905
ENSG00000213593	TMX2	21	16	0.761905
ENSG00000168036	CTNNB1	6285	4778	0.760223	CTNNB1	CTNNB1			CTNNB1
ENSG00000135451	TROAP	25	19	0.76					TROAP
ENSG00000156574	NODAL	35947	27284	0.759006
ENSG00000099849	RASSF7	29	22	0.758621
ENSG00000162775	RBM15	58	44	0.758621		RBM15
ENSG00000106123	EPHB6	95	72	0.757895
ENSG00000185379	RAD51D	161	122	0.757764
ENSG00000067798	NAV3	33	25	0.757576
ENSG00000089327	FXYD5	66	50	0.757576
ENSG00000155666	KDM8	33	25	0.757576
ENSG00000075218	GTSE1	37	28	0.756757			GTSE1
ENSG00000120889	TNFRSF10B	777	588	0.756757
ENSG00000138180	CEP55	111	84	0.756757
ENSG00000182197	EXT1	333	252	0.756757		EXT1				EXT1
ENSG00000118193	KIF14	78	59	0.75641			KIF14
ENSG00000184937	WT1	3670	2775	0.756131	WT1	WT1		WT1
ENSG00000183255	PTTG1IP	41	31	0.756098
ENSG00000115524	SF3B1	585	442	0.755556	SF3B1	SF3B1			SF3B1
ENSG00000145506	NKD2	45	34	0.755556			NKD2
ENSG00000167258	CDK12	90	68	0.755556		CDK12		CDK12
ENSG00000110455	ACCS	575	434	0.754783			ACCS
ENSG00000145779	TNFAIP8	65	49	0.753846
ENSG00000136997	MYC	28474	21462	0.75374		MYC			MYC
ENSG00000108384	RAD51C	284	214	0.753521
ENSG00000122691	TWIST1	1602	1207	0.753433
ENSG00000184675	AMER1	77	58	0.753247		AMER1		AMER1
ENSG00000129187	DCTD	85	64	0.752941
ENSG00000109854	HTATIP2	93	70	0.752688
ENSG00000170836	PPM1D	287	216	0.752613		PPM1D		PPM1D
ENSG00000137404	NRM	893	672	0.75252
ENSG00000188641	DPYD	383	288	0.751958			DPYD
ENSG00000146648	EGFR	76021	57127	0.751463	EGFR	EGFR			EGFR
ENSG00000104689	TNFRSF10A	700	526	0.751429			TNFRSF10A
ENSG00000181885	CLDN7	189	142	0.751323
ENSG00000196730	DAPK1	382	287	0.751309			DAPK1
ENSG00000165556	CDX2	1721	1293	0.751307		CDX2
ENSG00000085117	CD82	498	374	0.751004
ENSG00000010295	IFFO1	4	3	0.75			IFFO1
ENSG00000037042	TUBG2	8	6	0.75
ENSG00000052841	TTC17	4	3	0.75
ENSG00000062725	APPBP2	12	9	0.75			APPBP2
ENSG00000065809	FAM107B	4	3	0.75			FAM107B
ENSG00000072682	P4HA2	32	24	0.75			P4HA2
ENSG00000078699	CBFA2T2	28	21	0.75			CBFA2T2
ENSG00000085719	CPNE3	8	6	0.75			CPNE3
ENSG00000086189	DIMT1	4	3	0.75
ENSG00000090470	PDCD7	8	6	0.75
ENSG00000099219	ERMP1	4	3	0.75
ENSG00000100162	CENPM	4	3	0.75
ENSG00000100307	CBX7	96	72	0.75
ENSG00000100526	CDKN3	84	63	0.75
ENSG00000100711	ZFYVE21	8	6	0.75
ENSG00000101132	PFDN4	8	6	0.75
ENSG00000101447	FAM83D	20	15	0.75
ENSG00000101746	NOL4	8	6	0.75			NOL4
ENSG00000103264	FBXO31	32	24	0.75			FBXO31
ENSG00000104613	INTS10	8	6	0.75			INTS10
ENSG00000105219	CNTD2	4	3	0.75
ENSG00000106244	PDAP1	8	6	0.75
ENSG00000110721	CHKA	96	72	0.75
ENSG00000112852	PCDHB2	4	3	0.75
ENSG00000113269	RNF130	4	3	0.75
ENSG00000114790	ARHGEF26	8	6	0.75			ARHGEF26
ENSG00000115514	TXNDC9	4	3	0.75
ENSG00000117523	PRRC2C	4	3	0.75
ENSG00000119147	C2orf40	16	12	0.75
ENSG00000120279	MYCT1	16	12	0.75			MYCT1
ENSG00000127540	UQCR11	4	3	0.75
ENSG00000129158	SERGEF	8	6	0.75
ENSG00000130487	KLHDC7B	4	3	0.75			KLHDC7B
ENSG00000130713	EXOSC2	8	6	0.75
ENSG00000131097	HIGD1B	4	3	0.75
ENSG00000131849	ZNF132	8	6	0.75			ZNF132
ENSG00000133321	RARRES3	32	24	0.75
ENSG00000135698	MPHOSPH6	4	3	0.75
ENSG00000136193	SCRN1	20	15	0.75			SCRN1
ENSG00000137171	KLC4	4	3	0.75
ENSG00000141424	SLC39A6	64	48	0.75			SLC39A6
ENSG00000144468	RHBDD1	16	12	0.75
ENSG00000144893	MED12L	8	6	0.75			MED12L
ENSG00000146859	TMEM140	4	3	0.75
ENSG00000147419	CCDC25	4	3	0.75
ENSG00000147592	LACTB2	4	3	0.75
ENSG00000147669	POLR2K	4	3	0.75
ENSG00000149218	ENDOD1	4	3	0.75
ENSG00000149480	MTA2	104	78	0.75			MTA2
ENSG00000150347	ARID5B	100	75	0.75			ARID5B
ENSG00000151893	CACUL1	16	12	0.75
ENSG00000153391	INO80C	4	3	0.75
ENSG00000154102	C16orf74	4	3	0.75
ENSG00000154620	TMSB4Y	4	3	0.75
ENSG00000154640	BTG3	56	42	0.75
ENSG00000156689	GLYATL2	4	3	0.75			GLYATL2
ENSG00000157214	STEAP2	28	21	0.75			STEAP2
ENSG00000158019	BABAM2	36	27	0.75
ENSG00000158985	CDC42SE2	4	3	0.75
ENSG00000160117	ANKLE1	12	9	0.75			ANKLE1
ENSG00000160877	NACC1	52	39	0.75			NACC1
ENSG00000161180	CCDC116	4	3	0.75						CCDC116
ENSG00000161298	ZNF382	16	12	0.75			ZNF382
ENSG00000162368	CMPK1	12	9	0.75
ENSG00000162804	SNED1	4	3	0.75			SNED1
ENSG00000163357	DCST1	4	3	0.75			DCST1
ENSG00000165105	RASEF	12	9	0.75			RASEF
ENSG00000165309	ARMC3	4	3	0.75
ENSG00000166140	ZFYVE19	4	3	0.75
ENSG00000166526	ZNF3	8	6	0.75
ENSG00000167333	TRIM68	8	6	0.75			TRIM68
ENSG00000168061	SAC3D1	4	3	0.75
ENSG00000168491	CCDC110	4	3	0.75			CCDC110
ENSG00000168876	ANKRD49	4	3	0.75
ENSG00000169122	FAM110B	4	3	0.75
ENSG00000169583	CLIC3	20	15	0.75
ENSG00000170468	RIOX1	16	12	0.75
ENSG00000170854	RIOX2	40	30	0.75
ENSG00000171227	TMEM37	4	3	0.75
ENSG00000171843	MLLT3	148	111	0.75		MLLT3				MLLT3
ENSG00000173264	GPR137	16	12	0.75			GPR137
ENSG00000173517	PEAK1	36	27	0.75
ENSG00000174236	REP15	4	3	0.75
ENSG00000174325	DIRC1	4	3	0.75
ENSG00000174498	IGDCC3	4	3	0.75
ENSG00000178343	SHISA3	8	6	0.75
ENSG00000179796	LRRC3B	28	21	0.75			LRRC3B
ENSG00000181610	MRPS23	4	3	0.75
ENSG00000182271	TMIGD1	4	3	0.75
ENSG00000183434	TFDP3	12	9	0.75			TFDP3
ENSG00000184305	CCSER1	4	3	0.75
ENSG00000185088	RPS27L	12	9	0.75
ENSG00000185432	METTL7A	4	3	0.75
ENSG00000186806	VSIG10L	4	3	0.75			VSIG10L
ENSG00000188486	H2AFX	64	48	0.75
ENSG00000188610	FAM72B	4	3	0.75
ENSG00000188761	BCL2L15	28	21	0.75
ENSG00000188818	ZDHHC11	4	3	0.75
ENSG00000196437	ZNF569	4	3	0.75			ZNF569
ENSG00000197153	HIST1H3J	4	3	0.75
ENSG00000197409	HIST1H3D	4	3	0.75			HIST1H3D
ENSG00000197935	ZNF311	4	3	0.75			ZNF311
ENSG00000198488	B3GNT6	4	3	0.75
ENSG00000198792	TMEM184B	4	3	0.75
ENSG00000203760	CENPW	32	24	0.75
ENSG00000203805	PLPP4	4	3	0.75
ENSG00000204970	PCDHA1	4	3	0.75
ENSG00000206527	HACD2	4	3	0.75
ENSG00000206562	METTL6	4	3	0.75
ENSG00000214367	HAUS3	4	3	0.75
ENSG00000229637	PRAC2	4	3	0.75
ENSG00000234068	PAGE2	4	3	0.75
ENSG00000273703	HIST1H2BM	4	3	0.75
ENSG00000273983	HIST1H3G	4	3	0.75
ENSG00000275713	HIST1H2BH	4	3	0.75
ENSG00000104419	NDRG1	402	301	0.748756		NDRG1
ENSG00000135828	RNASEL	155	116	0.748387			RNASEL
ENSG00000142627	EPHA2	805	602	0.747826
ENSG00000157851	DPYSL5	87	65	0.747126			DPYSL5
ENSG00000178691	SUZ12	395	295	0.746835		SUZ12			SUZ12
ENSG00000178951	ZBTB7A	154	115	0.746753			ZBTB7A
ENSG00000183715	OPCML	75	56	0.746667			OPCML
ENSG00000134057	CCNB1	3807	2842	0.74652
ENSG00000144554	FANCD2	765	571	0.746405		FANCD2
ENSG00000185920	PTCH1	893	666	0.745801	PTCH1	PTCH1		PTCH1
ENSG00000051341	POLQ	59	44	0.745763		POLQ	POLQ
ENSG00000111276	CDKN1B	1718	1281	0.745634		CDKN1B		CDKN1B
ENSG00000137693	YAP1	1431	1067	0.745632					YAP1
ENSG00000001631	KRIT1	306	228	0.745098
ENSG00000185664	PMEL	545	406	0.744954			PMEL
ENSG00000060339	CCAR1	47	35	0.744681				CCAR1
ENSG00000116251	RPL22	188	140	0.744681		RPL22		RPL22
ENSG00000117472	TSPAN1	47	35	0.744681
ENSG00000174562	KLK15	47	35	0.744681					KLK15
ENSG00000185499	MUC1	4078	3035	0.744237		MUC1
ENSG00000071243	ING3	43	32	0.744186
ENSG00000183161	FANCF	129	96	0.744186		FANCF
ENSG00000143179	UCK2	39	29	0.74359
ENSG00000141499	WRAP53	70	52	0.742857				WRAP53
ENSG00000050165	DKK3	342	254	0.74269
ENSG00000104332	SFRP1	664	493	0.74247
ENSG00000164379	FOXQ1	97	72	0.742268
ENSG00000099953	MMP11	155	115	0.741935			MMP11
ENSG00000109084	TMEM97	31	23	0.741935
ENSG00000173546	CSPG4	143	106	0.741259			CSPG4
ENSG00000156076	WIF1	355	263	0.740845		WIF1
ENSG00000133083	DCLK1	189	140	0.740741			DCLK1
ENSG00000164796	CSMD3	27	20	0.740741		CSMD3	CSMD3
ENSG00000183856	IQGAP3	27	20	0.740741			IQGAP3
ENSG00000198021	SPANXA1	27	20	0.740741
ENSG00000198561	CTNND1	54	40	0.740741		CTNND1		CTNND1
ENSG00000172175	MALT1	613	454	0.74062		MALT1
ENSG00000134258	VTCN1	204	151	0.740196
ENSG00000113384	GOLPH3	127	94	0.740157
ENSG00000073050	XRCC1	1856	1372	0.739224			XRCC1
ENSG00000132698	RAB25	115	85	0.73913
ENSG00000184640	2009-09-01	207	153	0.73913
ENSG00000275023	MLLT6	23	17	0.73913		MLLT6
ENSG00000131023	LATS1	440	325	0.738636		LATS1
ENSG00000162613	FUBP1	145	107	0.737931	FUBP1	FUBP1
ENSG00000125618	PAX8	1033	762	0.737657		PAX8	PAX8
ENSG00000117425	PTCH2	80	59	0.7375			PTCH2
ENSG00000013810	TACC3	198	146	0.737374			TACC3
ENSG00000019549	SNAI2	529	390	0.73724
ENSG00000019144	PHLDB1	38	28	0.736842			PHLDB1
ENSG00000101349	PAK5	57	42	0.736842
ENSG00000131503	ANKHD1	19	14	0.736842			ANKHD1
ENSG00000146205	ANO7	19	14	0.736842
ENSG00000119684	MLH3	129	95	0.736434
ENSG00000103034	NDRG4	72	53	0.736111
ENSG00000167325	RRM1	553	407	0.735986			RRM1
ENSG00000166181	API5	53	39	0.735849
ENSG00000184292	TACSTD2	193	142	0.735751
ENSG00000159217	IGF2BP1	121	89	0.735537			IGF2BP1
ENSG00000082898	XPO1	223	164	0.735426		XPO1			XPO1
ENSG00000101843	PSMD10	136	100	0.735294
ENSG00000134533	RERG	34	25	0.735294
ENSG00000158636	EMSY	68	50	0.735294
ENSG00000166619	BLCAP	34	25	0.735294
ENSG00000116254	CHD5	83	61	0.73494						CHD5
ENSG00000123975	CKS2	83	61	0.73494
ENSG00000117139	KDM5B	196	144	0.734694
ENSG00000133121	STARD13	49	36	0.734694			STARD13
ENSG00000165795	NDRG2	211	155	0.734597
ENSG00000124762	CDKN1A	8230	6043	0.734265		CDKN1A		CDKN1A
ENSG00000111859	NEDD9	252	185	0.734127			NEDD9
ENSG00000118971	CCND2	786	577	0.734097		CCND2			CCND2
ENSG00000113318	MSH3	469	344	0.733475				MSH3
ENSG00000058091	CDK14	45	33	0.733333			CDK14
ENSG00000101040	ZMYND8	30	22	0.733333			ZMYND8
ENSG00000119522	DENND1A	45	33	0.733333			DENND1A			DENND1A
ENSG00000158315	RHBDL2	15	11	0.733333
ENSG00000164695	CHMP4C	30	22	0.733333
ENSG00000217128	FNIP1	30	22	0.733333			FNIP1
ENSG00000222014	RAB6C	15	11	0.733333
ENSG00000262664	OVCA2	15	11	0.733333
ENSG00000166484	MAPK7	131	96	0.732824			MAPK7
ENSG00000176887	SOX11	520	381	0.732692
ENSG00000147862	NFIB	228	167	0.732456		NFIB	NFIB
ENSG00000163938	GNL3	112	82	0.732143
ENSG00000184363	PKP3	56	41	0.732143			PKP3
ENSG00000169435	RASSF6	41	30	0.731707
ENSG00000101966	XIAP	3074	2249	0.73162
ENSG00000168395	ING5	67	49	0.731343
ENSG00000155366	RHOC	513	375	0.730994
ENSG00000196584	XRCC2	274	200	0.729927
ENSG00000118777	ABCG2	3887	2837	0.729869			ABCG2
ENSG00000197757	HOXC6	111	81	0.72973
ENSG00000012171	SEMA3B	107	78	0.728972
ENSG00000124766	SOX4	391	285	0.7289
ENSG00000173530	TNFRSF10D	118	86	0.728814
ENSG00000166483	WEE1	682	497	0.728739
ENSG00000044115	CTNNA1	541	394	0.728281			CTNNA1
ENSG00000254093	PINX1	103	75	0.728155
ENSG00000258724	PINX1	103	75	0.728155
ENSG00000105327	BBC3	695	506	0.728058
ENSG00000147883	CDKN2B	1239	902	0.728006
ENSG00000013561	RNF14	22	16	0.727273
ENSG00000101464	PIGU	11	8	0.727273
ENSG00000106853	PTGR1	22	16	0.727273
ENSG00000114268	PFKFB4	55	40	0.727273
ENSG00000120800	UTP20	11	8	0.727273			UTP20
ENSG00000127328	RAB3IP	11	8	0.727273
ENSG00000140153	WDR20	11	8	0.727273						WDR20
ENSG00000143970	ASXL2	55	40	0.727273		ASXL2		ASXL2
ENSG00000148513	ANKRD30A	11	8	0.727273			ANKRD30A
ENSG00000149930	TAOK2	11	8	0.727273			TAOK2
ENSG00000160570	DEDD2	11	8	0.727273
ENSG00000163346	PBXIP1	22	16	0.727273			PBXIP1
ENSG00000168062	BATF2	22	16	0.727273
ENSG00000176435	CLEC14A	22	16	0.727273			CLEC14A
ENSG00000280789	PAGR1	11	8	0.727273
ENSG00000198074	AKR1B10	238	173	0.726891
ENSG00000136280	CCM2	205	149	0.726829			CCM2
ENSG00000129566	TEP1	223	162	0.726457			TEP1
ENSG00000188389	PDCD1	3538	2569	0.726116				PDCD1	PDCD1
ENSG00000111087	GLI1	1840	1336	0.726087		GLI1
ENSG00000023445	BIRC3	427	310	0.725995		BIRC3		BIRC3	BIRC3
ENSG00000145423	SFRP2	383	278	0.725849			SFRP2
ENSG00000120539	MASTL	51	37	0.72549			MASTL
ENSG00000166407	LMO1	102	74	0.72549		LMO1
ENSG00000125788	DEFB126	91	66	0.725275
ENSG00000165197	VEGFD	131	95	0.725191
ENSG00000077092	RARB	229	166	0.724891
ENSG00000158402	CDC25C	1077	780	0.724234
ENSG00000174282	ZBTB4	29	21	0.724138			ZBTB4
ENSG00000166426	CRABP1	105	76	0.72381
ENSG00000134248	LAMTOR5	76	55	0.723684
ENSG00000164045	CDC25A	872	631	0.723624
ENSG00000107816	LZTS2	18	13	0.722222			LZTS2
ENSG00000124782	RREB1	108	78	0.722222			RREB1
ENSG00000171016	PYGO1	18	13	0.722222			PYGO1
ENSG00000174748	RPL15	18	13	0.722222
ENSG00000183576	SETD3	18	13	0.722222			SETD3
ENSG00000189298	ZKSCAN3	18	13	0.722222
ENSG00000018408	WWTR1	352	254	0.721591		WWTR1	WWTR1
ENSG00000099875	MKNK2	79	57	0.721519
ENSG00000103222	ABCC1	786	567	0.721374
ENSG00000077152	UBE2T	43	31	0.72093
ENSG00000105176	URI1	43	31	0.72093
ENSG00000079257	LXN	25	18	0.72
ENSG00000101057	MYBL2	250	180	0.72			MYBL2
ENSG00000141030	COPS3	25	18	0.72
ENSG00000183778	B3GALT5	25	18	0.72
ENSG00000171791	BCL2	8531	6142	0.719962	BCL2	BCL2				BCL2
ENSG00000129355	CDKN2D	132	95	0.719697
ENSG00000141068	KSR1	82	59	0.719512
ENSG00000179218	CALR	623	448	0.719101		CALR	CALR
ENSG00000101412	E2F1	2928	2105	0.718921
ENSG00000101972	STAG2	128	92	0.71875	STAG2	STAG2		STAG2
ENSG00000106772	PRUNE2	32	23	0.71875
ENSG00000112576	CCND3	546	392	0.717949		CCND3		CCND3
ENSG00000130413	STK33	39	28	0.717949			STK33
ENSG00000104371	DKK4	85	61	0.717647
ENSG00000136848	DAB2IP	138	99	0.717391			DAB2IP
ENSG00000130669	PAK4	251	180	0.717131
ENSG00000121858	TNFSF10	3236	2320	0.716934
ENSG00000182199	SHMT2	60	43	0.716667			SHMT2
ENSG00000185483	ROR1	232	166	0.715517			ROR1
ENSG00000182481	KPNA2	144	103	0.715278			KPNA2
ENSG00000196754	S100A2	214	153	0.714953
ENSG00000003756	RBM5	77	55	0.714286
ENSG00000063177	RPL18	7	5	0.714286
ENSG00000092470	WDR76	7	5	0.714286			WDR76
ENSG00000096070	BRPF3	7	5	0.714286			BRPF3
ENSG00000100532	CGRRF1	7	5	0.714286
ENSG00000101413	RPRD1B	14	10	0.714286
ENSG00000104872	PIH1D1	21	15	0.714286
ENSG00000106245	BUD31	7	5	0.714286
ENSG00000106261	ZKSCAN1	7	5	0.714286			ZKSCAN1
ENSG00000108244	KRT23	21	15	0.714286			KRT23
ENSG00000109089	CDR2L	7	5	0.714286
ENSG00000121446	RGSL1	7	5	0.714286			RGSL1
ENSG00000124228	DDX27	7	5	0.714286				DDX27
ENSG00000124243	BCAS4	14	10	0.714286
ENSG00000128242	GAL3ST1	7	5	0.714286
ENSG00000132938	MTUS2	7	5	0.714286
ENSG00000132958	TPTE2	7	5	0.714286
ENSG00000136014	USP44	28	20	0.714286		USP44	USP44
ENSG00000137707	BTG4	21	15	0.714286
ENSG00000144867	SRPRB	7	5	0.714286
ENSG00000151718	WWC2	7	5	0.714286			WWC2
ENSG00000152503	TRIM36	14	10	0.714286			TRIM36
ENSG00000153779	TGIF2LX	7	5	0.714286						TGIF2LX
ENSG00000154930	ACSS1	14	10	0.714286			ACSS1
ENSG00000155100	OTUD6B	7	5	0.714286
ENSG00000156858	PRR14	7	5	0.714286			PRR14
ENSG00000158555	GDPD5	14	10	0.714286			GDPD5
ENSG00000159314	ARHGAP27	7	5	0.714286			ARHGAP27
ENSG00000160714	UBE2Q1	14	10	0.714286
ENSG00000163479	SSR2	21	15	0.714286
ENSG00000164002	EXO5	7	5	0.714286
ENSG00000164465	DCBLD1	7	5	0.714286			DCBLD1
ENSG00000165566	AMER2	7	5	0.714286
ENSG00000166394	CYB5R2	7	5	0.714286
ENSG00000167394	ZNF668	7	5	0.714286			ZNF668
ENSG00000168594	ADAM29	28	20	0.714286			ADAM29
ENSG00000171823	FBXL14	14	10	0.714286
ENSG00000178502	KLHL11	7	5	0.714286			KLHL11
ENSG00000184007	PTP4A2	42	30	0.714286
ENSG00000185069	KRT76	7	5	0.714286
ENSG00000185988	PLK5	7	5	0.714286
ENSG00000186106	ANKRD46	7	5	0.714286
ENSG00000186130	ZBTB6	7	5	0.714286
ENSG00000187601	MAGEH1	7	5	0.714286
ENSG00000196782	MAML3	42	30	0.714286
ENSG00000198521	ZNF43	7	5	0.714286			ZNF43
ENSG00000198700	IPO9	7	5	0.714286			IPO9
ENSG00000214517	PPME1	7	5	0.714286
ENSG00000221932	HEPN1	7	5	0.714286
ENSG00000223443	USP17L2	35	25	0.714286			USP17L2
ENSG00000243789	JMJD7	7	5	0.714286
ENSG00000244482	LILRA6	7	5	0.714286
ENSG00000246705	H2AFJ	7	5	0.714286
ENSG00000267796	LIN37	7	5	0.714286
ENSG00000273820	USP27X	7	5	0.714286
ENSG00000143321	HDGF	171	122	0.71345
ENSG00000107077	KDM4C	108	77	0.712963			KDM4C
ENSG00000173762	CD7	2160	1540	0.712963
ENSG00000160883	HK3	87	62	0.712644			HK3
ENSG00000174775	HRAS	3546	2527	0.712634	HRAS	HRAS			HRAS
ENSG00000125144	MT1G	66	47	0.712121
ENSG00000129422	MTUS1	52	37	0.711538			MTUS1
ENSG00000062822	POLD1	135	96	0.711111		POLD1	POLD1
ENSG00000261609	GAN	41577	29548	0.710681			GAN
ENSG00000007312	CD79B	694	493	0.710375		CD79B			CD79B
ENSG00000187772	LIN28B	345	245	0.710145
ENSG00000179750	APOBEC3B	224	159	0.709821		APOBEC3B
ENSG00000163374	YY1AP1	286	203	0.70979			YY1AP1
ENSG00000101079	NDRG3	31	22	0.709677
ENSG00000196092	PAX5	1001	710	0.709291	PAX5	PAX5
ENSG00000196154	S100A4	989	701	0.708797
ENSG00000112877	CEP72	24	17	0.708333			CEP72
ENSG00000136867	SLC31A2	24	17	0.708333
ENSG00000048649	RSF1	65	46	0.707692				RSF1
ENSG00000116990	MYCL	82	58	0.707317		MYCL
ENSG00000182158	CREB3L2	82	58	0.707317		CREB3L2
ENSG00000129514	FOXA1	783	553	0.706258		FOXA1			FOXA1
ENSG00000004534	RBM6	17	12	0.705882				RBM6
ENSG00000034510	TMSB10	17	12	0.705882
ENSG00000043093	DCUN1D1	34	24	0.705882
ENSG00000073350	LLGL2	17	12	0.705882
ENSG00000088280	ASAP3	17	12	0.705882			ASAP3
ENSG00000102547	CAB39L	17	12	0.705882
ENSG00000130725	UBE2M	34	24	0.705882
ENSG00000131653	TRAF7	51	36	0.705882	TRAF7	TRAF7			TRAF7
ENSG00000132432	SEC61G	17	12	0.705882
ENSG00000150527	MIA2	17	12	0.705882
ENSG00000170054	SERPINA9	17	12	0.705882			SERPINA9
ENSG00000175467	SART1	51	36	0.705882			SART1
ENSG00000177425	PAWR	34	24	0.705882
ENSG00000185324	CDK10	51	36	0.705882
ENSG00000187097	ENTPD5	34	24	0.705882
ENSG00000278311	GGNBP2	17	12	0.705882
ENSG00000103855	CD276	278	196	0.705036			CD276
ENSG00000163348	PYGO2	61	43	0.704918
ENSG00000213445	SIPA1	61	43	0.704918			SIPA1
ENSG00000108443	RPS6KB1	105	74	0.704762
ENSG00000176890	TYMS	524	369	0.704198
ENSG00000006432	MAP3K9	27	19	0.703704			MAP3K9
ENSG00000072062	PRKACA	135	95	0.703704		PRKACA	PRKACA
ENSG00000107957	SH3PXD2A	54	38	0.703704
ENSG00000131944	FAAP24	27	19	0.703704
ENSG00000165323	FAT3	27	19	0.703704		FAT3	FAT3
ENSG00000188643	S100A16	27	19	0.703704
ENSG00000221914	PPP2R2A	81	57	0.703704
ENSG00000165731	RET	6133	4310	0.702756	RET	RET			RET
ENSG00000050405	LIMA1	37	26	0.702703			LIMA1
ENSG00000182195	LDOC1	37	26	0.702703
ENSG00000169554	ZEB2	803	564	0.702366			ZEB2
ENSG00000007968	E2F2	299	210	0.702341
ENSG00000102837	OLFM4	141	99	0.702128			OLFM4
ENSG00000138778	CENPE	47	33	0.702128
ENSG00000134333	LDHA	499	350	0.701403
ENSG00000007062	PROM1	2319	1626	0.701164			PROM1
ENSG00000185697	MYBL1	87	61	0.701149
ENSG00000023171	GRAMD1B	10	7	0.7			GRAMD1B
ENSG00000090554	FLT3LG	10	7	0.7
ENSG00000099958	DERL3	10	7	0.7
ENSG00000100353	EIF3D	30	21	0.7			EIF3D
ENSG00000102409	BEX4	10	7	0.7
ENSG00000111291	GPRC5D	10	7	0.7
ENSG00000112667	DNPH1	10	7	0.7
ENSG00000114670	NEK11	10	7	0.7			NEK11
ENSG00000122592	HOXA7	120	84	0.7
ENSG00000124171	PARD6B	10	7	0.7			PARD6B
ENSG00000125772	GPCPD1	10	7	0.7			GPCPD1
ENSG00000131941	RHPN2	20	14	0.7			RHPN2
ENSG00000137727	ARHGAP20	10	7	0.7			ARHGAP20
ENSG00000140391	TSPAN3	10	7	0.7
ENSG00000141542	RAB40B	10	7	0.7
ENSG00000148229	POLE3	10	7	0.7
ENSG00000154493	C10orf90	10	7	0.7			C10orf90
ENSG00000154813	DPH3	10	7	0.7
ENSG00000155749	ALS2CR12	10	7	0.7
ENSG00000157510	AFAP1L1	10	7	0.7			AFAP1L1
ENSG00000162959	MEMO1	20	14	0.7
ENSG00000168243	GNG4	10	7	0.7
ENSG00000170855	TRIAP1	20	14	0.7
ENSG00000171169	NAIF1	10	7	0.7
ENSG00000174307	PHLDA3	20	14	0.7
ENSG00000176597	B3GNT5	10	7	0.7
ENSG00000177614	PGBD5	10	7	0.7			PGBD5
ENSG00000177733	HNRNPA0	10	7	0.7
ENSG00000181472	ZBTB2	10	7	0.7			ZBTB2
ENSG00000182107	TMEM30B	10	7	0.7
ENSG00000182870	GALNT9	10	7	0.7
ENSG00000184634	MED12	290	203	0.7	MED12	MED12			MED12
ENSG00000184650	ODF4	10	7	0.7
ENSG00000185633	NDUFA4L2	20	14	0.7
ENSG00000186047	DLEU7	20	14	0.7
ENSG00000186522	2010-09-01	10	7	0.7
ENSG00000187735	TCEA1	10	7	0.7		TCEA1
ENSG00000198774	RASSF9	10	7	0.7			RASSF9
ENSG00000204616	TRIM31	20	14	0.7
ENSG00000265491	RNF115	20	14	0.7
ENSG00000182985	CADM1	329	230	0.699088			CADM1
ENSG00000117632	STMN1	445	311	0.698876
ENSG00000109685	NSD2	156	109	0.698718
ENSG00000131759	RARA	1772	1237	0.698081		RARA			RARA
ENSG00000091140	DLD	1672	1167	0.697967
ENSG00000149554	CHEK1	1526	1065	0.697903				CHEK1	CHEK1
ENSG00000026751	SLAMF7	139	97	0.697842			SLAMF7
ENSG00000172167	MTBP	43	30	0.697674
ENSG00000108946	PRKAR1A	505	352	0.69703		PRKAR1A		PRKAR1A
ENSG00000085382	HACE1	66	46	0.69697
ENSG00000256453	DND1	33	23	0.69697
ENSG00000074590	NUAK1	79	55	0.696203
ENSG00000143578	CREB3L4	23	16	0.695652
ENSG00000147324	MFHAS1	23	16	0.695652			MFHAS1
ENSG00000162702	ZNF281	23	16	0.695652
ENSG00000183798	EMILIN3	23	16	0.695652			EMILIN3
ENSG00000171345	KRT19	197	137	0.695431			KRT19
ENSG00000088053	GP6	348	242	0.695402			GP6
ENSG00000180616	SSTR2	613	426	0.694943
ENSG00000005884	ITGA3	95	66	0.694737
ENSG00000119969	HELLS	72	50	0.694444				HELLS
ENSG00000100105	PATZ1	49	34	0.693878
ENSG00000141570	CBX8	49	34	0.693878			CBX8
ENSG00000196581	AJAP1	49	34	0.693878			AJAP1
ENSG00000198799	LRIG2	49	34	0.693878			LRIG2
ENSG00000129173	E2F8	62	43	0.693548			E2F8
ENSG00000147596	PRDM14	75	52	0.693333
ENSG00000078237	TIGAR	153	106	0.69281
ENSG00000084070	SMAP2	13	9	0.692308
ENSG00000100784	RPS6KA5	13	9	0.692308
ENSG00000101337	TM9SF4	13	9	0.692308
ENSG00000106268	NUDT1	52	36	0.692308
ENSG00000109118	PHF12	13	9	0.692308			PHF12
ENSG00000136026	CKAP4	936	648	0.692308			CKAP4
ENSG00000155918	RAET1L	13	9	0.692308
ENSG00000160321	ZNF208	13	9	0.692308			ZNF208
ENSG00000161021	MAML1	143	99	0.692308			MAML1
ENSG00000164543	STK17A	26	18	0.692308
ENSG00000169635	HIC2	13	9	0.692308
ENSG00000187837	HIST1H1C	13	9	0.692308			HIST1H1C
ENSG00000103888	CEMIP	68	47	0.691176
ENSG00000141101	NOB1	71	49	0.690141
ENSG00000105383	CD33	2967	2047	0.689922			CD33
ENSG00000072133	RPS6KA6	29	20	0.689655			RPS6KA6
ENSG00000177565	TBL1XR1	87	60	0.689655		TBL1XR1			TBL1XR1
ENSG00000089220	PEBP1	322	222	0.689441
ENSG00000111348	ARHGDIB	103	71	0.68932
ENSG00000119950	MXI1	148	102	0.689189
ENSG00000110713	NUP98	431	297	0.689095		NUP98
ENSG00000138650	PCDH10	90	62	0.688889			PCDH10
ENSG00000163558	PRKCI	45	31	0.688889					PRKCI
ENSG00000139292	LGR5	797	549	0.688833			LGR5
ENSG00000232119	MCTS1	61	42	0.688525
ENSG00000187678	SPRY4	189	130	0.687831
ENSG00000276043	UHRF1	317	218	0.687697
ENSG00000083168	KAT6A	112	77	0.6875		KAT6A
ENSG00000112984	KIF20A	96	66	0.6875			KIF20A
ENSG00000148120	C9orf3	16	11	0.6875			C9orf3
ENSG00000148288	GBGT1	16	11	0.6875
ENSG00000160447	PKN3	16	11	0.6875			PKN3
ENSG00000177191	B3GNT8	16	11	0.6875
ENSG00000196510	ANAPC7	16	11	0.6875
ENSG00000213186	TRIM59	48	33	0.6875
ENSG00000166164	BRD7	83	57	0.686747				BRD7
ENSG00000163743	RCHY1	67	46	0.686567
ENSG00000128710	HOXD10	137	94	0.686131						HOXD10
ENSG00000153283	CD96	86	59	0.686047			CD96
ENSG00000173702	MUC13	70	48	0.685714
ENSG00000124664	SPDEF	143	98	0.685315			SPDEF
ENSG00000156970	BUB1B	184	126	0.684783		BUB1B	BUB1B
ENSG00000112305	SMAP1	19	13	0.684211				SMAP1
ENSG00000121741	ZMYM2	57	39	0.684211
ENSG00000136327	NKX2-8	19	13	0.684211
ENSG00000144736	SHQ1	19	13	0.684211					SHQ1
ENSG00000163098	BIRC8	19	13	0.684211			BIRC8
ENSG00000163312	HELQ	19	13	0.684211			HELQ
ENSG00000166199	ALKBH3	57	39	0.684211
ENSG00000174842	GLMN	38	26	0.684211
ENSG00000185480	PARPBP	19	13	0.684211
ENSG00000188130	MAPK12	19	13	0.684211
ENSG00000243056	EIF4EBP3	19	13	0.684211
ENSG00000117020	AKT3	502	343	0.683267		AKT3
ENSG00000137312	FLOT1	41	28	0.682927
ENSG00000114346	ECT2	186	127	0.682796
ENSG00000166803	PCLAF	63	43	0.68254
ENSG00000113722	CDX1	214	146	0.682243
ENSG00000170515	PA2G4	107	73	0.682243
ENSG00000054267	ARID4B	22	15	0.681818
ENSG00000066629	EML1	22	15	0.681818			EML1
ENSG00000078725	BRINP1	44	30	0.681818
ENSG00000097033	SH3GLB1	44	30	0.681818
ENSG00000121892	PDS5A	22	15	0.681818					PDS5A
ENSG00000163840	DTX3L	22	15	0.681818			DTX3L
ENSG00000112679	DUSP22	69	47	0.681159
ENSG00000144791	LIMD1	47	32	0.680851
ENSG00000168679	SLC16A4	238	162	0.680672
ENSG00000141646	SMAD4	3165	2154	0.680569	SMAD4	SMAD4		SMAD4	SMAD4
ENSG00000133740	E2F5	144	98	0.680556
ENSG00000152894	PTPRK	72	49	0.680556		PTPRK	PTPRK
ENSG00000077514	POLD3	50	34	0.68
ENSG00000080839	RBL1	275	187	0.68
ENSG00000176208	ATAD5	25	17	0.68
ENSG00000185972	CCIN	25	17	0.68			CCIN
ENSG00000256870	SLC5A8	100	68	0.68			SLC5A8
ENSG00000103479	RBL2	353	240	0.679887
ENSG00000166851	PLK1	1630	1108	0.679755			PLK1
ENSG00000183579	ZNRF3	78	53	0.679487		ZNRF3		ZNRF3
ENSG00000149547	EI24	28	19	0.678571
ENSG00000178971	CTC1	84	57	0.678571			CTC1
ENSG00000113361	CDH6	31	21	0.677419			CDH6
ENSG00000117461	PIK3R3	93	63	0.677419				PIK3R3	PIK3R3
ENSG00000167081	PBX3	93	63	0.677419
ENSG00000170881	RNF139	31	21	0.677419			RNF139
ENSG00000198914	POU3F3	31	21	0.677419
ENSG00000103126	AXIN1	319	216	0.677116	AXIN1	AXIN1		AXIN1
ENSG00000124151	NCOA3	424	287	0.676887			NCOA3
ENSG00000162493	PDPN	779	527	0.676508
ENSG00000115548	KDM3A	102	69	0.676471			KDM3A
ENSG00000198788	MUC2	1802	1219	0.676471
ENSG00000083799	CYLD	479	324	0.676409	CYLD	CYLD		CYLD
ENSG00000164938	TP53INP1	145	98	0.675862
ENSG00000119714	GPR68	74	50	0.675676
ENSG00000131899	LLGL1	37	25	0.675676			LLGL1
ENSG00000135245	HILPDA	37	25	0.675676
ENSG00000137713	PPP2R1B	74	50	0.675676			PPP2R1B
ENSG00000196139	AKR1C3	397	268	0.675063
ENSG00000118946	PCDH17	40	27	0.675
ENSG00000144560	VGLL4	40	27	0.675
ENSG00000176907	TCIM	40	27	0.675
ENSG00000106665	CLIP2	43	29	0.674419			CLIP2
ENSG00000136108	CKAP2	43	29	0.674419				CKAP2
ENSG00000145687	SSBP2	43	29	0.674419
ENSG00000171735	CAMTA1	86	58	0.674419		CAMTA1
ENSG00000183291	SELENOF	43	29	0.674419
ENSG00000141867	BRD4	1028	693	0.674125		BRD4
ENSG00000169925	BRD3	135	91	0.674074		BRD3
ENSG00000137673	MMP7	910	613	0.673626
ENSG00000181544	FANCB	49	33	0.673469			FANCB
ENSG00000089356	FXYD3	52	35	0.673077
ENSG00000088325	TPX2	278	187	0.672662			TPX2
ENSG00000183337	BCOR	296	199	0.672297	BCOR	BCOR		BCOR
ENSG00000135423	GLS2	67	45	0.671642			GLS2
ENSG00000133639	BTG1	155	104	0.670968		BTG1
ENSG00000154767	XPC	987	662	0.670719		XPC
ENSG00000107807	TLX1	167	112	0.670659		TLX1
ENSG00000117650	NEK2	276	185	0.67029			NEK2
ENSG00000115355	CCDC88A	121	81	0.669421
ENSG00000140945	CDH13	326	218	0.668712			CDH13
ENSG00000115884	SDC1	887	593	0.668546
ENSG00000153094	BCL2L11	1189	793	0.666947
ENSG00000005100	DHX33	18	12	0.666667
ENSG00000006453	BAIAP2L1	12	8	0.666667				BAIAP2L1
ENSG00000010072	SPRTN	15	10	0.666667
ENSG00000014914	MTMR11	6	4	0.666667			MTMR11
ENSG00000015413	DPEP1	27	18	0.666667
ENSG00000025293	PHF20	27	18	0.666667			PHF20
ENSG00000043039	BARX2	21	14	0.666667
ENSG00000048471	SNX29	3	2	0.666667			SNX29
ENSG00000049283	EPN3	9	6	0.666667			EPN3
ENSG00000056487	PHF21B	3	2	0.666667			PHF21B
ENSG00000060688	SNRNP40	3	2	0.666667
ENSG00000061794	MRPS35	3	2	0.666667
ENSG00000068878	PSME4	3	2	0.666667			PSME4
ENSG00000073067	CYP2W1	54	36	0.666667
ENSG00000073169	SELENOO	3	2	0.666667
ENSG00000075240	GRAMD4	12	8	0.666667			GRAMD4
ENSG00000078589	P2RY10	3	2	0.666667			P2RY10
ENSG00000080200	CRYBG3	3	2	0.666667
ENSG00000087502	ERGIC2	15	10	0.666667
ENSG00000088899	LZTS3	3	2	0.666667
ENSG00000089505	CMTM1	12	8	0.666667
[truncated: 17,715 more rows]

## Sheet: cut-off_10
ID	HGNC	All_Pubs	Cancer_Pubs	Cancer _Pubs/All_Pubs	Gene symbol (V-genes)	Gene symbol (CGC-genes)	Gene symbol (passenger genes)	Gene symbol (tumor suppressor genes)	Gene symbol (oncogenes)	Gene symbol (tumor essential genes)
ENSG00000011114	BTBD7	12	12	1
ENSG00000083814	ZNF671	12	12	1			ZNF671
ENSG00000124260	MAGEA10	13	13	1			MAGEA10
ENSG00000147689	FAM83A	20	20	1			FAM83A
ENSG00000163875	MEAF6	13	13	1
ENSG00000166049	PASD1	18	18	1			PASD1
ENSG00000185504	FAAP100	11	11	1
ENSG00000188070	C11orf95	23	23	1
ENSG00000188199	NUTM2B	11	11	1		NUTM2B
ENSG00000189064	GAGE2A	21	21	1
ENSG00000212993	POU5F1B	16	16	1
ENSG00000268940	CT45A1	14	14	1
ENSG00000183742	MACC1	179	177	0.988827		MACC1	MACC1
ENSG00000126752	SSX1	246	243	0.987805		SSX1
ENSG00000143924	EML4	803	793	0.987547		EML4
ENSG00000241476	SSX2	236	233	0.987288		SSX2
ENSG00000155495	MAGEC1	67	66	0.985075			MAGEC1
ENSG00000205777	GAGE1	49	48	0.979592
ENSG00000204379	XAGE1A	44	43	0.977273
ENSG00000268009	SSX4	44	43	0.977273		SSX4
ENSG00000143294	PRCC	44684	43658	0.977039		PRCC	PRCC
ENSG00000221867	MAGEA3	541	528	0.97597			MAGEA3
ENSG00000184033	CTAG1B	492	480	0.97561
ENSG00000083093	PALB2	533	519	0.973734		PALB2	PALB2
ENSG00000024526	DEPDC1	35	34	0.971429
ENSG00000049656	CLPTM1L	134	130	0.970149			CLPTM1L
ENSG00000174744	BRMS1	167	162	0.97006
ENSG00000173674	EIF1AX	62	60	0.967742		EIF1AX			EIF1AX
ENSG00000135956	TMEM127	92	89	0.967391		TMEM127
ENSG00000152213	ARL11	30	29	0.966667
ENSG00000141380	SS18	230	222	0.965217		SS18
ENSG00000126890	CTAG2	57	55	0.964912
ENSG00000160886	LY6K	27	26	0.962963
ENSG00000134323	MYCN	2137	2056	0.962096		MYCN			MYCN
ENSG00000101951	PAGE4	26	25	0.961538
ENSG00000213401	MAGEA12	26	25	0.961538
ENSG00000046774	MAGEC2	77	74	0.961039			MAGEC2
ENSG00000139618	BRCA2	9462	9091	0.960791	BRCA2	BRCA2		BRCA2	BRCA2
ENSG00000004961	HCCS	4730	4531	0.957928
ENSG00000133703	KRAS	10797	10340	0.957673	KRAS	KRAS			KRAS
ENSG00000242110	AMACR	485	464	0.956701			AMACR
ENSG00000122778	KIAA1549	111	106	0.954955		KIAA1549
ENSG00000123094	RASSF8	22	21	0.954545
ENSG00000121879	PIK3CA	3882	3704	0.954147	PIK3CA	PIK3CA			PIK3CA
ENSG00000281406	BLACAT1	21	20	0.952381
ENSG00000141736	ERBB2	27406	26070	0.951252	ERBB2	ERBB2			ERBB2
ENSG00000198681	MAGEA1	358	340	0.949721
ENSG00000168672	FAM84B	19	18	0.947368
ENSG00000268606	MAGEA2	19	18	0.947368
ENSG00000157764	BRAF	11907	11264	0.945998	BRAF	BRAF			BRAF
ENSG00000163507	CIP2A	220	208	0.945455
ENSG00000018869	ZNF582	18	17	0.944444			ZNF582
ENSG00000184507	NUTM1	18	17	0.944444		NUTM1
ENSG00000164929	BAALC	107	101	0.943925
ENSG00000099399	MAGEB2	83	78	0.939759			MAGEB2
ENSG00000138413	IDH1	2503	2352	0.939672	IDH1	IDH1			IDH1
ENSG00000189431	RASSF10	33	31	0.939394
ENSG00000182944	EWSR1	716	672	0.938547		EWSR1
ENSG00000137103	TMEM8B	32	30	0.9375
ENSG00000179909	ZNF154	16	15	0.9375
ENSG00000184735	DDX53	32	30	0.9375			DDX53
ENSG00000047936	ROS1	829	776	0.936068		ROS1
ENSG00000108375	RNF43	154	144	0.935065	RNF43	RNF43		RNF43
ENSG00000213281	NRAS	2748	2567	0.934134	NRAS	NRAS			NRAS
ENSG00000163041	H3F3A	196	183	0.933673	H3F3A	H3F3A			H3F3A
ENSG00000102539	MLNR	30	28	0.933333			MLNR
ENSG00000012048	BRCA1	14494	13523	0.933007	BRCA1	BRCA1		BRCA1	BRCA1
ENSG00000167653	PSCA	343	320	0.932945
ENSG00000097007	ABL1	1922	1793	0.932882	ABL1	ABL1	ABL1
ENSG00000008226	DLEC1	57	53	0.929825			DLEC1
ENSG00000007341	ST7L	14	13	0.928571
ENSG00000185686	PRAME	252	234	0.928571			PRAME
ENSG00000076242	MLH1	4460	4141	0.928475	MLH1	MLH1		MLH1
ENSG00000171431	KRT20	643	597	0.92846			KRT20
ENSG00000167985	SDHAF2	97	90	0.927835		SDHAF2
ENSG00000007350	TKTL1	83	77	0.927711			TKTL1
ENSG00000186575	NF2	1768	1640	0.927602	NF2	NF2		NF2
ENSG00000141741	MIEN1	27	25	0.925926
ENSG00000161800	RACGAP1	67	62	0.925373
ENSG00000147649	MTDH	411	380	0.924574			MTDH
ENSG00000136492	BRIP1	261	241	0.923372		BRIP1			BRIP1
ENSG00000103145	HCFC1R1	13	12	0.923077
ENSG00000106346	USP42	13	12	0.923077
ENSG00000106537	TSPAN13	13	12	0.923077
ENSG00000173269	MMRN2	13	12	0.923077			MMRN2
ENSG00000274267	HIST1H3B	39	36	0.923077	HIST1H3B	HIST1H3B			HIST1H3B
ENSG00000122512	PMS2	1283	1184	0.922837		PMS2	PMS2
ENSG00000117713	ARID1A	695	641	0.922302	ARID1A	ARID1A		ARID1A
ENSG00000133895	MEN1	2920	2693	0.92226	MEN1	MEN1		MEN1
ENSG00000182162	P2RY8	51	47	0.921569		P2RY8
ENSG00000101443	WFDC2	417	384	0.920863
ENSG00000177971	IMP3	240	221	0.920833
ENSG00000108091	CCDC6	98	90	0.918367		CCDC6		CCDC6
ENSG00000170430	MGMT	3535	3244	0.91768		MGMT
ENSG00000162777	DENND2D	12	11	0.916667
ENSG00000168143	FAM83B	12	11	0.916667			FAM83B
ENSG00000185133	INPP5J	12	11	0.916667			INPP5J
ENSG00000255192	NANOGP8	36	33	0.916667
ENSG00000184489	PTP4A3	239	219	0.916318
ENSG00000095002	MSH2	3605	3303	0.916227	MSH2	MSH2		MSH2
ENSG00000163930	BAP1	702	643	0.915954	BAP1	BAP1		BAP1
ENSG00000189283	FHIT	1088	996	0.915441		FHIT
ENSG00000205189	ZBTB10	35	32	0.914286			ZBTB10
ENSG00000116062	MSH6	1593	1456	0.913999	MSH6	MSH6		MSH6
ENSG00000139083	ETV6	1079	986	0.913809		ETV6			ETV6
ENSG00000181163	NPM1	1296	1184	0.91358	NPM1	NPM1
ENSG00000106608	URGCP	23	21	0.913043			URGCP
ENSG00000268902	CSAG2	23	21	0.913043
ENSG00000174500	GCSAM	34	31	0.911765
ENSG00000171940	ZNF217	147	134	0.911565			ZNF217
ENSG00000167034	NKX3-1	335	305	0.910448
ENSG00000110002	VWA5A	11	10	0.909091			VWA5A
ENSG00000116497	S100PBP	11	10	0.909091
ENSG00000124207	CSE1L	66	60	0.909091			CSE1L
ENSG00000177519	RPRM	44	40	0.909091
ENSG00000198798	MAGEB3	22	20	0.909091
ENSG00000078403	MLLT10	109	99	0.908257		MLLT10
ENSG00000068028	RASSF1	1110	1008	0.908108
ENSG00000182054	IDH2	950	862	0.907368	IDH2	IDH2			IDH2
ENSG00000050426	LETMD1	32	29	0.90625
ENSG00000184012	TMPRSS2	947	857	0.904963		TMPRSS2
ENSG00000123584	MAGEA9	21	19	0.904762
ENSG00000177374	HIC1	251	227	0.904382						HIC1
ENSG00000184384	MAML2	188	170	0.904255		MAML2				MAML2
ENSG00000117118	SDHB	872	788	0.90367		SDHB
ENSG00000120215	MLANA	1391	1257	0.903666
ENSG00000154803	FLCN	316	285	0.901899		FLCN
ENSG00000086205	FOLH1	1079	973	0.901761
ENSG00000136231	IGF2BP3	303	273	0.90099			IGF2BP3
ENSG00000114383	TUSC2	50	45	0.9
ENSG00000158715	SLC45A3	40	36	0.9		SLC45A3
ENSG00000176973	FAM89B	20	18	0.9
ENSG00000158941	CCAR2	88	79	0.897727
ENSG00000214107	MAGEB1	39	35	0.897436			MAGEB1
ENSG00000145879	SPINK7	29	26	0.896552
ENSG00000113924	HGD	872	781	0.895642			HGD
ENSG00000243364	EFNA4	19	17	0.894737
ENSG00000102854	MSLN	113	101	0.893805			MSLN
ENSG00000101197	BIRC7	225	201	0.893333
ENSG00000159184	HOXB13	232	207	0.892241			HOXB13
ENSG00000164741	DLC1	284	253	0.890845			DLC1
ENSG00000259571	BLID	210	187	0.890476
ENSG00000143167	GPA33	82	73	0.890244			GPA33
ENSG00000141510	TP53	16781	14922	0.88922	TP53	TP53		TP53	TP53
ENSG00000080007	DDX43	27	24	0.888889
ENSG00000112996	MRPS30	18	16	0.888889			MRPS30
ENSG00000147654	EBAG9	171	152	0.888889
ENSG00000149716	LTO1	18	16	0.888889
ENSG00000163577	EIF5A2	62	55	0.887097
ENSG00000183779	ZNF703	44	39	0.886364
ENSG00000181555	SETD2	243	215	0.884774	SETD2	SETD2		SETD2
ENSG00000162595	DIRAS3	111	98	0.882883						DIRAS3
ENSG00000124225	PMEPA1	68	60	0.882353
ENSG00000187054	TMPRSS11A	17	15	0.882353
ENSG00000147381	MAGEA4	195	172	0.882051
ENSG00000161055	SCGB3A1	76	67	0.881579
ENSG00000140807	NKD1	59	52	0.881356			NKD1
ENSG00000169696	ASPSCR1	67	59	0.880597		ASPSCR1
ENSG00000109511	ANXA10	50	44	0.88					ANXA10
ENSG00000137699	TRIM29	91	80	0.879121			TRIM29
ENSG00000132781	MUTYH	504	443	0.878968		MUTYH	MUTYH
ENSG00000079102	RUNX1T1	388	341	0.878866		RUNX1T1	RUNX1T1
ENSG00000124466	LYPD3	33	29	0.878788
ENSG00000110092	CCND1	3954	3473	0.878351		CCND1
ENSG00000147889	CDKN2A	8692	7632	0.878049	CDKN2A	CDKN2A		CDKN2A
ENSG00000163939	PBRM1	237	208	0.877637	PBRM1	PBRM1		PBRM1
ENSG00000172716	SLFN11	49	43	0.877551			SLFN11
ENSG00000075618	FSCN1	194	170	0.876289			FSCN1
ENSG00000101150	TPD52L2	24	21	0.875
ENSG00000114455	HHLA2	24	21	0.875			HHLA2
ENSG00000167797	CDK2AP2	32	28	0.875
ENSG00000172927	MYEOV	24	21	0.875
ENSG00000198160	MIER1	16	14	0.875
ENSG00000143252	SDHC	393	343	0.872774		SDHC
ENSG00000239672	NME1	1018	888	0.872299
ENSG00000204370	SDHD	666	580	0.870871		SDHD
ENSG00000068489	PRR11	23	20	0.869565
ENSG00000135452	TSPAN31	23	20	0.869565
ENSG00000139629	GALNT6	23	20	0.869565			GALNT6
ENSG00000076554	TPD52	122	106	0.868852
ENSG00000138376	BARD1	404	351	0.868812		BARD1			BARD1
ENSG00000002586	CD99	1533	1330	0.86758
ENSG00000101752	MIB1	911	790	0.867179			MIB1
ENSG00000163491	NEK10	15	13	0.866667			NEK10
ENSG00000089685	BIRC5	4741	4108	0.866484
ENSG00000099956	SMARCB1	912	790	0.866228	SMARCB1	SMARCB1		SMARCB1
ENSG00000122254	HS3ST2	37	32	0.864865			HS3ST2
ENSG00000163377	FAM19A4	29	25	0.862069
ENSG00000170290	SLN	4112	3543	0.861625
ENSG00000118058	KMT2A	1534	1320	0.860495		KMT2A
ENSG00000125482	TTF1	594	511	0.860269
ENSG00000142515	KLK3	243	209	0.860082
ENSG00000132970	WASF3	50	43	0.86			WASF3
ENSG00000189334	S100A14	50	43	0.86
ENSG00000196712	NF1	4379	3765	0.859785	NF1	NF1		NF1
ENSG00000078900	TP73	271	233	0.859779				TP73		TP73
ENSG00000040633	PHF23	14	12	0.857143
ENSG00000100403	ZC3H7B	14	12	0.857143			ZC3H7B
ENSG00000106006	HOXA6	21	18	0.857143
ENSG00000116819	TFAP2E	21	18	0.857143
ENSG00000158089	GALNT14	28	24	0.857143			GALNT14
ENSG00000167880	EVPL	14	12	0.857143			EVPL
ENSG00000175634	RPS6KB2	21	18	0.857143			RPS6KB2
ENSG00000185247	MAGEA11	35	30	0.857143
ENSG00000227268	KLLN	21	18	0.857143
ENSG00000134371	CDC73	272	233	0.856618	CDC73	CDC73		CDC73	CDC73
ENSG00000111206	FOXM1	1092	935	0.856227			FOXM1
ENSG00000140538	NTRK3	375	321	0.856		NTRK3
ENSG00000263639	MSMB	90	77	0.855556
ENSG00000144339	TMEFF2	117	100	0.854701			TMEFF2
ENSG00000137804	NUSAP1	48	41	0.854167
ENSG00000109670	FBXW7	792	676	0.853535	FBXW7	FBXW7		FBXW7	FBXW7
ENSG00000012061	ERCC1	1958	1671	0.853422
ENSG00000131400	NAPSA	136	116	0.852941			NAPSA
ENSG00000103460	TOX3	122	104	0.852459			TOX3
ENSG00000104341	LAPTM4B	122	104	0.852459
ENSG00000130382	MLLT1	67	57	0.850746		MLLT1	MLLT1
ENSG00000129993	CBFA2T3	87	74	0.850575		CBFA2T3	CBFA2T3
ENSG00000109452	INPP4B	107	91	0.850467
ENSG00000102786	INTS6	20	17	0.85
ENSG00000105393	BABAM1	20	17	0.85
ENSG00000124935	SCGB1D2	20	17	0.85
ENSG00000048028	USP28	59	50	0.847458				USP28
ENSG00000075391	RASAL2	26	22	0.846154			RASAL2
ENSG00000104213	PDGFRL	13	11	0.846154
ENSG00000130717	UCK1	13	11	0.846154
ENSG00000134899	ERCC5	195	165	0.846154		ERCC5
ENSG00000165490	DDIAS	13	11	0.846154
ENSG00000189299	FOXR2	26	22	0.846154			FOXR2
ENSG00000205659	LIN52	13	11	0.846154
ENSG00000105173	CCNE1	581	491	0.845095		CCNE1			CCNE1
ENSG00000148516	ZEB1	1820	1537	0.844505		ZEB1	ZEB1
ENSG00000128594	LRRC4	32	27	0.84375
ENSG00000148773	MKI67	15628	13165	0.842398			MKI67
ENSG00000111907	TPD52L1	19	16	0.842105
ENSG00000185862	EVI2B	19	16	0.842105
ENSG00000120217	CD274	3619	3047	0.841945		CD274
ENSG00000013588	GPRC5A	63	53	0.84127
ENSG00000072609	CHFR	220	185	0.840909
ENSG00000004838	ZMYND10	50	42	0.84
ENSG00000186160	CYP4Z1	25	21	0.84			CYP4Z1
ENSG00000067955	CBFB	331	278	0.839879		CBFB
ENSG00000164647	STEAP1	56	47	0.839286
ENSG00000180543	TSPYL5	31	26	0.83871			TSPYL5
ENSG00000110484	SCGB2A2	229	192	0.838428
ENSG00000134193	REG4	111	93	0.837838
ENSG00000186153	WWOX	418	350	0.837321
ENSG00000175832	ETV4	208	174	0.836538		ETV4				ETV4
ENSG00000163814	CDCP1	128	107	0.835938			CDCP1
ENSG00000116731	PRDM2	146	122	0.835616		PRDM2	PRDM2
ENSG00000156802	ATAD2	85	71	0.835294				ATAD2	ATAD2
ENSG00000189079	ARID2	85	71	0.835294	ARID2	ARID2		ARID2
ENSG00000087586	AURKA	1359	1135	0.835173					AURKA
ENSG00000105825	TFPI2	103	86	0.834951			TFPI2
ENSG00000104881	PPP1R13L	139	116	0.834532			PPP1R13L
ENSG00000088808	PPP1R13B	42	35	0.833333			PPP1R13B
ENSG00000126947	ARMCX1	12	10	0.833333			ARMCX1
ENSG00000142484	TM4SF5	48	40	0.833333
ENSG00000164078	MST1R	60	50	0.833333			MST1R
ENSG00000183607	GKN2	30	25	0.833333
ENSG00000198961	PJA2	12	10	0.833333
ENSG00000167751	KLK2	167	139	0.832335		KLK2
ENSG00000040199	PHLPP2	95	79	0.831579			PHLPP2
ENSG00000182979	MTA1	439	365	0.831435			MTA1
ENSG00000139278	GLIPR1	59	49	0.830508
ENSG00000147526	TACC1	59	49	0.830508			TACC1
ENSG00000131778	CHD1L	53	44	0.830189					CHD1L
ENSG00000198157	HMGN5	47	39	0.829787
ENSG00000186716	BCR	32645	27066	0.829101		BCR
ENSG00000124092	CTCFL	105	87	0.828571			CTCFL
ENSG00000156052	GNAQ	384	318	0.828125	GNAQ	GNAQ			GNAQ
ENSG00000167332	OR51E2	29	24	0.827586
ENSG00000175063	UBE2C	197	163	0.827411
ENSG00000147082	CCNB3	52	43	0.826923			CCNB3
ENSG00000039068	CDH1	3339	2760	0.826595	CDH1	CDH1		CDH1
ENSG00000102699	PARP4	23	19	0.826087			PARP4
ENSG00000175305	CCNE2	161	133	0.826087
ENSG00000082175	PGR	2724	2250	0.825991			PGR
ENSG00000072571	HMMR	85	70	0.823529				HMMR
ENSG00000120262	CCDC170	17	14	0.823529
ENSG00000171241	SHCBP1	17	14	0.823529			SHCBP1
ENSG00000213190	MLLT11	34	28	0.823529		MLLT11
ENSG00000060491	OGFR	62	51	0.822581			OGFR
ENSG00000105568	PPP2R1A	101	83	0.821782	PPP2R1A	PPP2R1A			PPP2R1A
ENSG00000129596	CDO1	56	46	0.821429
ENSG00000186564	FOXD2	39	32	0.820513
ENSG00000196526	AFAP1	78	64	0.820513
ENSG00000123080	CDKN2C	527	432	0.819734		CDKN2C
ENSG00000121067	SPOP	183	150	0.819672	SPOP	SPOP			SPOP
ENSG00000170873	MTSS1	122	100	0.819672			MTSS1
ENSG00000143384	MCL1	1577	1292	0.819277			MCL1
ENSG00000181690	PLAG1	221	181	0.819005		PLAG1	PLAG1
ENSG00000139687	RB1	2775	2272	0.818739	RB1	RB1		RB1
ENSG00000114737	CISH	507	415	0.81854
ENSG00000011258	MBTD1	11	9	0.818182
ENSG00000106541	AGR2	231	189	0.818182
ENSG00000107551	RASSF4	22	18	0.818182			RASSF4
ENSG00000124422	USP22	110	90	0.818182			USP22
ENSG00000134419	RPS15A	22	18	0.818182
ENSG00000136161	RCBTB2	11	9	0.818182			RCBTB2
ENSG00000147912	FBXO10	11	9	0.818182			FBXO10
ENSG00000150667	FSIP1	11	9	0.818182			FSIP1
ENSG00000166091	CMTM5	22	18	0.818182
ENSG00000173207	CKS1B	143	117	0.818182
ENSG00000197380	DACT3	11	9	0.818182
ENSG00000129451	KLK10	131	107	0.816794
ENSG00000011426	ANLN	49	40	0.816327			ANLN
ENSG00000101265	RASSF2	98	80	0.816327			RASSF2
ENSG00000132530	XAF1	157	128	0.815287
ENSG00000134086	VHL	3875	3159	0.815226	VHL	VHL		VHL
ENSG00000134853	PDGFRA	1817	1481	0.81508	PDGFRA	PDGFRA
ENSG00000033050	ABCF2	27	22	0.814815
ENSG00000110987	BCL7A	27	22	0.814815		BCL7A
ENSG00000184428	TOP1MT	27	22	0.814815
ENSG00000285292	ABCF2	27	22	0.814815
ENSG00000104903	LYL1	70	57	0.814286		LYL1
ENSG00000107159	CA9	1437	1170	0.814196			CA9
ENSG00000196208	GREB1	123	100	0.813008			GREB1
ENSG00000149948	HMGA2	1063	864	0.812794		HMGA2
ENSG00000068383	INPP5A	16	13	0.8125
ENSG00000119514	GALNT12	16	13	0.8125			GALNT12
ENSG00000129595	EPB41L4A	16	13	0.8125			EPB41L4A
ENSG00000137648	TMPRSS4	80	65	0.8125			TMPRSS4
ENSG00000143569	UBAP2L	16	13	0.8125			UBAP2L
ENSG00000168564	CDKN2AIP	16	13	0.8125
ENSG00000196335	STK31	16	13	0.8125			STK31
ENSG00000219481	NBPF1	16	13	0.8125
ENSG00000124216	SNAI1	1518	1233	0.812253
ENSG00000171094	ALK	6400	5198	0.812187	ALK	ALK			ALK
ENSG00000111653	ING4	170	138	0.811765
ENSG00000137936	BCAR3	53	43	0.811321			BCAR3
ENSG00000135446	CDK4	5590	4533	0.810912		CDK4
ENSG00000175595	ERCC4	185	150	0.810811		ERCC4
ENSG00000106462	EZH2	2935	2378	0.810221	EZH2	EZH2			EZH2
ENSG00000052795	FNIP2	21	17	0.809524
ENSG00000126746	ZNF384	42	34	0.809524		ZNF384				ZNF384
ENSG00000134020	PEBP4	21	17	0.809524
ENSG00000144677	CTDSPL	42	34	0.809524
ENSG00000145088	EAF2	42	34	0.809524
ENSG00000172613	RAD9A	21	17	0.809524
ENSG00000213231	TCL1B	21	17	0.809524
ENSG00000141456	PELP1	110	89	0.809091
ENSG00000008853	RHOBTB2	47	38	0.808511
ENSG00000144749	LRIG1	177	143	0.80791			LRIG1
ENSG00000064787	BCAS1	26	21	0.807692			BCAS1
ENSG00000090447	TFAP4	26	21	0.807692
ENSG00000133878	DUSP26	26	21	0.807692
ENSG00000178105	DDX10	26	21	0.807692		DDX10	DDX10
ENSG00000065911	MTHFD2	57	46	0.807018
ENSG00000066405	CLDN18	88	71	0.806818
ENSG00000105388	CEACAM5	150	121	0.806667			CEACAM5
ENSG00000168883	USP39	31	25	0.806452			USP39
ENSG00000181143	MUC16	844	680	0.805687		MUC16	MUC16
ENSG00000122779	TRIM24	72	58	0.805556		TRIM24
ENSG00000126215	XRCC3	735	592	0.805442
ENSG00000006468	ETV1	282	227	0.804965		ETV1			ETV1
ENSG00000143494	VASH2	41	33	0.804878
ENSG00000186174	BCL9L	41	33	0.804878		BCL9L		BCL9L
ENSG00000206075	SERPINB5	87	70	0.804598
ENSG00000131746	TNS4	46	37	0.804348			TNS4
ENSG00000135480	KRT7	557	448	0.804309
ENSG00000105810	CDK6	2025	1626	0.802963		CDK6	CDK6
ENSG00000145604	SKP2	1119	898	0.802502
ENSG00000068323	TFE3	642	515	0.802181		TFE3	TFE3
ENSG00000006744	ELAC2	95	76	0.8			ELAC2
ENSG00000080031	PTPRH	25	20	0.8			PTPRH
ENSG00000082397	EPB41L3	100	80	0.8			EPB41L3
ENSG00000107738	VSIR	35	28	0.8
ENSG00000116128	BCL9	130	104	0.8		BCL9
ENSG00000117724	CENPF	75	60	0.8			CENPF
ENSG00000118849	RARRES1	60	48	0.8
ENSG00000120526	NUDCD1	15	12	0.8
ENSG00000126860	EVI2A	20	16	0.8
ENSG00000132589	FLOT2	30	24	0.8
ENSG00000135164	DMTF1	40	32	0.8			DMTF1
ENSG00000137960	GIPC2	15	12	0.8
ENSG00000152104	PTPN14	55	44	0.8			PTPN14
ENSG00000156603	MED19	40	32	0.8
ENSG00000169129	AFAP1L2	25	20	0.8			AFAP1L2
ENSG00000171872	KLF17	35	28	0.8
ENSG00000172551	MUCL1	15	12	0.8
ENSG00000183317	EPHA10	25	20	0.8			EPHA10
ENSG00000187210	GCNT1	15	12	0.8			GCNT1
ENSG00000205352	PRR13	15	12	0.8
ENSG00000198625	MDM4	519	415	0.799615		MDM4			MDM4
ENSG00000141682	PMAIP1	518	414	0.799228
ENSG00000183765	CHEK2	1578	1261	0.799113		CHEK2			CHEK2
ENSG00000178732	GP5	632	505	0.799051						GP5
ENSG00000147257	GPC3	626	500	0.798722		GPC3
ENSG00000002834	LASP1	133	106	0.796992		LASP1
ENSG00000147548	NSD3	59	47	0.79661
ENSG00000115129	TP53I3	68	54	0.794118
ENSG00000165699	TSC1	1396	1108	0.793696	TSC1	TSC1		TSC1
ENSG00000060140	STYK1	29	23	0.793103			STYK1
ENSG00000140931	CMTM3	29	23	0.793103
ENSG00000165675	ENOX2	29	23	0.793103			ENOX2
ENSG00000078399	HOXA9	633	502	0.793049		HOXA9
ENSG00000104884	ERCC2	1057	837	0.791864		ERCC2
ENSG00000116691	MIIP	24	19	0.791667			MIIP
ENSG00000184956	MUC6	724	573	0.791436			MUC6
ENSG00000168283	BMI1	1323	1047	0.791383
ENSG00000169605	GKN1	67	53	0.791045
ENSG00000085185	BCORL1	43	34	0.790698		BCORL1		BCORL1
ENSG00000171456	ASXL1	625	494	0.7904	ASXL1	ASXL1		ASXL1
ENSG00000106723	SPIN1	19	15	0.789474
ENSG00000161381	PLXDC1	19	15	0.789474			PLXDC1
ENSG00000277363	SRCIN1	19	15	0.789474
ENSG00000118046	STK11	1386	1094	0.789322	STK11	STK11		STK11
ENSG00000122025	FLT3	4460	3517	0.788565	FLT3	FLT3			FLT3
ENSG00000150457	LATS2	312	246	0.788462		LATS2
ENSG00000185811	IKZF1	624	492	0.788462		IKZF1
ENSG00000113916	BCL6	1688	1329	0.787322		BCL6			BCL6
ENSG00000160182	TFF1	961	756	0.786681
ENSG00000163993	S100P	375	295	0.786667
ENSG00000138764	CCNG2	89	70	0.786517
ENSG00000171862	PTEN	13173	10351	0.785774	PTEN	PTEN		PTEN
ENSG00000046889	PREX2	56	44	0.785714		PREX2	PREX2
ENSG00000115825	PRKD3	14	11	0.785714
ENSG00000140297	GCNT3	14	11	0.785714
ENSG00000148634	HERC4	14	11	0.785714			HERC4
ENSG00000167670	CHAF1A	28	22	0.785714			CHAF1A
ENSG00000172578	KLHL6	28	22	0.785714			KLHL6
ENSG00000172667	ZMAT3	14	11	0.785714
ENSG00000198771	RCSD1	14	11	0.785714			RCSD1
ENSG00000254440	PBOV1	14	11	0.785714
ENSG00000254772	EEF1G	14	11	0.785714
ENSG00000266412	NCOA4	177	139	0.785311		NCOA4
ENSG00000141738	GRB7	228	179	0.785088			GRB7
ENSG00000135679	MDM2	7546	5920	0.784522		MDM2			MDM2
ENSG00000085276	MECOM	422	331	0.78436		MECOM	MECOM
ENSG00000126010	GRPR	352	276	0.784091						GRPR
ENSG00000104413	ESRP1	97	76	0.783505				ESRP1
ENSG00000101213	PTK6	157	123	0.783439		PTK6
ENSG00000164611	PTTG1	217	170	0.78341
ENSG00000155111	CDK19	60	47	0.783333			CDK19
ENSG00000109586	GALNT7	23	18	0.782609			GALNT7
ENSG00000135951	TSGA10	23	18	0.782609				TSGA10
ENSG00000169242	EFNA1	46	36	0.782609
ENSG00000133818	RRAS2	55	43	0.781818
ENSG00000104960	PTOV1	32	25	0.78125			PTOV1
ENSG00000173267	SNCG	137	107	0.781022
ENSG00000103197	TSC2	1871	1461	0.780866		TSC2
ENSG00000185420	SMYD3	141	110	0.780142			SMYD3
ENSG00000065361	ERBB3	1582	1234	0.780025		ERBB3			ERBB3
ENSG00000167757	KLK11	50	39	0.78
ENSG00000089234	BRAP	231	180	0.779221
ENSG00000004846	ABCB5	163	127	0.779141
ENSG00000124784	RIOK1	18	14	0.777778
ENSG00000131153	GINS2	27	21	0.777778
ENSG00000139263	LRIG3	45	35	0.777778		LRIG3	LRIG3
ENSG00000143363	PRUNE1	36	28	0.777778
ENSG00000147576	ADHFE1	18	14	0.777778
ENSG00000153179	RASSF3	18	14	0.777778
ENSG00000160208	RRP1B	18	14	0.777778			RRP1B
ENSG00000167005	NUDT21	18	14	0.777778
ENSG00000088256	GNA11	273	212	0.776557	GNA11	GNA11			GNA11
ENSG00000126453	BCL2L12	85	66	0.776471		BCL2L12
ENSG00000165891	E2F7	85	66	0.776471			E2F7
ENSG00000133101	CCNA1	183	142	0.775956			CCNA1
ENSG00000055609	KMT2C	151	117	0.774834		KMT2C		KMT2C
ENSG00000094841	UPRT	71	55	0.774648
ENSG00000111328	CDK2AP1	62	48	0.774194
ENSG00000119414	PPP6C	31	24	0.774194		PPP6C		PPP6C	PPP6C
ENSG00000166326	TRIM44	31	24	0.774194
ENSG00000167656	LY6D	31	24	0.774194
ENSG00000127663	KDM4B	84	65	0.77381			KDM4B
ENSG00000020633	RUNX3	950	735	0.773684			RUNX3
ENSG00000079112	CDH17	150	116	0.773333		CDH17	CDH17
ENSG00000153487	ING1	225	174	0.773333				ING1
ENSG00000164438	TLX3	97	75	0.773196		TLX3
ENSG00000151348	EXT2	260	201	0.773077		EXT2	EXT2
ENSG00000120733	KDM3B	22	17	0.772727			KDM3B
ENSG00000169908	TM4SF1	88	68	0.772727
ENSG00000057935	MTA3	79	61	0.772152
ENSG00000153944	MSI2	105	81	0.771429		MSI2
ENSG00000071539	TRIP13	48	37	0.770833
ENSG00000151702	FLI1	1216	937	0.770559		FLI1	FLI1
ENSG00000159216	RUNX1	3000	2308	0.769333	RUNX1	RUNX1		RUNX1	RUNX1
ENSG00000014138	POLA2	13	10	0.769231			POLA2
ENSG00000102349	KLF8	78	60	0.769231
ENSG00000102890	ELMO3	13	10	0.769231
ENSG00000107949	BCCIP	39	30	0.769231
ENSG00000117419	ERI3	26	20	0.769231
ENSG00000130997	POLN	13	10	0.769231			POLN
ENSG00000151876	FBXO4	26	20	0.769231
ENSG00000159593	NAE1	26	20	0.769231
ENSG00000160917	CPSF4	13	10	0.769231
ENSG00000166750	SLFN5	13	10	0.769231			SLFN5
ENSG00000111344	RASAL1	43	33	0.767442			RASAL1
ENSG00000168769	TET2	1152	884	0.767361	TET2	TET2		TET2
ENSG00000112242	E2F3	421	323	0.767221			E2F3
ENSG00000133392	MYH11	528	405	0.767045		MYH11	MYH11
ENSG00000165092	ALDH1A1	1076	825	0.766729			ALDH1A1
ENSG00000007306	CEACAM7	30	23	0.766667			CEACAM7
ENSG00000170634	ACYP2	30	23	0.766667
ENSG00000114209	PDCD10	184	141	0.766304
ENSG00000150593	PDCD4	629	482	0.766296
ENSG00000116455	WDR77	34	26	0.764706
ENSG00000124574	ABCC10	85	65	0.764706
ENSG00000126787	DLGAP5	68	52	0.764706			DLGAP5
ENSG00000130119	GNL3L	17	13	0.764706			GNL3L
ENSG00000147394	ZNF185	17	13	0.764706
ENSG00000151692	RNF144A	17	13	0.764706
ENSG00000150630	VEGFC	1876	1434	0.764392
ENSG00000064933	PMS1	280	214	0.764286		PMS1		PMS1	PMS1
ENSG00000099810	MTAP	280	214	0.764286
ENSG00000120063	GNA13	55	42	0.763636
ENSG00000135052	GOLM1	190	145	0.763158
ENSG00000169184	MN1	173	132	0.763006		MN1
ENSG00000159147	DONSON	97	74	0.762887
ENSG00000272398	CD24	2456	1873	0.762622
ENSG00000105369	CD79A	1229	937	0.762408		CD79A		CD79A
ENSG00000110841	PPFIBP1	21	16	0.761905		PPFIBP1	PPFIBP1
ENSG00000165478	HEPACAM	63	48	0.761905			HEPACAM
ENSG00000181274	FRAT2	21	16	0.761905
ENSG00000186660	ZFP91	21	16	0.761905
ENSG00000213593	TMX2	21	16	0.761905
ENSG00000168036	CTNNB1	6285	4778	0.760223	CTNNB1	CTNNB1			CTNNB1
ENSG00000135451	TROAP	25	19	0.76					TROAP
ENSG00000156574	NODAL	35947	27284	0.759006
ENSG00000099849	RASSF7	29	22	0.758621
ENSG00000162775	RBM15	58	44	0.758621		RBM15
ENSG00000106123	EPHB6	95	72	0.757895
ENSG00000185379	RAD51D	161	122	0.757764
ENSG00000067798	NAV3	33	25	0.757576
ENSG00000089327	FXYD5	66	50	0.757576
ENSG00000155666	KDM8	33	25	0.757576
ENSG00000075218	GTSE1	37	28	0.756757			GTSE1
ENSG00000120889	TNFRSF10B	777	588	0.756757
ENSG00000138180	CEP55	111	84	0.756757
ENSG00000182197	EXT1	333	252	0.756757		EXT1				EXT1
ENSG00000118193	KIF14	78	59	0.75641			KIF14
ENSG00000184937	WT1	3670	2775	0.756131	WT1	WT1		WT1
ENSG00000183255	PTTG1IP	41	31	0.756098
ENSG00000115524	SF3B1	585	442	0.755556	SF3B1	SF3B1			SF3B1
ENSG00000145506	NKD2	45	34	0.755556			NKD2
ENSG00000167258	CDK12	90	68	0.755556		CDK12		CDK12
ENSG00000110455	ACCS	575	434	0.754783			ACCS
ENSG00000145779	TNFAIP8	65	49	0.753846
ENSG00000136997	MYC	28474	21462	0.75374		MYC			MYC
ENSG00000108384	RAD51C	284	214	0.753521
ENSG00000122691	TWIST1	1602	1207	0.753433
ENSG00000184675	AMER1	77	58	0.753247		AMER1		AMER1
ENSG00000129187	DCTD	85	64	0.752941
ENSG00000109854	HTATIP2	93	70	0.752688
ENSG00000170836	PPM1D	287	216	0.752613		PPM1D		PPM1D
ENSG00000137404	NRM	893	672	0.75252
ENSG00000188641	DPYD	383	288	0.751958			DPYD
ENSG00000146648	EGFR	76021	57127	0.751463	EGFR	EGFR			EGFR
ENSG00000104689	TNFRSF10A	700	526	0.751429			TNFRSF10A
ENSG00000181885	CLDN7	189	142	0.751323
ENSG00000196730	DAPK1	382	287	0.751309			DAPK1
ENSG00000165556	CDX2	1721	1293	0.751307		CDX2
ENSG00000085117	CD82	498	374	0.751004
ENSG00000062725	APPBP2	12	9	0.75			APPBP2
ENSG00000072682	P4HA2	32	24	0.75			P4HA2
ENSG00000078699	CBFA2T2	28	21	0.75			CBFA2T2
ENSG00000100307	CBX7	96	72	0.75
ENSG00000100526	CDKN3	84	63	0.75
ENSG00000101447	FAM83D	20	15	0.75
ENSG00000103264	FBXO31	32	24	0.75			FBXO31
ENSG00000110721	CHKA	96	72	0.75
ENSG00000119147	C2orf40	16	12	0.75
ENSG00000120279	MYCT1	16	12	0.75			MYCT1
ENSG00000133321	RARRES3	32	24	0.75
ENSG00000136193	SCRN1	20	15	0.75			SCRN1
ENSG00000141424	SLC39A6	64	48	0.75			SLC39A6
ENSG00000144468	RHBDD1	16	12	0.75
ENSG00000149480	MTA2	104	78	0.75			MTA2
ENSG00000150347	ARID5B	100	75	0.75			ARID5B
ENSG00000151893	CACUL1	16	12	0.75
ENSG00000154640	BTG3	56	42	0.75
ENSG00000157214	STEAP2	28	21	0.75			STEAP2
ENSG00000158019	BABAM2	36	27	0.75
ENSG00000160117	ANKLE1	12	9	0.75			ANKLE1
ENSG00000160877	NACC1	52	39	0.75			NACC1
ENSG00000161298	ZNF382	16	12	0.75			ZNF382
ENSG00000162368	CMPK1	12	9	0.75
ENSG00000165105	RASEF	12	9	0.75			RASEF
ENSG00000169583	CLIC3	20	15	0.75
ENSG00000170468	RIOX1	16	12	0.75
ENSG00000170854	RIOX2	40	30	0.75
ENSG00000171843	MLLT3	148	111	0.75		MLLT3				MLLT3
ENSG00000173264	GPR137	16	12	0.75			GPR137
ENSG00000173517	PEAK1	36	27	0.75
ENSG00000179796	LRRC3B	28	21	0.75			LRRC3B
ENSG00000183434	TFDP3	12	9	0.75			TFDP3
ENSG00000185088	RPS27L	12	9	0.75
ENSG00000188486	H2AFX	64	48	0.75
ENSG00000188761	BCL2L15	28	21	0.75
ENSG00000203760	CENPW	32	24	0.75
ENSG00000104419	NDRG1	402	301	0.748756		NDRG1
ENSG00000135828	RNASEL	155	116	0.748387			RNASEL
ENSG00000142627	EPHA2	805	602	0.747826
ENSG00000157851	DPYSL5	87	65	0.747126			DPYSL5
ENSG00000178691	SUZ12	395	295	0.746835		SUZ12			SUZ12
ENSG00000178951	ZBTB7A	154	115	0.746753			ZBTB7A
ENSG00000183715	OPCML	75	56	0.746667			OPCML
ENSG00000134057	CCNB1	3807	2842	0.74652
ENSG00000144554	FANCD2	765	571	0.746405		FANCD2
ENSG00000185920	PTCH1	893	666	0.745801	PTCH1	PTCH1		PTCH1
ENSG00000051341	POLQ	59	44	0.745763		POLQ	POLQ
ENSG00000111276	CDKN1B	1718	1281	0.745634		CDKN1B		CDKN1B
ENSG00000137693	YAP1	1431	1067	0.745632					YAP1
ENSG00000001631	KRIT1	306	228	0.745098
ENSG00000185664	PMEL	545	406	0.744954			PMEL
ENSG00000060339	CCAR1	47	35	0.744681				CCAR1
ENSG00000116251	RPL22	188	140	0.744681		RPL22		RPL22
ENSG00000117472	TSPAN1	47	35	0.744681
ENSG00000174562	KLK15	47	35	0.744681					KLK15
ENSG00000185499	MUC1	4078	3035	0.744237		MUC1
ENSG00000071243	ING3	43	32	0.744186
ENSG00000183161	FANCF	129	96	0.744186		FANCF
ENSG00000143179	UCK2	39	29	0.74359
ENSG00000141499	WRAP53	70	52	0.742857				WRAP53
ENSG00000050165	DKK3	342	254	0.74269
ENSG00000104332	SFRP1	664	493	0.74247
ENSG00000164379	FOXQ1	97	72	0.742268
ENSG00000099953	MMP11	155	115	0.741935			MMP11
ENSG00000109084	TMEM97	31	23	0.741935
ENSG00000173546	CSPG4	143	106	0.741259			CSPG4
ENSG00000156076	WIF1	355	263	0.740845		WIF1
ENSG00000133083	DCLK1	189	140	0.740741			DCLK1
ENSG00000164796	CSMD3	27	20	0.740741		CSMD3	CSMD3
ENSG00000183856	IQGAP3	27	20	0.740741			IQGAP3
ENSG00000198021	SPANXA1	27	20	0.740741
ENSG00000198561	CTNND1	54	40	0.740741		CTNND1		CTNND1
ENSG00000172175	MALT1	613	454	0.74062		MALT1
ENSG00000134258	VTCN1	204	151	0.740196
ENSG00000113384	GOLPH3	127	94	0.740157
ENSG00000073050	XRCC1	1856	1372	0.739224			XRCC1
ENSG00000132698	RAB25	115	85	0.73913
ENSG00000184640	2009-09-01	207	153	0.73913
ENSG00000275023	MLLT6	23	17	0.73913		MLLT6
ENSG00000131023	LATS1	440	325	0.738636		LATS1
ENSG00000162613	FUBP1	145	107	0.737931	FUBP1	FUBP1
ENSG00000125618	PAX8	1033	762	0.737657		PAX8	PAX8
ENSG00000117425	PTCH2	80	59	0.7375			PTCH2
ENSG00000013810	TACC3	198	146	0.737374			TACC3
ENSG00000019549	SNAI2	529	390	0.73724
ENSG00000019144	PHLDB1	38	28	0.736842			PHLDB1
ENSG00000101349	PAK5	57	42	0.736842
ENSG00000131503	ANKHD1	19	14	0.736842			ANKHD1
ENSG00000146205	ANO7	19	14	0.736842
ENSG00000119684	MLH3	129	95	0.736434
ENSG00000103034	NDRG4	72	53	0.736111
ENSG00000167325	RRM1	553	407	0.735986			RRM1
ENSG00000166181	API5	53	39	0.735849
ENSG00000184292	TACSTD2	193	142	0.735751
ENSG00000159217	IGF2BP1	121	89	0.735537			IGF2BP1
ENSG00000082898	XPO1	223	164	0.735426		XPO1			XPO1
ENSG00000101843	PSMD10	136	100	0.735294
ENSG00000134533	RERG	34	25	0.735294
ENSG00000158636	EMSY	68	50	0.735294
ENSG00000166619	BLCAP	34	25	0.735294
ENSG00000116254	CHD5	83	61	0.73494						CHD5
ENSG00000123975	CKS2	83	61	0.73494
ENSG00000117139	KDM5B	196	144	0.734694
ENSG00000133121	STARD13	49	36	0.734694			STARD13
ENSG00000165795	NDRG2	211	155	0.734597
ENSG00000124762	CDKN1A	8230	6043	0.734265		CDKN1A		CDKN1A
ENSG00000111859	NEDD9	252	185	0.734127			NEDD9
ENSG00000118971	CCND2	786	577	0.734097		CCND2			CCND2
ENSG00000113318	MSH3	469	344	0.733475				MSH3
ENSG00000058091	CDK14	45	33	0.733333			CDK14
ENSG00000101040	ZMYND8	30	22	0.733333			ZMYND8
ENSG00000119522	DENND1A	45	33	0.733333			DENND1A			DENND1A
ENSG00000158315	RHBDL2	15	11	0.733333
ENSG00000164695	CHMP4C	30	22	0.733333
ENSG00000217128	FNIP1	30	22	0.733333			FNIP1
ENSG00000222014	RAB6C	15	11	0.733333
ENSG00000262664	OVCA2	15	11	0.733333
ENSG00000166484	MAPK7	131	96	0.732824			MAPK7
ENSG00000176887	SOX11	520	381	0.732692
ENSG00000147862	NFIB	228	167	0.732456		NFIB	NFIB
ENSG00000163938	GNL3	112	82	0.732143
ENSG00000184363	PKP3	56	41	0.732143			PKP3
ENSG00000169435	RASSF6	41	30	0.731707
ENSG00000101966	XIAP	3074	2249	0.73162
ENSG00000168395	ING5	67	49	0.731343
ENSG00000155366	RHOC	513	375	0.730994
ENSG00000196584	XRCC2	274	200	0.729927
ENSG00000118777	ABCG2	3887	2837	0.729869			ABCG2
ENSG00000197757	HOXC6	111	81	0.72973
ENSG00000012171	SEMA3B	107	78	0.728972
ENSG00000124766	SOX4	391	285	0.7289
ENSG00000173530	TNFRSF10D	118	86	0.728814
ENSG00000166483	WEE1	682	497	0.728739
ENSG00000044115	CTNNA1	541	394	0.728281			CTNNA1
ENSG00000254093	PINX1	103	75	0.728155
ENSG00000258724	PINX1	103	75	0.728155
ENSG00000105327	BBC3	695	506	0.728058
ENSG00000147883	CDKN2B	1239	902	0.728006
ENSG00000013561	RNF14	22	16	0.727273
ENSG00000101464	PIGU	11	8	0.727273
ENSG00000106853	PTGR1	22	16	0.727273
ENSG00000114268	PFKFB4	55	40	0.727273
ENSG00000120800	UTP20	11	8	0.727273			UTP20
ENSG00000127328	RAB3IP	11	8	0.727273
ENSG00000140153	WDR20	11	8	0.727273						WDR20
ENSG00000143970	ASXL2	55	40	0.727273		ASXL2		ASXL2
ENSG00000148513	ANKRD30A	11	8	0.727273			ANKRD30A
ENSG00000149930	TAOK2	11	8	0.727273			TAOK2
ENSG00000160570	DEDD2	11	8	0.727273
ENSG00000163346	PBXIP1	22	16	0.727273			PBXIP1
ENSG00000168062	BATF2	22	16	0.727273
ENSG00000176435	CLEC14A	22	16	0.727273			CLEC14A
ENSG00000280789	PAGR1	11	8	0.727273
ENSG00000198074	AKR1B10	238	173	0.726891
ENSG00000136280	CCM2	205	149	0.726829			CCM2
ENSG00000129566	TEP1	223	162	0.726457			TEP1
ENSG00000188389	PDCD1	3538	2569	0.726116				PDCD1	PDCD1
ENSG00000111087	GLI1	1840	1336	0.726087		GLI1
ENSG00000023445	BIRC3	427	310	0.725995		BIRC3		BIRC3	BIRC3
ENSG00000145423	SFRP2	383	278	0.725849			SFRP2
ENSG00000120539	MASTL	51	37	0.72549			MASTL
ENSG00000166407	LMO1	102	74	0.72549		LMO1
ENSG00000125788	DEFB126	91	66	0.725275
ENSG00000165197	VEGFD	131	95	0.725191
ENSG00000077092	RARB	229	166	0.724891
ENSG00000158402	CDC25C	1077	780	0.724234
ENSG00000174282	ZBTB4	29	21	0.724138			ZBTB4
ENSG00000166426	CRABP1	105	76	0.72381
ENSG00000134248	LAMTOR5	76	55	0.723684
ENSG00000164045	CDC25A	872	631	0.723624
ENSG00000107816	LZTS2	18	13	0.722222			LZTS2
ENSG00000124782	RREB1	108	78	0.722222			RREB1
ENSG00000171016	PYGO1	18	13	0.722222			PYGO1
ENSG00000174748	RPL15	18	13	0.722222
ENSG00000183576	SETD3	18	13	0.722222			SETD3
ENSG00000189298	ZKSCAN3	18	13	0.722222
ENSG00000018408	WWTR1	352	254	0.721591		WWTR1	WWTR1
ENSG00000099875	MKNK2	79	57	0.721519
ENSG00000103222	ABCC1	786	567	0.721374
ENSG00000077152	UBE2T	43	31	0.72093
ENSG00000105176	URI1	43	31	0.72093
ENSG00000079257	LXN	25	18	0.72
ENSG00000101057	MYBL2	250	180	0.72			MYBL2
ENSG00000141030	COPS3	25	18	0.72
ENSG00000183778	B3GALT5	25	18	0.72
ENSG00000171791	BCL2	8531	6142	0.719962	BCL2	BCL2				BCL2
ENSG00000129355	CDKN2D	132	95	0.719697
ENSG00000141068	KSR1	82	59	0.719512
ENSG00000179218	CALR	623	448	0.719101		CALR	CALR
ENSG00000101412	E2F1	2928	2105	0.718921
ENSG00000101972	STAG2	128	92	0.71875	STAG2	STAG2		STAG2
ENSG00000106772	PRUNE2	32	23	0.71875
ENSG00000112576	CCND3	546	392	0.717949		CCND3		CCND3
ENSG00000130413	STK33	39	28	0.717949			STK33
ENSG00000104371	DKK4	85	61	0.717647
ENSG00000136848	DAB2IP	138	99	0.717391			DAB2IP
ENSG00000130669	PAK4	251	180	0.717131
ENSG00000121858	TNFSF10	3236	2320	0.716934
ENSG00000182199	SHMT2	60	43	0.716667			SHMT2
ENSG00000185483	ROR1	232	166	0.715517			ROR1
ENSG00000182481	KPNA2	144	103	0.715278			KPNA2
ENSG00000196754	S100A2	214	153	0.714953
ENSG00000003756	RBM5	77	55	0.714286
ENSG00000101413	RPRD1B	14	10	0.714286
ENSG00000104872	PIH1D1	21	15	0.714286
ENSG00000108244	KRT23	21	15	0.714286			KRT23
ENSG00000124243	BCAS4	14	10	0.714286
ENSG00000136014	USP44	28	20	0.714286		USP44	USP44
ENSG00000137707	BTG4	21	15	0.714286
ENSG00000152503	TRIM36	14	10	0.714286			TRIM36
ENSG00000154930	ACSS1	14	10	0.714286			ACSS1
ENSG00000158555	GDPD5	14	10	0.714286			GDPD5
ENSG00000160714	UBE2Q1	14	10	0.714286
ENSG00000163479	SSR2	21	15	0.714286
ENSG00000168594	ADAM29	28	20	0.714286			ADAM29
ENSG00000171823	FBXL14	14	10	0.714286
ENSG00000184007	PTP4A2	42	30	0.714286
ENSG00000196782	MAML3	42	30	0.714286
ENSG00000223443	USP17L2	35	25	0.714286			USP17L2
ENSG00000143321	HDGF	171	122	0.71345
ENSG00000107077	KDM4C	108	77	0.712963			KDM4C
ENSG00000173762	CD7	2160	1540	0.712963
ENSG00000160883	HK3	87	62	0.712644			HK3
ENSG00000174775	HRAS	3546	2527	0.712634	HRAS	HRAS			HRAS
ENSG00000125144	MT1G	66	47	0.712121
ENSG00000129422	MTUS1	52	37	0.711538			MTUS1
ENSG00000062822	POLD1	135	96	0.711111		POLD1	POLD1
ENSG00000261609	GAN	41577	29548	0.710681			GAN
ENSG00000007312	CD79B	694	493	0.710375		CD79B			CD79B
ENSG00000187772	LIN28B	345	245	0.710145
ENSG00000179750	APOBEC3B	224	159	0.709821		APOBEC3B
ENSG00000163374	YY1AP1	286	203	0.70979			YY1AP1
ENSG00000101079	NDRG3	31	22	0.709677
ENSG00000196092	PAX5	1001	710	0.709291	PAX5	PAX5
ENSG00000196154	S100A4	989	701	0.708797
ENSG00000112877	CEP72	24	17	0.708333			CEP72
ENSG00000136867	SLC31A2	24	17	0.708333
ENSG00000048649	RSF1	65	46	0.707692				RSF1
ENSG00000116990	MYCL	82	58	0.707317		MYCL
ENSG00000182158	CREB3L2	82	58	0.707317		CREB3L2
ENSG00000129514	FOXA1	783	553	0.706258		FOXA1			FOXA1
ENSG00000004534	RBM6	17	12	0.705882				RBM6
ENSG00000034510	TMSB10	17	12	0.705882
ENSG00000043093	DCUN1D1	34	24	0.705882
ENSG00000073350	LLGL2	17	12	0.705882
ENSG00000088280	ASAP3	17	12	0.705882			ASAP3
ENSG00000102547	CAB39L	17	12	0.705882
ENSG00000130725	UBE2M	34	24	0.705882
ENSG00000131653	TRAF7	51	36	0.705882	TRAF7	TRAF7			TRAF7
ENSG00000132432	SEC61G	17	12	0.705882
ENSG00000150527	MIA2	17	12	0.705882
ENSG00000170054	SERPINA9	17	12	0.705882			SERPINA9
ENSG00000175467	SART1	51	36	0.705882			SART1
ENSG00000177425	PAWR	34	24	0.705882
ENSG00000185324	CDK10	51	36	0.705882
ENSG00000187097	ENTPD5	34	24	0.705882
ENSG00000278311	GGNBP2	17	12	0.705882
ENSG00000103855	CD276	278	196	0.705036			CD276
ENSG00000163348	PYGO2	61	43	0.704918
ENSG00000213445	SIPA1	61	43	0.704918			SIPA1
ENSG00000108443	RPS6KB1	105	74	0.704762
ENSG00000176890	TYMS	524	369	0.704198
ENSG00000006432	MAP3K9	27	19	0.703704			MAP3K9
ENSG00000072062	PRKACA	135	95	0.703704		PRKACA	PRKACA
ENSG00000107957	SH3PXD2A	54	38	0.703704
ENSG00000131944	FAAP24	27	19	0.703704
ENSG00000165323	FAT3	27	19	0.703704		FAT3	FAT3
ENSG00000188643	S100A16	27	19	0.703704
ENSG00000221914	PPP2R2A	81	57	0.703704
ENSG00000165731	RET	6133	4310	0.702756	RET	RET			RET
ENSG00000050405	LIMA1	37	26	0.702703			LIMA1
ENSG00000182195	LDOC1	37	26	0.702703
ENSG00000169554	ZEB2	803	564	0.702366			ZEB2
ENSG00000007968	E2F2	299	210	0.702341
ENSG00000102837	OLFM4	141	99	0.702128			OLFM4
ENSG00000138778	CENPE	47	33	0.702128
ENSG00000134333	LDHA	499	350	0.701403
ENSG00000007062	PROM1	2319	1626	0.701164			PROM1
ENSG00000185697	MYBL1	87	61	0.701149
ENSG00000100353	EIF3D	30	21	0.7			EIF3D
ENSG00000122592	HOXA7	120	84	0.7
ENSG00000131941	RHPN2	20	14	0.7			RHPN2
ENSG00000162959	MEMO1	20	14	0.7
ENSG00000170855	TRIAP1	20	14	0.7
ENSG00000174307	PHLDA3	20	14	0.7
ENSG00000184634	MED12	290	203	0.7	MED12	MED12			MED12
ENSG00000185633	NDUFA4L2	20	14	0.7
ENSG00000186047	DLEU7	20	14	0.7
ENSG00000204616	TRIM31	20	14	0.7
ENSG00000265491	RNF115	20	14	0.7
ENSG00000182985	CADM1	329	230	0.699088			CADM1
ENSG00000117632	STMN1	445	311	0.698876
ENSG00000109685	NSD2	156	109	0.698718
ENSG00000131759	RARA	1772	1237	0.698081		RARA			RARA
ENSG00000091140	DLD	1672	1167	0.697967
ENSG00000149554	CHEK1	1526	1065	0.697903				CHEK1	CHEK1
ENSG00000026751	SLAMF7	139	97	0.697842			SLAMF7
ENSG00000172167	MTBP	43	30	0.697674
ENSG00000108946	PRKAR1A	505	352	0.69703		PRKAR1A		PRKAR1A
ENSG00000085382	HACE1	66	46	0.69697
ENSG00000256453	DND1	33	23	0.69697
ENSG00000074590	NUAK1	79	55	0.696203
ENSG00000143578	CREB3L4	23	16	0.695652
ENSG00000147324	MFHAS1	23	16	0.695652			MFHAS1
ENSG00000162702	ZNF281	23	16	0.695652
ENSG00000183798	EMILIN3	23	16	0.695652			EMILIN3
ENSG00000171345	KRT19	197	137	0.695431			KRT19
ENSG00000088053	GP6	348	242	0.695402			GP6
ENSG00000180616	SSTR2	613	426	0.694943
ENSG00000005884	ITGA3	95	66	0.694737
ENSG00000119969	HELLS	72	50	0.694444				HELLS
ENSG00000100105	PATZ1	49	34	0.693878
ENSG00000141570	CBX8	49	34	0.693878			CBX8
ENSG00000196581	AJAP1	49	34	0.693878			AJAP1
ENSG00000198799	LRIG2	49	34	0.693878			LRIG2
ENSG00000129173	E2F8	62	43	0.693548			E2F8
ENSG00000147596	PRDM14	75	52	0.693333
ENSG00000078237	TIGAR	153	106	0.69281
ENSG00000084070	SMAP2	13	9	0.692308
ENSG00000100784	RPS6KA5	13	9	0.692308
ENSG00000101337	TM9SF4	13	9	0.692308
ENSG00000106268	NUDT1	52	36	0.692308
ENSG00000109118	PHF12	13	9	0.692308			PHF12
ENSG00000136026	CKAP4	936	648	0.692308			CKAP4
ENSG00000155918	RAET1L	13	9	0.692308
ENSG00000160321	ZNF208	13	9	0.692308			ZNF208
ENSG00000161021	MAML1	143	99	0.692308			MAML1
ENSG00000164543	STK17A	26	18	0.692308
ENSG00000169635	HIC2	13	9	0.692308
ENSG00000187837	HIST1H1C	13	9	0.692308			HIST1H1C
ENSG00000103888	CEMIP	68	47	0.691176
ENSG00000141101	NOB1	71	49	0.690141
ENSG00000105383	CD33	2967	2047	0.689922			CD33
ENSG00000072133	RPS6KA6	29	20	0.689655			RPS6KA6
ENSG00000177565	TBL1XR1	87	60	0.689655		TBL1XR1			TBL1XR1
ENSG00000089220	PEBP1	322	222	0.689441
ENSG00000111348	ARHGDIB	103	71	0.68932
ENSG00000119950	MXI1	148	102	0.689189
ENSG00000110713	NUP98	431	297	0.689095		NUP98
ENSG00000138650	PCDH10	90	62	0.688889			PCDH10
ENSG00000163558	PRKCI	45	31	0.688889					PRKCI
ENSG00000139292	LGR5	797	549	0.688833			LGR5
ENSG00000232119	MCTS1	61	42	0.688525
ENSG00000187678	SPRY4	189	130	0.687831
ENSG00000276043	UHRF1	317	218	0.687697
ENSG00000083168	KAT6A	112	77	0.6875		KAT6A
ENSG00000112984	KIF20A	96	66	0.6875			KIF20A
ENSG00000148120	C9orf3	16	11	0.6875			C9orf3
ENSG00000148288	GBGT1	16	11	0.6875
ENSG00000160447	PKN3	16	11	0.6875			PKN3
ENSG00000177191	B3GNT8	16	11	0.6875
ENSG00000196510	ANAPC7	16	11	0.6875
ENSG00000213186	TRIM59	48	33	0.6875
ENSG00000166164	BRD7	83	57	0.686747				BRD7
ENSG00000163743	RCHY1	67	46	0.686567
ENSG00000128710	HOXD10	137	94	0.686131						HOXD10
ENSG00000153283	CD96	86	59	0.686047			CD96
ENSG00000173702	MUC13	70	48	0.685714
ENSG00000124664	SPDEF	143	98	0.685315			SPDEF
ENSG00000156970	BUB1B	184	126	0.684783		BUB1B	BUB1B
ENSG00000112305	SMAP1	19	13	0.684211				SMAP1
ENSG00000121741	ZMYM2	57	39	0.684211
ENSG00000136327	NKX2-8	19	13	0.684211
ENSG00000144736	SHQ1	19	13	0.684211					SHQ1
ENSG00000163098	BIRC8	19	13	0.684211			BIRC8
ENSG00000163312	HELQ	19	13	0.684211			HELQ
ENSG00000166199	ALKBH3	57	39	0.684211
ENSG00000174842	GLMN	38	26	0.684211
ENSG00000185480	PARPBP	19	13	0.684211
ENSG00000188130	MAPK12	19	13	0.684211
ENSG00000243056	EIF4EBP3	19	13	0.684211
ENSG00000117020	AKT3	502	343	0.683267		AKT3
ENSG00000137312	FLOT1	41	28	0.682927
ENSG00000114346	ECT2	186	127	0.682796
ENSG00000166803	PCLAF	63	43	0.68254
ENSG00000113722	CDX1	214	146	0.682243
ENSG00000170515	PA2G4	107	73	0.682243
ENSG00000054267	ARID4B	22	15	0.681818
ENSG00000066629	EML1	22	15	0.681818			EML1
ENSG00000078725	BRINP1	44	30	0.681818
ENSG00000097033	SH3GLB1	44	30	0.681818
ENSG00000121892	PDS5A	22	15	0.681818					PDS5A
ENSG00000163840	DTX3L	22	15	0.681818			DTX3L
ENSG00000112679	DUSP22	69	47	0.681159
ENSG00000144791	LIMD1	47	32	0.680851
ENSG00000168679	SLC16A4	238	162	0.680672
ENSG00000141646	SMAD4	3165	2154	0.680569	SMAD4	SMAD4		SMAD4	SMAD4
ENSG00000133740	E2F5	144	98	0.680556
ENSG00000152894	PTPRK	72	49	0.680556		PTPRK	PTPRK
ENSG00000077514	POLD3	50	34	0.68
ENSG00000080839	RBL1	275	187	0.68
ENSG00000176208	ATAD5	25	17	0.68
ENSG00000185972	CCIN	25	17	0.68			CCIN
ENSG00000256870	SLC5A8	100	68	0.68			SLC5A8
ENSG00000103479	RBL2	353	240	0.679887
ENSG00000166851	PLK1	1630	1108	0.679755			PLK1
ENSG00000183579	ZNRF3	78	53	0.679487		ZNRF3		ZNRF3
ENSG00000149547	EI24	28	19	0.678571
ENSG00000178971	CTC1	84	57	0.678571			CTC1
ENSG00000113361	CDH6	31	21	0.677419			CDH6
ENSG00000117461	PIK3R3	93	63	0.677419				PIK3R3	PIK3R3
ENSG00000167081	PBX3	93	63	0.677419
ENSG00000170881	RNF139	31	21	0.677419			RNF139
ENSG00000198914	POU3F3	31	21	0.677419
ENSG00000103126	AXIN1	319	216	0.677116	AXIN1	AXIN1		AXIN1
ENSG00000124151	NCOA3	424	287	0.676887			NCOA3
ENSG00000162493	PDPN	779	527	0.676508
ENSG00000115548	KDM3A	102	69	0.676471			KDM3A
ENSG00000198788	MUC2	1802	1219	0.676471
ENSG00000083799	CYLD	479	324	0.676409	CYLD	CYLD		CYLD
ENSG00000164938	TP53INP1	145	98	0.675862
ENSG00000119714	GPR68	74	50	0.675676
ENSG00000131899	LLGL1	37	25	0.675676			LLGL1
ENSG00000135245	HILPDA	37	25	0.675676
ENSG00000137713	PPP2R1B	74	50	0.675676			PPP2R1B
ENSG00000196139	AKR1C3	397	268	0.675063
ENSG00000118946	PCDH17	40	27	0.675
ENSG00000144560	VGLL4	40	27	0.675
ENSG00000176907	TCIM	40	27	0.675
ENSG00000106665	CLIP2	43	29	0.674419			CLIP2
ENSG00000136108	CKAP2	43	29	0.674419				CKAP2
ENSG00000145687	SSBP2	43	29	0.674419
ENSG00000171735	CAMTA1	86	58	0.674419		CAMTA1
ENSG00000183291	SELENOF	43	29	0.674419
ENSG00000141867	BRD4	1028	693	0.674125		BRD4
ENSG00000169925	BRD3	135	91	0.674074		BRD3
ENSG00000137673	MMP7	910	613	0.673626
ENSG00000181544	FANCB	49	33	0.673469			FANCB
ENSG00000089356	FXYD3	52	35	0.673077
ENSG00000088325	TPX2	278	187	0.672662			TPX2
ENSG00000183337	BCOR	296	199	0.672297	BCOR	BCOR		BCOR
ENSG00000135423	GLS2	67	45	0.671642			GLS2
ENSG00000133639	BTG1	155	104	0.670968		BTG1
ENSG00000154767	XPC	987	662	0.670719		XPC
ENSG00000107807	TLX1	167	112	0.670659		TLX1
ENSG00000117650	NEK2	276	185	0.67029			NEK2
ENSG00000115355	CCDC88A	121	81	0.669421
ENSG00000140945	CDH13	326	218	0.668712			CDH13
ENSG00000115884	SDC1	887	593	0.668546
ENSG00000153094	BCL2L11	1189	793	0.666947
ENSG00000005100	DHX33	18	12	0.666667
ENSG00000006453	BAIAP2L1	12	8	0.666667				BAIAP2L1
ENSG00000010072	SPRTN	15	10	0.666667
ENSG00000015413	DPEP1	27	18	0.666667
ENSG00000025293	PHF20	27	18	0.666667			PHF20
ENSG00000043039	BARX2	21	14	0.666667
ENSG00000073067	CYP2W1	54	36	0.666667
ENSG00000075240	GRAMD4	12	8	0.666667			GRAMD4
ENSG00000087502	ERGIC2	15	10	0.666667
ENSG00000089505	CMTM1	12	8	0.666667
ENSG00000100100	PIK3IP1	30	20	0.666667
ENSG00000104814	MAP4K1	18	12	0.666667						MAP4K1
ENSG00000107447	DNTT	12	8	0.666667			DNTT
ENSG00000108829	LRRC59	12	8	0.666667
ENSG00000114098	ARMC8	21	14	0.666667
ENSG00000114978	MOB1A	39	26	0.666667
ENSG00000116525	TRIM62	15	10	0.666667
ENSG00000117143	UAP1	12	8	0.666667
ENSG00000120675	DNAJC15	15	10	0.666667
ENSG00000121335	PRB2	165	110	0.666667
ENSG00000124160	NCOA5	21	14	0.666667			NCOA5
ENSG00000124939	SCGB2A1	33	22	0.666667
ENSG00000126107	HECTD3	12	8	0.666667			HECTD3
ENSG00000127252	HRASLS	24	16	0.666667
ENSG00000127870	RNF6	18	12	0.666667				RNF6
ENSG00000130775	THEMIS2	15	10	0.666667
ENSG00000131015	ULBP2	246	164	0.666667
ENSG00000135372	NAT10	42	28	0.666667			NAT10
ENSG00000135842	FAM129A	21	14	0.666667			FAM129A
ENSG00000141568	FOXK2	30	20	0.666667			FOXK2
ENSG00000145919	BOD1	12	8	0.666667
ENSG00000148484	RSU1	30	20	0.666667
ENSG00000154001	PPP2R5E	21	14	0.666667
ENSG00000154978	VOPP1	15	10	0.666667
ENSG00000155097	ATP6V1C1	15	10	0.666667
ENSG00000159322	ADPGK	12	8	0.666667
ENSG00000162585	FAAP20	15	10	0.666667
ENSG00000163468	CCT3	30	20	0.666667				CCT3
ENSG00000164932	CTHRC1	111	74	0.666667
ENSG00000166452	AKIP1	24	16	0.666667
ENSG00000166946	CCNDBP1	27	18	0.666667
ENSG00000167755	KLK6	231	154	0.666667
ENSG00000167759	KLK13	60	40	0.666667
ENSG00000169903	TM4SF4	15	10	0.666667
ENSG00000171401	KRT13	66	44	0.666667			KRT13
ENSG00000175416	CLTB	24	16	0.666667
ENSG00000179010	MRFAP1	27	18	0.666667
ENSG00000183696	UPP1	18	12	0.666667
ENSG00000184182	UBE2F	15	10	0.666667
ENSG00000186051	TAL2	24	16	0.666667		TAL2
ENSG00000186185	KIF18B	15	10	0.666667			KIF18B
ENSG00000188211	NCR3LG1	21	14	0.666667
ENSG00000198573	SPANXC	15	10	0.666667
ENSG00000240563	L1TD1	15	10	0.666667			L1TD1
ENSG00000256043	CTSO	12	8	0.666667
ENSG00000198793	MTOR	21922	14603	0.666134		MTOR			MTOR
ENSG00000167508	MVD	4338	2888	0.665745
ENSG00000140525	FANCI	254	169	0.665354			FANCI
ENSG00000136936	XPA	978	650	0.664622		XPA
ENSG00000164430	CGAS	5019	3335	0.664475
ENSG00000143320	CRABP2	98	65	0.663265
ENSG00000073282	TP63	1713	1136	0.663164		TP63
ENSG00000138772	ANXA3	89	59	0.662921
ENSG00000184254	ALDH1A3	169	112	0.662722			ALDH1A3
ENSG00000107854	TNKS2	80	53	0.6625
ENSG00000081913	PHLPP1	154	102	0.662338			PHLPP1
ENSG00000198400	NTRK1	382	253	0.662304		NTRK1	NTRK1
ENSG00000152217	SETBP1	151	100	0.662252	SETBP1	SETBP1	SETBP1
ENSG00000163207	IVL	420	278	0.661905			IVL
ENSG00000135439	AGAP2	62	41	0.66129			AGAP2
ENSG00000135069	PSAT1	56	37	0.660714
ENSG00000084207	GSTP1	4409	2913	0.660694
ENSG00000156136	DCK	533	352	0.660413
ENSG00000145386	CCNA2	736	486	0.660326
ENSG00000155760	FZD7	209	138	0.660287
ENSG00000103257	SLC7A5	388	256	0.659794			SLC7A5
ENSG00000174807	CD248	97	64	0.659794			CD248
ENSG00000196975	ANXA4	47	31	0.659574
ENSG00000151012	SLC7A11	276	182	0.65942			SLC7A11
ENSG00000198901	PRC1	1714	1130	0.659277
ENSG00000078304	PPP2R5C	44	29	0.659091			PPP2R5C
ENSG00000102996	MMP15	88	58	0.659091			MMP15
ENSG00000138162	TACC2	44	29	0.659091			TACC2
ENSG00000144668	ITGA9	44	29	0.659091			ITGA9
ENSG00000214114	MYCBP	132	87	0.659091
ENSG00000108465	CDK5RAP3	41	27	0.658537
ENSG00000251655	PRB1	430	283	0.65814
ENSG00000064199	SPA17	76	50	0.657895
ENSG00000143536	CRNN	38	25	0.657895			CRNN
ENSG00000135363	LMO2	412	271	0.657767		LMO2
ENSG00000112039	FANCE	73	48	0.657534		FANCE
ENSG00000091844	RGS17	35	23	0.657143
ENSG00000123243	ITIH5	35	23	0.657143
ENSG00000163806	SPDYA	35	23	0.657143
ENSG00000177409	SAMD9L	35	23	0.657143
ENSG00000184697	CLDN6	35	23	0.657143
ENSG00000203908	KHDC3L	35	23	0.657143
ENSG00000143995	MEIS1	393	258	0.656489			MEIS1
ENSG00000148400	NOTCH1	4252	2791	0.656397	NOTCH1	NOTCH1		NOTCH1
ENSG00000178585	CTNNBIP1	64	42	0.65625
ENSG00000008294	SPAG9	87	57	0.655172			SPAG9
ENSG00000038274	MAT2B	29	19	0.655172
ENSG00000105723	GSK3A	29	19	0.655172			GSK3A
ENSG00000110031	LPXN	29	19	0.655172
ENSG00000116285	ERRFI1	58	38	0.655172				ERRFI1	ERRFI1
ENSG00000133134	BEX2	29	19	0.655172
ENSG00000134317	GRHL1	29	19	0.655172
ENSG00000163154	TNFAIP8L2	29	19	0.655172
ENSG00000035664	DAPK2	835	547	0.65509
ENSG00000143322	ABL2	113	74	0.654867		ABL2
ENSG00000144118	RALB	139	91	0.654676
ENSG00000006625	GGCT	55	36	0.654545
ENSG00000041880	PARP3	55	36	0.654545			PARP3
ENSG00000077097	TOP2B	81	53	0.654321
ENSG00000196159	FAT4	81	53	0.654321		FAT4	FAT4
ENSG00000102226	USP11	52	34	0.653846			USP11
ENSG00000105879	CBLL1	26	17	0.653846
ENSG00000107874	CUEDC2	26	17	0.653846
ENSG00000146872	TLK2	26	17	0.653846			TLK2
ENSG00000156831	NSMCE2	26	17	0.653846
ENSG00000164649	CDCA7L	26	17	0.653846				CDCA7L
ENSG00000165879	FRAT1	52	34	0.653846
ENSG00000266094	RASSF5	104	68	0.653846
ENSG00000012124	CD22	1785	1167	0.653782			CD22
ENSG00000145113	MUC4	707	462	0.653465		MUC4	MUC4
ENSG00000182185	RAD51B	150	98	0.653333		RAD51B
ENSG00000092621	PHGDH	124	81	0.653226
ENSG00000053254	FOXN3	49	32	0.653061			FOXN3
ENSG00000178053	MLF1	72	47	0.652778		MLF1
ENSG00000136877	FPGS	256	167	0.652344			FPGS
ENSG00000185630	PBX1	650	424	0.652308		PBX1
ENSG00000122862	SRGN	23	15	0.652174
ENSG00000135913	USP37	23	15	0.652174			USP37
ENSG00000139926	FRMD6	23	15	0.652174			FRMD6
ENSG00000155438	NIFK	23	15	0.652174
ENSG00000172273	HINFP	23	15	0.652174
ENSG00000213999	MEF2B	69	45	0.652174
ENSG00000257727	CNPY2	23	15	0.652174
ENSG00000134215	VAV3	155	101	0.651613			VAV3
ENSG00000120913	PDLIM2	43	28	0.651163
ENSG00000131435	PDLIM4	43	28	0.651163
ENSG00000260027	HOXB7	172	112	0.651163
ENSG00000170558	CDH2	622	405	0.651125			CDH2
ENSG00000085224	ATRX	750	488	0.650667	ATRX	ATRX		ATRX
ENSG00000071246	VASH1	123	80	0.650407
ENSG00000186895	FGF3	343	223	0.650146					FGF3
ENSG00000110448	CD5	5102	3317	0.650137			CD5
ENSG00000005194	CIAPIN1	60	39	0.65
ENSG00000025423	HSD17B6	20	13	0.65
ENSG00000070526	ST6GALNAC1	20	13	0.65			ST6GALNAC1
ENSG00000099949	LZTR1	60	39	0.65		LZTR1	LZTR1
ENSG00000116750	UCHL5	100	65	0.65
ENSG00000155975	VPS37A	20	13	0.65
ENSG00000166106	ADAMTS15	20	13	0.65			ADAMTS15
ENSG00000170242	USP47	20	13	0.65			USP47
ENSG00000214063	TSPAN4	20	13	0.65
ENSG00000051180	RAD51	2905	1888	0.649914
ENSG00000173273	TNKS	234	152	0.649573			TNKS
ENSG00000101115	SALL4	422	274	0.649289		SALL4	SALL4
ENSG00000112655	PTK7	151	98	0.649007			PTK7
ENSG00000167346	MMP26	94	61	0.648936			MMP26
ENSG00000173083	HPSE	168	109	0.64881
ENSG00000103067	ESRP2	37	24	0.648649			ESRP2
ENSG00000128610	FEZF1	37	24	0.648649			FEZF1
ENSG00000204060	FOXO6	54	35	0.648148
ENSG00000166145	SPINT1	159	103	0.647799
ENSG00000173535	TNFRSF10C	176	114	0.647727
ENSG00000145675	PIK3R1	380	246	0.647368	PIK3R1	PIK3R1		PIK3R1
ENSG00000106948	AKNA	17	11	0.647059			AKNA
ENSG00000110344	UBE4A	17	11	0.647059			UBE4A
ENSG00000112245	PTP4A1	85	55	0.647059
ENSG00000136002	ARHGEF4	34	22	0.647059			ARHGEF4
ENSG00000158793	NIT1	17	11	0.647059
ENSG00000165821	SALL2	51	33	0.647059			SALL2
ENSG00000203722	RAET1G	17	11	0.647059
ENSG00000276644	DACH1	116	75	0.646552
ENSG00000175315	CST6	82	53	0.646341
ENSG00000147050	KDM6A	291	188	0.646048	KDM6A	KDM6A		KDM6A
ENSG00000138279	ANXA7	48	31	0.645833
ENSG00000139289	PHLDA1	96	62	0.645833
ENSG00000163161	ERCC3	127	82	0.645669		ERCC3	ERCC3
ENSG00000170312	CDK1	2881	1860	0.645609
ENSG00000123374	CDK2	5358	3459	0.645577
ENSG00000137440	FGFBP1	79	51	0.64557
ENSG00000110375	UPK2	93	60	0.645161
ENSG00000147677	EIF3H	31	20	0.645161
ENSG00000160867	FGFR4	552	356	0.644928		FGFR4
ENSG00000157227	MMP14	819	528	0.644689						MMP14
ENSG00000146247	PHIP	813	524	0.644526
ENSG00000131473	ACLY	132	85	0.643939			ACLY
ENSG00000169016	E2F6	132	85	0.643939
ENSG00000171314	PGAM1	73	47	0.643836
ENSG00000146457	WTAP	101	65	0.643564
ENSG00000172201	ID4	269	173	0.643123
ENSG00000035499	DEPDC1B	14	9	0.642857			DEPDC1B
ENSG00000078124	ACER3	14	9	0.642857
ENSG00000105447	GRWD1	14	9	0.642857			GRWD1
ENSG00000120658	ENOX1	28	18	0.642857			ENOX1
ENSG00000120875	DUSP4	140	90	0.642857
ENSG00000125931	CITED1	98	63	0.642857
ENSG00000133816	MICAL2	14	9	0.642857			MICAL2
ENSG00000139579	NABP2	14	9	0.642857
ENSG00000146731	CCT6A	14	9	0.642857
ENSG00000151748	SAV1	84	54	0.642857
ENSG00000155254	MARVELD1	14	9	0.642857
ENSG00000159388	BTG2	238	153	0.642857
ENSG00000166508	MCM7	364	234	0.642857				MCM7
ENSG00000167614	TTYH1	14	9	0.642857			TTYH1
ENSG00000168067	MAP4K2	14	9	0.642857
ENSG00000179361	ARID3B	28	18	0.642857			ARID3B
ENSG00000179862	CITED4	14	9	0.642857
ENSG00000185033	SEMA4B	14	9	0.642857			SEMA4B
ENSG00000205542	TMSB4X	14	9	0.642857
ENSG00000206560	ANKRD28	14	9	0.642857
ENSG00000214530	STARD10	14	9	0.642857
ENSG00000144476	ACKR3	403	259	0.64268		ACKR3				ACKR3
ENSG00000140937	CDH11	109	70	0.642202		CDH11
ENSG00000113328	CCNG1	190	122	0.642105
ENSG00000149591	TAGLN	310	199	0.641935
ENSG00000114770	ABCC5	215	138	0.64186
ENSG00000157456	CCNB2	307	197	0.641694
ENSG00000156735	BAG4	53	34	0.641509
ENSG00000105221	AKT2	1046	671	0.641491		AKT2	AKT2
ENSG00000176046	NUPR1	103	66	0.640777
ENSG00000162367	TAL1	640	410	0.640625		TAL1	TAL1
ENSG00000119772	DNMT3A	1689	1082	0.640616	DNMT3A	DNMT3A			DNMT3A
ENSG00000162009	SSTR5	345	221	0.64058						SSTR5
ENSG00000173120	KDM2A	114	73	0.640351
ENSG00000061337	LZTS1	75	48	0.64
ENSG00000101868	POLA1	25	16	0.64			POLA1
ENSG00000102225	CDK16	25	16	0.64
ENSG00000117155	SSX2IP	25	16	0.64
ENSG00000128050	PAICS	25	16	0.64
ENSG00000163520	FBLN2	25	16	0.64		FBLN2	FBLN2
ENSG00000168090	COPS6	25	16	0.64
ENSG00000197019	SERTAD1	50	32	0.64
ENSG00000215012	RTL10	25	16	0.64
ENSG00000175592	FOSL1	136	87	0.639706
ENSG00000066027	PPP2R5A	36	23	0.638889
ENSG00000134508	CABLES1	36	23	0.638889
ENSG00000159377	PSMB4	36	23	0.638889
ENSG00000110330	BIRC2	227	145	0.638767					BIRC2
ENSG00000117877	CD3EAP	47	30	0.638298
ENSG00000126003	PLAGL2	47	30	0.638298
ENSG00000026508	CD44	12631	8062	0.638271			CD44
ENSG00000140443	IGF1R	5329	3401	0.638206
ENSG00000120053	GOT1	105	67	0.638095
ENSG00000044524	EPHA3	174	111	0.637931		EPHA3
ENSG00000142227	EMP3	58	37	0.637931
ENSG00000073614	KDM5A	138	88	0.637681		KDM5A		KDM5A	KDM5A
ENSG00000128652	HOXD3	69	44	0.637681						HOXD3
ENSG00000004487	KDM1A	626	399	0.63738			KDM1A
ENSG00000205250	E2F4	477	304	0.637317
ENSG00000108786	HSD17B1	179	114	0.636872
ENSG00000042286	AIFM2	33	21	0.636364
ENSG00000072422	RHOBTB1	11	7	0.636364
ENSG00000105287	PRKD2	22	14	0.636364			PRKD2
ENSG00000113763	UNC5A	33	21	0.636364			UNC5A
ENSG00000114023	FAM162A	11	7	0.636364
ENSG00000128510	CPA4	22	14	0.636364			CPA4
ENSG00000129292	PHF20L1	11	7	0.636364
ENSG00000140379	BCL2A1	132	84	0.636364
ENSG00000149115	TNKS1BP1	11	7	0.636364			TNKS1BP1
ENSG00000149925	ALDOA	88	56	0.636364
ENSG00000151725	CENPU	22	14	0.636364
ENSG00000164197	RNF180	11	7	0.636364			RNF180
ENSG00000166575	TMEM135	11	7	0.636364			TMEM135
ENSG00000171634	BPTF	66	42	0.636364			BPTF
ENSG00000183484	GPR132	11	7	0.636364
ENSG00000183718	TRIM52	11	7	0.636364
ENSG00000196090	PTPRT	55	35	0.636364		PTPRT
ENSG00000196368	NUDT11	11	7	0.636364
ENSG00000197444	OGDHL	11	7	0.636364			OGDHL
ENSG00000197641	SERPINB13	22	14	0.636364			SERPINB13
ENSG00000221926	TRIM16	44	28	0.636364
ENSG00000243725	TTC4	11	7	0.636364
ENSG00000104885	DOT1L	272	173	0.636029			DOT1L
ENSG00000128602	SMO	1529	972	0.63571	SMO	SMO			SMO
ENSG00000187741	FANCA	428	272	0.635514		FANCA	FANCA
ENSG00000144724	PTPRG	96	61	0.635417			PTPRG
ENSG00000003402	CFLAR	917	582	0.634678
ENSG00000165370	GPR101	41	26	0.634146			GPR101
ENSG00000111432	FZD10	71	45	0.633803
ENSG00000124795	DEK	322	204	0.63354		DEK
ENSG00000088356	PDRG1	30	19	0.633333
ENSG00000130429	ARPC1B	30	19	0.633333
ENSG00000141376	BCAS3	30	19	0.633333			BCAS3
ENSG00000183814	LIN9	30	19	0.633333			LIN9
ENSG00000171552	BCL2L1	5521	3496	0.633219
ENSG00000143514	TP53BP2	177	112	0.632768			TP53BP2
ENSG00000030110	BAK1	958	606	0.632568
ENSG00000152377	SPOCK1	68	43	0.632353			SPOCK1
ENSG00000241186	TDGF1	299	189	0.632107
ENSG00000139684	ESD	3070	1940	0.631922
ENSG00000087495	PHACTR3	19	12	0.631579
ENSG00000090061	CCNK	38	24	0.631579
ENSG00000113300	CNOT6	19	12	0.631579
ENSG00000117069	ST6GALNAC5	19	12	0.631579			ST6GALNAC5
ENSG00000130254	SAFB2	19	12	0.631579				SAFB2
ENSG00000139726	DENR	19	12	0.631579
ENSG00000164916	FOXK1	57	36	0.631579			FOXK1
ENSG00000264522	OTUD7B	38	24	0.631579			OTUD7B
ENSG00000107882	SUFU	298	188	0.630872		SUFU			SUFU
ENSG00000101224	CDC25B	463	292	0.63067
ENSG00000123268	ATF1	365	230	0.630137		ATF1
ENSG00000165283	STOML2	73	46	0.630137
ENSG00000243678	NME2	127	80	0.629921
ENSG00000110171	TRIM3	27	17	0.62963
ENSG00000111728	ST8SIA1	27	17	0.62963
ENSG00000158710	TAGLN2	54	34	0.62963
ENSG00000168702	LRP1B	108	68	0.62963		LRP1B	LRP1B
ENSG00000106144	CASP2	167	105	0.628743			CASP2
ENSG00000025772	TOMM34	35	22	0.628571
ENSG00000163291	PAQR3	35	22	0.628571
ENSG00000168264	IRF2BP2	35	22	0.628571			IRF2BP2
ENSG00000066135	KDM4A	164	103	0.628049			KDM4A
ENSG00000205755	CRLF2	258	162	0.627907	CRLF2	CRLF2
ENSG00000182871	COL18A1	1538	965	0.627438
ENSG00000187790	FANCM	161	101	0.627329			FANCM
ENSG00000114388	NPRL2	59	37	0.627119
ENSG00000086548	CEACAM6	244	153	0.627049			CEACAM6
ENSG00000197461	PDGFA	185	116	0.627027
ENSG00000221829	FANCG	209	131	0.626794		FANCG	FANCG
ENSG00000144744	UBA3	91	57	0.626374
ENSG00000170689	HOXB9	91	57	0.626374
ENSG00000162892	IL24	115	72	0.626087
ENSG00000168906	MAT2A	115	72	0.626087
ENSG00000155792	DEPTOR	131	82	0.625954			DEPTOR
ENSG00000137309	HMGA1	802	502	0.625935		HMGA1
ENSG00000156299	TIAM1	358	224	0.625698			TIAM1
ENSG00000165806	CASP7	2273	1421	0.625165
ENSG00000078098	FAP	4267	2667	0.625029			FAP
ENSG00000040275	SPDL1	16	10	0.625
ENSG00000064547	LPAR2	32	20	0.625
ENSG00000092820	EZR	72	45	0.625		EZR	EZR
ENSG00000095627	TDRD1	24	15	0.625			TDRD1
ENSG00000100814	CCNB1IP1	16	10	0.625		CCNB1IP1
ENSG00000104853	CLPTM1	24	15	0.625			CLPTM1
ENSG00000105767	CADM4	24	15	0.625
ENSG00000113742	CPEB4	56	35	0.625			CPEB4
ENSG00000113758	DBN1	16	10	0.625			DBN1
ENSG00000133246	PRAM1	16	10	0.625						PRAM1
ENSG00000134758	RNF138	16	10	0.625
ENSG00000138271	GPR87	24	15	0.625
ENSG00000143971	ETAA1	16	10	0.625			ETAA1
ENSG00000146833	TRIM4	16	10	0.625			TRIM4
ENSG00000163071	SPATA18	16	10	0.625			SPATA18
ENSG00000164488	DACT2	40	25	0.625
ENSG00000168298	HIST1H1E	16	10	0.625
ENSG00000168411	RFWD3	16	10	0.625		RFWD3	RFWD3
ENSG00000168556	ING2	96	60	0.625
ENSG00000176974	SHMT1	152	95	0.625
ENSG00000180817	PPA1	24	15	0.625
ENSG00000183741	CBX6	16	10	0.625						CBX6
ENSG00000185567	AHNAK2	16	10	0.625
ENSG00000198740	ZNF652	24	15	0.625			ZNF652
ENSG00000204977	TRIM13	24	15	0.625
ENSG00000184047	DIABLO	1130	706	0.624779
ENSG00000284934	DIABLO	1130	706	0.624779
ENSG00000124486	USP9X	197	123	0.624365				USP9X
ENSG00000067369	TP53BP1	708	442	0.624294
ENSG00000161405	IKZF3	165	103	0.624242			IKZF3
ENSG00000143799	PARP1	2700	1685	0.624074			PARP1
ENSG00000170734	POLH	109	68	0.623853
ENSG00000168421	RHOH	85	53	0.623529		RHOH
ENSG00000137573	SULF1	146	91	0.623288
ENSG00000198900	TOP1	764	476	0.623037		TOP1
ENSG00000087494	PTHLH	1294	806	0.622875
ENSG00000172493	AFF1	175	109	0.622857		AFF1
ENSG00000139546	TARBP2	53	33	0.622642
ENSG00000187778	MCRS1	53	33	0.622642
ENSG00000104320	NBN	905	563	0.622099		NBN		NBN	NBN
ENSG00000113851	CRBN	209	130	0.62201
ENSG00000099942	CRKL	455	283	0.621978
ENSG00000067082	KLF6	341	212	0.621701		KLF6
ENSG00000100429	HDAC10	74	46	0.621622
ENSG00000108799	EZH1	111	69	0.621622			EZH1
ENSG00000143776	CDC42BPA	37	23	0.621622
ENSG00000104147	OIP5	66	41	0.621212
ENSG00000142867	BCL10	520	323	0.621154		BCL10
ENSG00000113712	CSNK1A1	58	36	0.62069
ENSG00000120616	EPC1	58	36	0.62069
ENSG00000143452	HORMAD1	29	18	0.62069
ENSG00000170525	PFKFB3	229	142	0.620087
ENSG00000137265	IRF4	708	439	0.620056		IRF4
ENSG00000162733	DDR2	271	168	0.619926		DDR2
ENSG00000171848	RRM2	381	236	0.619423
ENSG00000029364	SLC39A9	21	13	0.619048
ENSG00000057608	GDI2	21	13	0.619048
ENSG00000094916	CBX5	21	13	0.619048
ENSG00000105373	NOP53	42	26	0.619048
ENSG00000117519	CNN3	21	13	0.619048
ENSG00000118257	NRP2	210	130	0.619048			NRP2
ENSG00000132704	FCRL2	21	13	0.619048
ENSG00000154380	ENAH	168	104	0.619048			ENAH
ENSG00000157224	CLDN12	21	13	0.619048
ENSG00000182551	ADI1	21	13	0.619048
ENSG00000206538	VGLL3	21	13	0.619048			VGLL3
ENSG00000074410	CA12	118	73	0.618644
ENSG00000085733	CTTN	354	219	0.618644
ENSG00000106004	HOXA5	215	133	0.618605			HOXA5
ENSG00000167779	IGFBP6	76	47	0.618421
ENSG00000089094	KDM2B	68	42	0.617647			KDM2B
ENSG00000168615	ADAM9	272	168	0.617647			ADAM9
ENSG00000171435	KSR2	34	21	0.617647
ENSG00000137193	PIM1	557	344	0.617594		PIM1	PIM1
ENSG00000258366	RTEL1	149	92	0.61745
ENSG00000167634	NLRP7	115	71	0.617391
ENSG00000132819	RBM38	47	29	0.617021
ENSG00000223573	TINCR	47	29	0.617021
ENSG00000070019	GUCY2C	60	37	0.616667			GUCY2C
ENSG00000176105	YES1	159	98	0.616352					YES1
ENSG00000167900	TK1	404	249	0.616337
ENSG00000065357	DGKA	13	8	0.615385			DGKA
ENSG00000066379	ZNRD1	52	32	0.615385
ENSG00000101825	MXRA5	13	8	0.615385			MXRA5
ENSG00000104228	TRIM35	13	8	0.615385
ENSG00000115677	HDLBP	13	8	0.615385			HDLBP
ENSG00000116954	RRAGC	26	16	0.615385
ENSG00000117614	SYF2	13	8	0.615385
ENSG00000124201	ZNFX1	13	8	0.615385			ZNFX1
ENSG00000125844	RRBP1	13	8	0.615385			RRBP1
ENSG00000149654	CDH22	13	8	0.615385
ENSG00000157350	ST3GAL2	13	8	0.615385
ENSG00000163412	EIF4E3	13	8	0.615385
ENSG00000165507	DEPP1	13	8	0.615385
ENSG00000168386	FILIP1L	39	24	0.615385			FILIP1L
ENSG00000173200	PARP15	13	8	0.615385			PARP15
ENSG00000173889	PHC3	13	8	0.615385			PHC3
ENSG00000177595	PIDD1	13	8	0.615385
ENSG00000198755	RPL10A	13	8	0.615385
ENSG00000260916	CCPG1	13	8	0.615385			CCPG1
ENSG00000168646	AXIN2	621	382	0.615137		AXIN2		AXIN2	AXIN2
ENSG00000131016	AKAP12	161	99	0.614907			AKAP12
ENSG00000204371	EHMT2	262	161	0.614504			EHMT2
ENSG00000112578	BYSL	31	19	0.612903
ENSG00000129473	BCL2L2	186	114	0.612903
ENSG00000136205	TNS3	31	19	0.612903			TNS3
ENSG00000142864	SERBP1	31	19	0.612903
ENSG00000158747	NBL1	62	38	0.612903
ENSG00000171517	LPAR3	31	19	0.612903			LPAR3
ENSG00000087095	NLK	160	98	0.6125
ENSG00000058085	LAMC2	325	199	0.612308			LAMC2
ENSG00000122257	RBBP6	49	30	0.612245			RBBP6
ENSG00000183495	EP400	49	30	0.612245			EP400
ENSG00000169710	FASN	861	527	0.612079			FASN
ENSG00000076685	NT5C2	85	52	0.611765		NT5C2			NT5C2
ENSG00000101188	NTSR1	85	52	0.611765			NTSR1
ENSG00000182568	SATB1	340	208	0.611765			SATB1
ENSG00000071575	TRIB2	103	63	0.61165						TRIB2
ENSG00000142208	AKT1	5626	3441	0.611625	AKT1	AKT1			AKT1
ENSG00000198176	TFDP1	139	85	0.611511
ENSG00000178999	AURKB	916	560	0.611354			AURKB
ENSG00000134202	GSTM3	247	151	0.611336
ENSG00000178568	ERBB4	1430	874	0.611189		ERBB4			ERBB4
ENSG00000099817	POLR2E	18	11	0.611111
ENSG00000109180	OCIAD1	18	11	0.611111
ENSG00000151650	VENTX	18	11	0.611111
ENSG00000160551	TAOK1	18	11	0.611111
ENSG00000169688	MT1B	18	11	0.611111
ENSG00000170802	FOXN2	18	11	0.611111
ENSG00000172061	LRRC15	18	11	0.611111
ENSG00000175643	RMI2	36	22	0.611111		RMI2
ENSG00000175931	UBE2O	18	11	0.611111
ENSG00000177868	SVBP	18	11	0.611111
ENSG00000197646	PDCD1LG2	303	185	0.610561		PDCD1LG2
ENSG00000079277	MKNK1	154	94	0.61039
ENSG00000166598	HSP90B1	59	36	0.610169
ENSG00000181790	ADGRB1	59	36	0.610169
ENSG00000133800	LYVE1	300	183	0.61
ENSG00000104894	CD37	241	147	0.609959
ENSG00000130222	GADD45G	82	50	0.609756
ENSG00000159674	SPON2	41	25	0.609756
ENSG00000187323	DCC	2159	1316	0.609541		DCC	DCC
ENSG00000133937	GSC	1075	655	0.609302
ENSG00000070669	ASNS	156	95	0.608974			ASNS
ENSG00000168610	STAT3	15295	9314	0.608957		STAT3
ENSG00000100842	EFS	6339	3859	0.608771			EFS
ENSG00000075420	FNDC3B	46	28	0.608696			FNDC3B
ENSG00000111644	ACRBP	23	14	0.608696						ACRBP
ENSG00000130844	ZNF331	46	28	0.608696		ZNF331
ENSG00000141429	GALNT1	23	14	0.608696
ENSG00000168758	SEMA4C	23	14	0.608696			SEMA4C
ENSG00000173404	INSM1	92	56	0.608696
ENSG00000189046	ALKBH2	46	28	0.608696
ENSG00000102554	KLF5	378	230	0.608466			KLF5
ENSG00000004700	RECQL	171	104	0.608187			RECQL
ENSG00000135097	MSI1	245	149	0.608163						MSI1
ENSG00000132646	PCNA	12573	7646	0.608129
ENSG00000064012	CASP8	3815	2320	0.608126	CASP8	CASP8		CASP8
ENSG00000108106	UBE2S	51	31	0.607843
ENSG00000130816	DNMT1	2559	1555	0.607659	DNMT1		DNMT1
ENSG00000108679	LGALS3BP	191	116	0.60733			LGALS3BP
ENSG00000052344	PRSS8	28	17	0.607143
ENSG00000071242	RPS6KA2	28	17	0.607143			RPS6KA2
ENSG00000119403	PHF19	28	17	0.607143			PHF19
ENSG00000154485	MMP21	28	17	0.607143			MMP21
ENSG00000177732	SOX12	28	17	0.607143
ENSG00000100644	HIF1A	7061	4286	0.606996		HIF1A
ENSG00000163629	PTPN13	206	125	0.606796		PTPN13	PTPN13
ENSG00000169679	BUB1	755	458	0.606623
ENSG00000277258	PCGF2	61	37	0.606557
ENSG00000073111	MCM2	737	447	0.606513
ENSG00000050820	BCAR1	358	217	0.606145			BCAR1
ENSG00000079134	THOC1	33	20	0.606061
ENSG00000135932	CAB39	33	20	0.606061
ENSG00000164715	LMTK2	33	20	0.606061			LMTK2
ENSG00000233608	TWIST2	165	100	0.606061
ENSG00000113739	STC2	137	83	0.605839						STC2
ENSG00000066117	SMARCD1	38	23	0.605263		SMARCD1		SMARCD1
ENSG00000155506	LARP1	38	23	0.605263
ENSG00000028310	BRD9	43	26	0.604651			BRD9
ENSG00000092067	CEBPE	129	78	0.604651
ENSG00000133315	MACROD1	43	26	0.604651
ENSG00000180818	HOXC10	43	26	0.604651			HOXC10
ENSG00000129521	EGLN3	187	113	0.604278
ENSG00000198586	TLK1	48	29	0.604167			TLK1
ENSG00000142875	PRKACB	53	32	0.603774
ENSG00000162607	USP1	106	64	0.603774
ENSG00000214827	MTCP1	58	35	0.603448		MTCP1
ENSG00000115457	IGFBP2	310	187	0.603226
ENSG00000111961	SASH1	63	38	0.603175			SASH1
ENSG00000169967	MAP3K2	73	44	0.60274			MAP3K2
ENSG00000108469	RECQL5	98	59	0.602041			RECQL5
ENSG00000105281	SLC1A5	231	139	0.601732
ENSG00000181847	TIGIT	231	139	0.601732
ENSG00000129204	USP6	118	71	0.601695		USP6	USP6
ENSG00000119888	EPCAM	6145	3697	0.601627
ENSG00000198355	PIM3	133	80	0.601504
ENSG00000164327	RICTOR	569	342	0.601054
ENSG00000116717	GADD45A	656	394	0.60061
ENSG00000020256	ZFP64	15	9	0.6			ZFP64
ENSG00000091622	PITPNM3	25	15	0.6
ENSG00000100373	UPK3A	55	33	0.6
ENSG00000105662	CRTC1	245	147	0.6		CRTC1		CRTC1
ENSG00000119865	CNRIP1	15	9	0.6
ENSG00000131069	ACSS2	55	33	0.6			ACSS2
ENSG00000137843	PAK6	70	42	0.6			PAK6
ENSG00000138604	GLCE	20	12	0.6			GLCE
ENSG00000139767	SRRM4	20	12	0.6			SRRM4
ENSG00000142731	PLK4	230	138	0.6			PLK4
ENSG00000143164	DCAF6	15	9	0.6			DCAF6
ENSG00000147647	DPYS	35	21	0.6			DPYS
ENSG00000150764	DIXDC1	35	21	0.6			DIXDC1
ENSG00000156482	RPL30	25	15	0.6
ENSG00000163536	SERPINI1	25	15	0.6
ENSG00000166263	STXBP4	15	9	0.6			STXBP4
ENSG00000174485	DENND4A	20	12	0.6
ENSG00000175220	ARHGAP1	20	12	0.6
ENSG00000176014	TUBB6	20	12	0.6			TUBB6
ENSG00000185215	TNFAIP2	45	27	0.6			TNFAIP2
ENSG00000185728	YTHDF3	15	9	0.6						YTHDF3
ENSG00000188290	HES4	25	15	0.6
ENSG00000188878	FBF1	15	9	0.6
ENSG00000196562	SULF2	130	78	0.6			SULF2
ENSG00000196781	TLE1	185	111	0.6			TLE1
ENSG00000096968	JAK2	7320	4387	0.599317	JAK2	JAK2			JAK2
ENSG00000182580	EPHB3	112	67	0.598214			EPHB3
ENSG00000060982	BCAT1	102	61	0.598039			BCAT1
ENSG00000073578	SDHA	398	238	0.59799		SDHA	SDHA
ENSG00000071564	TCF3	445	266	0.597753		TCF3
ENSG00000057149	SERPINB3	72	43	0.597222			SERPINB3
ENSG00000182872	RBM10	67	40	0.597015		RBM10		RBM10
ENSG00000131203	IDO1	501	299	0.596806			IDO1
ENSG00000133112	TPT1	62	37	0.596774
ENSG00000136352	NKX2-1	1019	608	0.596663		NKX2-1	NKX2-1
ENSG00000074527	NTN4	57	34	0.596491			NTN4
ENSG00000164109	MAD2L1	468	279	0.596154
ENSG00000197275	RAD54B	52	31	0.596154				RAD54B
ENSG00000087245	MMP2	4915	2928	0.595727
ENSG00000108846	ABCC3	230	137	0.595652			ABCC3
ENSG00000127337	YEATS4	42	25	0.595238
ENSG00000169621	APLF	42	25	0.595238
ENSG00000134574	DDB2	321	191	0.595016		DDB2
ENSG00000010030	ETV7	37	22	0.594595
ENSG00000073584	SMARCE1	74	44	0.594595		SMARCE1
ENSG00000170364	SETMAR	37	22	0.594595			SETMAR
ENSG00000174791	RIN1	74	44	0.594595			RIN1
ENSG00000163435	ELF3	175	104	0.594286		ELF3
ENSG00000163602	RYBP	69	41	0.594203
ENSG00000017797	RALBP1	239	142	0.594142
ENSG00000088305	DNMT3B	1214	721	0.593904
ENSG00000101460	MAP1LC3A	325	193	0.593846
ENSG00000062038	CDH3	128	76	0.59375
ENSG00000071794	HLTF	128	76	0.59375
ENSG00000088826	SMOX	32	19	0.59375			SMOX
ENSG00000120949	TNFRSF8	32	19	0.59375			TNFRSF8
ENSG00000121380	BCL2L14	32	19	0.59375
ENSG00000129932	DOHH	64	38	0.59375
ENSG00000162545	CAMK2N1	32	19	0.59375
ENSG00000166589	CDH16	32	19	0.59375			CDH16
ENSG00000171148	TADA3	32	19	0.59375			TADA3
ENSG00000164850	GPER1	534	317	0.593633
ENSG00000051382	PIK3CB	546	324	0.593407		PIK3CB			PIK3CB
ENSG00000107581	EIF3A	118	70	0.59322
ENSG00000139318	DUSP6	290	172	0.593103
ENSG00000112473	SLC39A7	27	16	0.592593
ENSG00000143401	ANP32E	27	16	0.592593
ENSG00000146414	SHPRH	27	16	0.592593			SHPRH
ENSG00000147421	HMBOX1	27	16	0.592593
ENSG00000168772	CXXC4	27	16	0.592593
ENSG00000173542	MOB1B	27	16	0.592593
ENSG00000205426	KRT81	27	16	0.592593
ENSG00000121022	COPS5	265	157	0.592453
ENSG00000168040	FADD	2869	1699	0.592192
ENSG00000064205	CCN5	98	58	0.591837
ENSG00000167601	AXL	1178	697	0.591681					AXL
ENSG00000115760	BIRC6	93	55	0.591398		BIRC6	BIRC6
ENSG00000099860	GADD45B	230	136	0.591304
ENSG00000160957	RECQL4	230	136	0.591304		RECQL4			RECQL4
ENSG00000131914	LIN28A	181	107	0.59116
ENSG00000007038	PRSS21	22	13	0.590909
ENSG00000095203	EPB41L4B	22	13	0.590909			EPB41L4B
ENSG00000100749	VRK1	110	65	0.590909
ENSG00000109220	CHIC2	22	13	0.590909		CHIC2
ENSG00000138698	RAP1GDS1	44	26	0.590909		RAP1GDS1	RAP1GDS1
ENSG00000145220	LYAR	22	13	0.590909
ENSG00000165006	UBAP1	22	13	0.590909
ENSG00000173327	MAP3K11	22	13	0.590909
ENSG00000180535	BHLHA15	22	13	0.590909
ENSG00000237649	KIFC1	66	39	0.590909			KIFC1
ENSG00000187840	EIF4EBP1	901	532	0.590455
ENSG00000176678	FOXL1	61	36	0.590164
ENSG00000126883	NUP214	222	131	0.59009		NUP214	NUP214
ENSG00000169750	RAC3	139	82	0.589928
ENSG00000185721	DRG1	39	23	0.589744
ENSG00000135374	ELF5	95	56	0.589474
ENSG00000059728	MXD1	151	89	0.589404
ENSG00000054392	HHAT	56	33	0.589286
ENSG00000169876	MUC17	56	33	0.589286			MUC17
ENSG00000125968	ID1	983	579	0.589013
ENSG00000197576	HOXA4	124	73	0.58871
ENSG00000091831	ESR1	1821	1072	0.588688		ESR1			ESR1
ENSG00000126581	BECN1	1682	990	0.588585
ENSG00000174808	BTC	804	473	0.588308
ENSG00000068971	PPP2R5B	17	10	0.588235			PPP2R5B
ENSG00000074219	TEAD2	51	30	0.588235				TEAD2
ENSG00000087302	RTRAF	17	10	0.588235
ENSG00000100410	PHF5A	17	10	0.588235
ENSG00000110237	ARHGEF17	17	10	0.588235			ARHGEF17
ENSG00000180785	OR51E1	17	10	0.588235			OR51E1
ENSG00000183258	DDX41	68	40	0.588235
ENSG00000114861	FOXP1	471	277	0.58811		FOXP1		FOXP1
ENSG00000181788	SIAH2	114	67	0.587719
ENSG00000087088	BAX	25252	14838	0.587597		BAX
ENSG00000147443	DOK2	63	37	0.587302			DOK2
ENSG00000166886	NAB2	189	111	0.587302		NAB2	NAB2
ENSG00000137875	BCL2L10	46	27	0.586957
ENSG00000180900	SCRIB	213	125	0.586854			SCRIB
ENSG00000116161	CACYBP	75	44	0.586667
ENSG00000188676	IDO2	75	44	0.586667			IDO2
ENSG00000197157	SND1	150	88	0.586667		SND1	SND1
ENSG00000176170	SPHK1	549	322	0.586521
ENSG00000077684	JADE1	29	17	0.586207
ENSG00000137575	SDCBP	145	85	0.586207
ENSG00000186340	THBS2	116	68	0.586207
ENSG00000204315	FKBPL	29	17	0.586207
ENSG00000164299	SPZ1	70	41	0.585714
ENSG00000083857	FAT1	234	137	0.58547		FAT1		FAT1
ENSG00000100211	CBY1	41	24	0.585366
ENSG00000111247	RAD51AP1	41	24	0.585366
ENSG00000147655	RSPO2	82	48	0.585366		RSPO2	RSPO2
ENSG00000153044	CENPH	41	24	0.585366
ENSG00000250506	CDK3	82	48	0.585366
ENSG00000153317	ASAP1	94	55	0.585106			ASAP1
ENSG00000135333	EPHA7	106	62	0.584906		EPHA7
ENSG00000159399	HK2	1009	590	0.584737			HK2
ENSG00000115963	RND3	137	80	0.583942
ENSG00000037280	FLT4	322	188	0.583851		FLT4	FLT4
ENSG00000106483	SFRP4	293	171	0.583618		SFRP4	SFRP4
ENSG00000048540	LMO3	36	21	0.583333
ENSG00000083750	RRAGB	12	7	0.583333
ENSG00000085721	RRN3	48	28	0.583333
ENSG00000100558	PLEK2	12	7	0.583333
ENSG00000101104	PABPC1L	12	7	0.583333			PABPC1L
ENSG00000104522	TSTA3	24	14	0.583333
ENSG00000105088	OLFM2	12	7	0.583333
ENSG00000106443	PHF14	12	7	0.583333
ENSG00000107789	MINPP1	12	7	0.583333
ENSG00000110660	SLC35F2	12	7	0.583333
ENSG00000119725	ZNF410	12	7	0.583333
ENSG00000124802	EEF1E1	24	14	0.583333
ENSG00000134531	EMP1	72	42	0.583333
ENSG00000143499	SMYD2	84	49	0.583333
ENSG00000149084	HSD17B12	24	14	0.583333
ENSG00000152689	RASGRP3	60	35	0.583333
ENSG00000157613	CREB3L1	84	49	0.583333		CREB3L1	CREB3L1
ENSG00000158850	B4GALT3	12	7	0.583333
ENSG00000163694	RBM47	12	7	0.583333
ENSG00000164603	BMT2	12	7	0.583333
ENSG00000165312	OTUD1	12	7	0.583333
ENSG00000167664	TMIGD2	12	7	0.583333
ENSG00000167874	TMEM88	12	7	0.583333
ENSG00000172500	FIBP	12	7	0.583333
ENSG00000175274	TP53I11	12	7	0.583333
ENSG00000179407	DNAJB8	12	7	0.583333			DNAJB8
ENSG00000186666	BCDIN3D	12	7	0.583333
ENSG00000189308	LIN54	12	7	0.583333						LIN54
ENSG00000198612	COPS8	12	7	0.583333
ENSG00000198826	ARHGAP11A	12	7	0.583333					ARHGAP11A
ENSG00000254709	IGLL5	12	7	0.583333
ENSG00000138193	PLCE1	146	85	0.582192			PLCE1
ENSG00000120093	HOXB3	67	39	0.58209						HOXB3
ENSG00000133056	PIK3C2B	55	32	0.581818			PIK3C2B
ENSG00000140287	HDC	1155	672	0.581818			HDC
ENSG00000257949	TEN1	55	32	0.581818
ENSG00000133169	BEX1	43	25	0.581395
ENSG00000156711	MAPK13	43	25	0.581395						MAPK13
ENSG00000162616	DNAJB4	43	25	0.581395
ENSG00000174371	EXO1	320	186	0.58125			EXO1
ENSG00000171428	NAT1	663	385	0.580694
ENSG00000057019	DCBLD2	31	18	0.580645			DCBLD2
ENSG00000103175	WFDC1	31	18	0.580645
ENSG00000115112	TFCP2L1	31	18	0.580645
ENSG00000148303	RPL7A	31	18	0.580645
ENSG00000164086	DUSP7	31	18	0.580645
ENSG00000198759	EGFL6	31	18	0.580645			EGFL6
ENSG00000173531	MST1	503	292	0.580517			MST1
ENSG00000146670	CDCA5	81	47	0.580247
ENSG00000118707	TGIF2	50	29	0.58
ENSG00000185515	BRCC3	50	29	0.58
ENSG00000128513	POT1	376	218	0.579787		POT1			POT1
ENSG00000170965	PLAC1	69	40	0.57971
ENSG00000187555	USP7	366	212	0.579235				USP7
ENSG00000039600	SOX30	19	11	0.578947			SOX30
ENSG00000068745	IP6K2	19	11	0.578947
ENSG00000076108	BAZ2A	38	22	0.578947			BAZ2A
ENSG00000106077	ABHD11	19	11	0.578947
ENSG00000108604	SMARCD2	19	11	0.578947				SMARCD2
ENSG00000110880	CORO1C	19	11	0.578947			CORO1C
ENSG00000111665	CDCA3	19	11	0.578947
ENSG00000132199	ENOSF1	19	11	0.578947
ENSG00000141503	MINK1	19	11	0.578947
ENSG00000167680	SEMA6B	19	11	0.578947			SEMA6B
ENSG00000173473	SMARCC1	76	44	0.578947
ENSG00000186918	ZNF395	19	11	0.578947			ZNF395
ENSG00000132470	ITGB4	159	92	0.578616			ITGB4
ENSG00000104375	STK3	140	81	0.578571
ENSG00000164949	GEM	2842	1644	0.578466
ENSG00000106952	TNFSF8	128	74	0.578125
ENSG00000109321	AREG	775	448	0.578065
ENSG00000104221	BRF2	45	26	0.577778
ENSG00000139613	SMARCC2	45	26	0.577778
ENSG00000065526	SPEN	97	56	0.57732		SPEN
ENSG00000111716	LDHB	149	86	0.577181
ENSG00000166741	NNMT	175	101	0.577143
ENSG00000167749	KLK4	175	101	0.577143
ENSG00000112759	SLC29A1	551	318	0.577132
ENSG00000127616	SMARCA4	856	494	0.577103	SMARCA4	SMARCA4		SMARCA4	SMARCA4
ENSG00000134013	LOXL2	253	146	0.577075			LOXL2
ENSG00000115392	FANCL	130	75	0.576923
ENSG00000118308	LRMP	26	15	0.576923			LRMP
ENSG00000121988	ZRANB3	26	15	0.576923			ZRANB3
ENSG00000172465	TCEAL1	26	15	0.576923
ENSG00000172466	ZNF24	26	15	0.576923
ENSG00000174963	ZIC4	52	30	0.576923			ZIC4
ENSG00000197756	RPL37A	26	15	0.576923
ENSG00000134184	GSTM1	3462	1997	0.576834
ENSG00000261857	MIA	2847	1642	0.576747
ENSG00000265203	RBP3	59	34	0.576271
ENSG00000175793	SFN	1227	707	0.576202
ENSG00000074047	GLI2	762	439	0.576115			GLI2
ENSG00000114316	USP4	92	53	0.576087			USP4
ENSG00000198286	CARD11	309	178	0.576052	CARD11	CARD11
ENSG00000204580	DDR1	342	197	0.576023			DDR1
ENSG00000026297	RNASET2	66	38	0.575758
ENSG00000062716	VMP1	66	38	0.575758			VMP1
ENSG00000153827	TRIP12	33	19	0.575758			TRIP12
ENSG00000154310	TNIK	66	38	0.575758			TNIK
ENSG00000126218	F10	1275	734	0.575686
ENSG00000061938	TNK2	113	65	0.575221			TNK2
ENSG00000197323	TRIM33	113	65	0.575221		TRIM33	TRIM33
ENSG00000104824	HNRNPL	40	23	0.575				HNRNPL
ENSG00000141367	CLTC	87	50	0.574713		CLTC
ENSG00000143416	SELENBP1	87	50	0.574713
ENSG00000103194	USP10	94	54	0.574468			USP10
ENSG00000157827	FMNL2	47	27	0.574468			FMNL2
ENSG00000172403	SYNPO2	47	27	0.574468			SYNPO2
ENSG00000126603	GLIS2	54	31	0.574074
ENSG00000128567	PODXL	108	62	0.574074			PODXL
ENSG00000129484	PARP2	183	105	0.57377
ENSG00000253729	PRKDC	1159	665	0.57377
ENSG00000145824	CXCL14	211	121	0.57346
ENSG00000170962	PDGFD	143	82	0.573427			PDGFD
ENSG00000153814	JAZF1	157	90	0.573248		JAZF1
ENSG00000100697	DICER1	984	564	0.573171		DICER1			DICER1
ENSG00000129437	KLK14	82	47	0.573171
ENSG00000134058	CDK7	431	247	0.573086
ENSG00000149311	ATM	9171	5255	0.573002	ATM	ATM		ATM	ATM
ENSG00000187098	MITF	1676	960	0.572792		MITF	MITF
ENSG00000112130	RNF8	215	123	0.572093
ENSG00000157557	ETS2	467	267	0.571734			ETS2
ENSG00000008988	RPS20	28	16	0.571429
ENSG00000060656	PTPRU	28	16	0.571429			PTPRU
ENSG00000070731	ST6GALNAC2	14	8	0.571429
ENSG00000077274	CAPN6	14	8	0.571429			CAPN6
ENSG00000090097	PCBP4	14	8	0.571429
ENSG00000090863	GLG1	14	8	0.571429			GLG1
ENSG00000099795	NDUFB7	14	8	0.571429
ENSG00000099834	CDHR5	14	8	0.571429			CDHR5
ENSG00000100604	CHGA	637	364	0.571429
ENSG00000100867	DHRS2	28	16	0.571429						DHRS2
ENSG00000100994	PYGB	21	12	0.571429			PYGB
ENSG00000105613	MAST1	14	8	0.571429			MAST1
ENSG00000131019	ULBP3	105	60	0.571429
ENSG00000131721	RHOXF2	14	8	0.571429
ENSG00000132357	CARD6	21	12	0.571429			CARD6
ENSG00000136010	ALDH1L2	14	8	0.571429			ALDH1L2
ENSG00000137343	ATAT1	21	12	0.571429
ENSG00000138430	OLA1	21	12	0.571429
ENSG00000142669	SH3BGRL3	14	8	0.571429
ENSG00000142937	RPS8	14	8	0.571429
ENSG00000149573	MPZL2	14	8	0.571429
ENSG00000149600	COMMD7	14	8	0.571429
ENSG00000152455	SUV39H2	63	36	0.571429
ENSG00000155660	PDIA4	21	12	0.571429			PDIA4
ENSG00000162511	LAPTM5	35	20	0.571429
ENSG00000162722	TRIM58	14	8	0.571429			TRIM58
ENSG00000163141	BNIPL	14	8	0.571429
ENSG00000164039	BDH2	14	8	0.571429
ENSG00000167862	MRPL58	21	12	0.571429
ENSG00000182963	GJC1	14	8	0.571429
ENSG00000184205	TSPYL2	14	8	0.571429			TSPYL2
ENSG00000184571	PIWIL3	21	12	0.571429			PIWIL3
ENSG00000184661	CDCA2	28	16	0.571429			CDCA2
ENSG00000188976	NOC2L	14	8	0.571429			NOC2L
ENSG00000198553	KCNRG	14	8	0.571429
ENSG00000204764	RANBP17	14	8	0.571429
ENSG00000099250	NRP1	429	245	0.571096			NRP1
ENSG00000101773	RBBP8	205	117	0.570732
ENSG00000100297	MCM5	170	97	0.570588			MCM5
ENSG00000130592	LSP1	142	81	0.570423
ENSG00000171747	LGALS4	142	81	0.570423
ENSG00000064393	HIPK2	279	159	0.569892			HIPK2
ENSG00000070501	POLB	86	49	0.569767
ENSG00000198121	LPAR1	86	49	0.569767			LPAR1
ENSG00000101557	USP14	151	86	0.569536
ENSG00000110628	SLC22A18	58	33	0.568966
ENSG00000177954	RPS27	58	33	0.568966
ENSG00000120868	APAF1	728	414	0.568681
ENSG00000175356	SCUBE2	44	25	0.568182			SCUBE2
ENSG00000077254	USP33	37	21	0.567568			USP33
ENSG00000119547	ONECUT2	37	21	0.567568
ENSG00000129667	RHBDF2	37	21	0.567568
ENSG00000186474	KLK12	37	21	0.567568
ENSG00000152256	PDK1	1130	641	0.567257
ENSG00000143878	RHOB	513	291	0.567251
ENSG00000189143	CLDN4	402	228	0.567164
ENSG00000058056	USP13	30	17	0.566667			USP13
ENSG00000104723	TUSC3	60	34	0.566667
ENSG00000115266	APC2	120	68	0.566667			APC2
ENSG00000133454	MYO18B	30	17	0.566667			MYO18B
ENSG00000146376	ARHGAP18	30	17	0.566667
ENSG00000146592	CREB5	30	17	0.566667			CREB5
ENSG00000149658	YTHDF1	30	17	0.566667
ENSG00000172789	HOXC5	30	17	0.566667
ENSG00000181085	MAPK15	30	17	0.566667			MAPK15
ENSG00000198795	ZNF521	30	17	0.566667		ZNF521	ZNF521
ENSG00000173801	JUP	323	183	0.566563			JUP
ENSG00000116885	OSCP1	53	30	0.566038
ENSG00000137124	ALDH1B1	53	30	0.566038			ALDH1B1
ENSG00000100600	LGMN	23	13	0.565217
ENSG00000123415	SMUG1	92	52	0.565217
ENSG00000127324	TSPAN8	115	65	0.565217
ENSG00000137825	ITPKA	23	13	0.565217
ENSG00000141577	CEP131	23	13	0.565217
ENSG00000167548	KMT2D	349	197	0.56447		KMT2D		KMT2D
ENSG00000122861	PLAU	264	149	0.564394
ENSG00000179399	GPC5	78	44	0.564103		GPC5	GPC5
ENSG00000111981	ULBP1	172	97	0.563953
ENSG00000116478	HDAC1	2378	1341	0.563919
ENSG00000164305	CASP3	38347	21614	0.563643		CASP3
ENSG00000176171	BNIP3	678	382	0.563422
ENSG00000144746	ARL6IP5	71	40	0.56338
ENSG00000066382	MPPED2	16	9	0.5625			MPPED2
ENSG00000107902	LHPP	16	9	0.5625
ENSG00000109475	RPL34	16	9	0.5625
ENSG00000110195	FOLR1	192	108	0.5625
ENSG00000112312	GMNN	192	108	0.5625
ENSG00000141639	MAPK4	32	18	0.5625
ENSG00000143127	ITGA10	16	9	0.5625			ITGA10
ENSG00000146242	TPBG	16	9	0.5625			TPBG
ENSG00000147536	GINS4	16	9	0.5625
ENSG00000161960	EIF4A1	48	27	0.5625			EIF4A1
ENSG00000165943	MOAP1	32	18	0.5625
ENSG00000167550	RHEBL1	16	9	0.5625
ENSG00000170677	SOCS6	64	36	0.5625			SOCS6
ENSG00000184261	KCNK12	16	9	0.5625
ENSG00000196104	SPOCK3	16	9	0.5625
ENSG00000213859	KCTD11	32	18	0.5625
ENSG00000243279	PRAF2	16	9	0.5625
ENSG00000114125	RNF7	73	41	0.561644
ENSG00000278195	SSTR3	187	105	0.561497
ENSG00000120057	SFRP5	196	110	0.561224
ENSG00000147854	UHRF2	41	23	0.560976			UHRF2
ENSG00000256463	SALL3	41	23	0.560976
ENSG00000111802	TDP2	91	51	0.56044
ENSG00000159692	CTBP1	182	102	0.56044			CTBP1
ENSG00000100462	PRMT5	389	218	0.560411			PRMT5
ENSG00000161638	ITGA5	141	79	0.560284			ITGA5
ENSG00000064225	ST3GAL6	25	14	0.56
ENSG00000091409	ITGA6	175	98	0.56			ITGA6
ENSG00000155096	AZIN1	50	28	0.56
ENSG00000269858	EGLN2	100	56	0.56
ENSG00000001617	SEMA3F	134	75	0.559701			SEMA3F
ENSG00000049130	KITLG	143	80	0.559441
ENSG00000029993	HMGB3	59	33	0.559322
ENSG00000196371	FUT4	177	99	0.559322
ENSG00000124882	EREG	270	151	0.559259
ENSG00000177697	CD151	363	203	0.559229
ENSG00000032219	ARID4A	186	104	0.55914
ENSG00000023191	RNH1	34	19	0.558824
ENSG00000064655	EYA2	68	38	0.558824
ENSG00000138182	KIF20B	34	19	0.558824			KIF20B
ENSG00000154265	ABCA5	34	19	0.558824
ENSG00000164520	RAET1E	34	19	0.558824
ENSG00000165238	WNK2	34	19	0.558824		WNK2	WNK2
ENSG00000235387	SPAAR	102	57	0.558824
ENSG00000158169	FANCC	333	186	0.558559		FANCC
ENSG00000112320	SOBP	163	91	0.558282			SOBP
ENSG00000004809	SLC22A16	43	24	0.55814			SLC22A16
ENSG00000105647	PIK3R2	86	48	0.55814
ENSG00000123685	BATF3	86	48	0.55814
ENSG00000173638	SLC19A1	398	222	0.557789
ENSG00000116194	ANGPTL1	52	29	0.557692			ANGPTL1
ENSG00000147676	MAL2	52	29	0.557692
ENSG00000165215	CLDN3	260	145	0.557692
ENSG00000184708	EIF4ENIF1	52	29	0.557692
ENSG00000140941	MAP1LC3B	547	305	0.557587
ENSG00000080824	HSP90AA1	113	63	0.557522		HSP90AA1	HSP90AA1
ENSG00000169032	MAP2K1	1480	825	0.557432	MAP2K1	MAP2K1			MAP2K1
ENSG00000167895	TMC8	61	34	0.557377			TMC8
ENSG00000138336	TET1	494	275	0.55668		TET1
ENSG00000122707	RECK	1077	599	0.556175			RECK
ENSG00000151247	EIF4E	2142	1191	0.556022
ENSG00000213809	KLRK1	1033	574	0.555663
ENSG00000011566	MAP4K3	54	30	0.555556
ENSG00000020426	MNAT1	27	15	0.555556
ENSG00000072135	PTPN18	18	10	0.555556			PTPN18
ENSG00000086289	EPDR1	18	10	0.555556
ENSG00000090013	BLVRB	18	10	0.555556
ENSG00000100479	POLE2	18	10	0.555556
ENSG00000112079	STK38	54	30	0.555556			STK38
ENSG00000112276	BVES	45	25	0.555556			BVES
ENSG00000127920	GNG11	18	10	0.555556
ENSG00000128965	CHAC1	36	20	0.555556
ENSG00000132323	ILKAP	18	10	0.555556
ENSG00000132475	H3F3B	45	25	0.555556		H3F3B
ENSG00000137218	FRS3	18	10	0.555556
ENSG00000138081	FBXO11	63	35	0.555556		FBXO11			FBXO11
ENSG00000138496	PARP9	27	15	0.555556			PARP9
ENSG00000143590	EFNA3	27	15	0.555556
ENSG00000145819	ARHGAP26	63	35	0.555556		ARHGAP26	ARHGAP26
ENSG00000153879	CEBPG	27	15	0.555556
ENSG00000156171	DRAM2	18	10	0.555556
ENSG00000158008	EXTL1	18	10	0.555556			EXTL1
ENSG00000168003	SLC3A2	117	65	0.555556				SLC3A2	SLC3A2
ENSG00000170801	HTRA3	63	35	0.555556			HTRA3
ENSG00000172315	TP53RK	18	10	0.555556
ENSG00000179242	CDH4	36	20	0.555556			CDH4
ENSG00000184990	SIVA1	54	30	0.555556
ENSG00000196455	PIK3R4	36	20	0.555556			PIK3R4
ENSG00000139874	SSTR1	389	216	0.55527			SSTR1
ENSG00000104765	BNIP3L	209	116	0.555024
ENSG00000179168	GGN	200	111	0.555						GGN
ENSG00000132906	CASP9	2701	1499	0.55498		CASP9
ENSG00000069399	BCL3	319	177	0.554859		BCL3
ENSG00000197181	PIWIL2	110	61	0.554545			PIWIL2
ENSG00000152127	MGAT5	83	46	0.554217			MGAT5
ENSG00000163961	RNF168	166	92	0.554217			RNF168
ENSG00000136048	DRAM1	74	41	0.554054
ENSG00000149269	PAK1	1056	585	0.553977
ENSG00000114948	ADAM23	65	36	0.553846			ADAM23
ENSG00000137975	CLCA2	56	31	0.553571			CLCA2
ENSG00000134250	NOTCH2	916	507	0.553493	NOTCH2	NOTCH2		NOTCH2	NOTCH2
ENSG00000135341	MAP3K7	103	57	0.553398
ENSG00000083642	PDS5B	47	26	0.553191				PDS5B
ENSG00000168309	FAM107A	47	26	0.553191
ENSG00000094631	HDAC6	1098	607	0.552823			HDAC6
ENSG00000110422	HIPK3	67	37	0.552239			HIPK3
ENSG00000065970	FOXJ2	29	16	0.551724
ENSG00000100744	GSKIP	29	16	0.551724
ENSG00000111641	NOP2	116	64	0.551724			NOP2
ENSG00000116962	NID1	29	16	0.551724			NID1
ENSG00000136929	HEMGN	29	16	0.551724
ENSG00000152465	NMT2	29	16	0.551724					NMT2
ENSG00000177485	ZBTB33	29	16	0.551724			ZBTB33
ENSG00000185386	MAPK11	29	16	0.551724
ENSG00000197614	MFAP5	29	16	0.551724
ENSG00000197299	BLM	1817	1002	0.551458		BLM
ENSG00000042493	CAPG	107	59	0.551402
ENSG00000126016	AMOT	107	59	0.551402			AMOT
ENSG00000197565	COL4A6	78	43	0.551282			COL4A6
ENSG00000104517	UBR5	98	54	0.55102		UBR5		UBR5
ENSG00000128645	HOXD1	49	27	0.55102
ENSG00000056736	IL17RB	69	38	0.550725
ENSG00000090889	KIF4A	89	49	0.550562			KIF4A
ENSG00000169136	ATF5	109	60	0.550459
ENSG00000205076	LGALS7	109	60	0.550459
ENSG00000169398	PTK2	2480	1365	0.550403
ENSG00000066739	ATG2B	40	22	0.55			ATG2B
ENSG00000108813	DLX4	100	55	0.55
ENSG00000109944	JHY	20	11	0.55
ENSG00000123388	HOXC11	40	22	0.55		HOXC11
[truncated: 9,515 more rows]

## Sheet: cut-off_100
ID	HGNC	All_Pubs	Cancer_Pubs	Cancer _Pubs/All_Pubs	Gene symbol (V-genes)	Gene symbol (CGC-genes)	Gene symbol (passenger genes)	Gene symbol (tumor suppressor genes)	Gene symbol (oncogenes)	Gene symbol (tumor essential genes)
ENSG00000183742	MACC1	179	177	0.988827		MACC1	MACC1
ENSG00000126752	SSX1	246	243	0.987805		SSX1
ENSG00000143924	EML4	803	793	0.987547		EML4
ENSG00000241476	SSX2	236	233	0.987288		SSX2
ENSG00000143294	PRCC	44684	43658	0.977039		PRCC	PRCC
ENSG00000221867	MAGEA3	541	528	0.97597			MAGEA3
ENSG00000184033	CTAG1B	492	480	0.97561
ENSG00000083093	PALB2	533	519	0.973734		PALB2	PALB2
ENSG00000049656	CLPTM1L	134	130	0.970149			CLPTM1L
ENSG00000174744	BRMS1	167	162	0.97006
ENSG00000141380	SS18	230	222	0.965217		SS18
ENSG00000134323	MYCN	2137	2056	0.962096		MYCN			MYCN
ENSG00000139618	BRCA2	9462	9091	0.960791	BRCA2	BRCA2		BRCA2	BRCA2
ENSG00000004961	HCCS	4730	4531	0.957928
ENSG00000133703	KRAS	10797	10340	0.957673	KRAS	KRAS			KRAS
ENSG00000242110	AMACR	485	464	0.956701			AMACR
ENSG00000122778	KIAA1549	111	106	0.954955		KIAA1549
ENSG00000121879	PIK3CA	3882	3704	0.954147	PIK3CA	PIK3CA			PIK3CA
ENSG00000141736	ERBB2	27406	26070	0.951252	ERBB2	ERBB2			ERBB2
ENSG00000198681	MAGEA1	358	340	0.949721
ENSG00000157764	BRAF	11907	11264	0.945998	BRAF	BRAF			BRAF
ENSG00000163507	CIP2A	220	208	0.945455
ENSG00000164929	BAALC	107	101	0.943925
ENSG00000138413	IDH1	2503	2352	0.939672	IDH1	IDH1			IDH1
ENSG00000182944	EWSR1	716	672	0.938547		EWSR1
ENSG00000047936	ROS1	829	776	0.936068		ROS1
ENSG00000108375	RNF43	154	144	0.935065	RNF43	RNF43		RNF43
ENSG00000213281	NRAS	2748	2567	0.934134	NRAS	NRAS			NRAS
ENSG00000163041	H3F3A	196	183	0.933673	H3F3A	H3F3A			H3F3A
ENSG00000012048	BRCA1	14494	13523	0.933007	BRCA1	BRCA1		BRCA1	BRCA1
ENSG00000167653	PSCA	343	320	0.932945
ENSG00000097007	ABL1	1922	1793	0.932882	ABL1	ABL1	ABL1
ENSG00000185686	PRAME	252	234	0.928571			PRAME
ENSG00000076242	MLH1	4460	4141	0.928475	MLH1	MLH1		MLH1
ENSG00000171431	KRT20	643	597	0.92846			KRT20
ENSG00000186575	NF2	1768	1640	0.927602	NF2	NF2		NF2
ENSG00000147649	MTDH	411	380	0.924574			MTDH
ENSG00000136492	BRIP1	261	241	0.923372		BRIP1			BRIP1
ENSG00000122512	PMS2	1283	1184	0.922837		PMS2	PMS2
ENSG00000117713	ARID1A	695	641	0.922302	ARID1A	ARID1A		ARID1A
ENSG00000133895	MEN1	2920	2693	0.92226	MEN1	MEN1		MEN1
ENSG00000101443	WFDC2	417	384	0.920863
ENSG00000177971	IMP3	240	221	0.920833
ENSG00000170430	MGMT	3535	3244	0.91768		MGMT
ENSG00000184489	PTP4A3	239	219	0.916318
ENSG00000095002	MSH2	3605	3303	0.916227	MSH2	MSH2		MSH2
ENSG00000163930	BAP1	702	643	0.915954	BAP1	BAP1		BAP1
ENSG00000189283	FHIT	1088	996	0.915441		FHIT
ENSG00000116062	MSH6	1593	1456	0.913999	MSH6	MSH6		MSH6
ENSG00000139083	ETV6	1079	986	0.913809		ETV6			ETV6
ENSG00000181163	NPM1	1296	1184	0.91358	NPM1	NPM1
ENSG00000171940	ZNF217	147	134	0.911565			ZNF217
ENSG00000167034	NKX3-1	335	305	0.910448
ENSG00000078403	MLLT10	109	99	0.908257		MLLT10
ENSG00000068028	RASSF1	1110	1008	0.908108
ENSG00000182054	IDH2	950	862	0.907368	IDH2	IDH2			IDH2
ENSG00000184012	TMPRSS2	947	857	0.904963		TMPRSS2
ENSG00000177374	HIC1	251	227	0.904382						HIC1
ENSG00000184384	MAML2	188	170	0.904255		MAML2				MAML2
ENSG00000117118	SDHB	872	788	0.90367		SDHB
ENSG00000120215	MLANA	1391	1257	0.903666
ENSG00000154803	FLCN	316	285	0.901899		FLCN
ENSG00000086205	FOLH1	1079	973	0.901761
ENSG00000136231	IGF2BP3	303	273	0.90099			IGF2BP3
ENSG00000113924	HGD	872	781	0.895642			HGD
ENSG00000102854	MSLN	113	101	0.893805			MSLN
ENSG00000101197	BIRC7	225	201	0.893333
ENSG00000159184	HOXB13	232	207	0.892241			HOXB13
ENSG00000164741	DLC1	284	253	0.890845			DLC1
ENSG00000259571	BLID	210	187	0.890476
ENSG00000141510	TP53	16781	14922	0.88922	TP53	TP53		TP53	TP53
ENSG00000147654	EBAG9	171	152	0.888889
ENSG00000181555	SETD2	243	215	0.884774	SETD2	SETD2		SETD2
ENSG00000162595	DIRAS3	111	98	0.882883						DIRAS3
ENSG00000147381	MAGEA4	195	172	0.882051
ENSG00000132781	MUTYH	504	443	0.878968		MUTYH	MUTYH
ENSG00000079102	RUNX1T1	388	341	0.878866		RUNX1T1	RUNX1T1
ENSG00000110092	CCND1	3954	3473	0.878351		CCND1
ENSG00000147889	CDKN2A	8692	7632	0.878049	CDKN2A	CDKN2A		CDKN2A
ENSG00000163939	PBRM1	237	208	0.877637	PBRM1	PBRM1		PBRM1
ENSG00000075618	FSCN1	194	170	0.876289			FSCN1
ENSG00000143252	SDHC	393	343	0.872774		SDHC
ENSG00000239672	NME1	1018	888	0.872299
ENSG00000204370	SDHD	666	580	0.870871		SDHD
ENSG00000076554	TPD52	122	106	0.868852
ENSG00000138376	BARD1	404	351	0.868812		BARD1			BARD1
ENSG00000002586	CD99	1533	1330	0.86758
ENSG00000101752	MIB1	911	790	0.867179			MIB1
ENSG00000089685	BIRC5	4741	4108	0.866484
ENSG00000099956	SMARCB1	912	790	0.866228	SMARCB1	SMARCB1		SMARCB1
ENSG00000170290	SLN	4112	3543	0.861625
ENSG00000118058	KMT2A	1534	1320	0.860495		KMT2A
ENSG00000125482	TTF1	594	511	0.860269
ENSG00000142515	KLK3	243	209	0.860082
ENSG00000196712	NF1	4379	3765	0.859785	NF1	NF1		NF1
ENSG00000078900	TP73	271	233	0.859779				TP73		TP73
ENSG00000134371	CDC73	272	233	0.856618	CDC73	CDC73		CDC73	CDC73
ENSG00000111206	FOXM1	1092	935	0.856227			FOXM1
ENSG00000140538	NTRK3	375	321	0.856		NTRK3
ENSG00000144339	TMEFF2	117	100	0.854701			TMEFF2
ENSG00000109670	FBXW7	792	676	0.853535	FBXW7	FBXW7		FBXW7	FBXW7
ENSG00000012061	ERCC1	1958	1671	0.853422
ENSG00000131400	NAPSA	136	116	0.852941			NAPSA
ENSG00000103460	TOX3	122	104	0.852459			TOX3
ENSG00000104341	LAPTM4B	122	104	0.852459
ENSG00000109452	INPP4B	107	91	0.850467
ENSG00000134899	ERCC5	195	165	0.846154		ERCC5
ENSG00000105173	CCNE1	581	491	0.845095		CCNE1			CCNE1
ENSG00000148516	ZEB1	1820	1537	0.844505		ZEB1	ZEB1
ENSG00000148773	MKI67	15628	13165	0.842398			MKI67
ENSG00000120217	CD274	3619	3047	0.841945		CD274
ENSG00000072609	CHFR	220	185	0.840909
ENSG00000067955	CBFB	331	278	0.839879		CBFB
ENSG00000110484	SCGB2A2	229	192	0.838428
ENSG00000134193	REG4	111	93	0.837838
ENSG00000186153	WWOX	418	350	0.837321
ENSG00000175832	ETV4	208	174	0.836538		ETV4				ETV4
ENSG00000163814	CDCP1	128	107	0.835938			CDCP1
ENSG00000116731	PRDM2	146	122	0.835616		PRDM2	PRDM2
ENSG00000087586	AURKA	1359	1135	0.835173					AURKA
ENSG00000105825	TFPI2	103	86	0.834951			TFPI2
ENSG00000104881	PPP1R13L	139	116	0.834532			PPP1R13L
ENSG00000167751	KLK2	167	139	0.832335		KLK2
ENSG00000182979	MTA1	439	365	0.831435			MTA1
ENSG00000186716	BCR	32645	27066	0.829101		BCR
ENSG00000124092	CTCFL	105	87	0.828571			CTCFL
ENSG00000156052	GNAQ	384	318	0.828125	GNAQ	GNAQ			GNAQ
ENSG00000175063	UBE2C	197	163	0.827411
ENSG00000039068	CDH1	3339	2760	0.826595	CDH1	CDH1		CDH1
ENSG00000175305	CCNE2	161	133	0.826087
ENSG00000082175	PGR	2724	2250	0.825991			PGR
ENSG00000105568	PPP2R1A	101	83	0.821782	PPP2R1A	PPP2R1A			PPP2R1A
ENSG00000123080	CDKN2C	527	432	0.819734		CDKN2C
ENSG00000121067	SPOP	183	150	0.819672	SPOP	SPOP			SPOP
ENSG00000170873	MTSS1	122	100	0.819672			MTSS1
ENSG00000143384	MCL1	1577	1292	0.819277			MCL1
ENSG00000181690	PLAG1	221	181	0.819005		PLAG1	PLAG1
ENSG00000139687	RB1	2775	2272	0.818739	RB1	RB1		RB1
ENSG00000114737	CISH	507	415	0.81854
ENSG00000106541	AGR2	231	189	0.818182
ENSG00000124422	USP22	110	90	0.818182			USP22
ENSG00000173207	CKS1B	143	117	0.818182
ENSG00000129451	KLK10	131	107	0.816794
ENSG00000132530	XAF1	157	128	0.815287
ENSG00000134086	VHL	3875	3159	0.815226	VHL	VHL		VHL
ENSG00000134853	PDGFRA	1817	1481	0.81508	PDGFRA	PDGFRA
ENSG00000107159	CA9	1437	1170	0.814196			CA9
ENSG00000196208	GREB1	123	100	0.813008			GREB1
ENSG00000149948	HMGA2	1063	864	0.812794		HMGA2
ENSG00000124216	SNAI1	1518	1233	0.812253
ENSG00000171094	ALK	6400	5198	0.812187	ALK	ALK			ALK
ENSG00000111653	ING4	170	138	0.811765
ENSG00000135446	CDK4	5590	4533	0.810912		CDK4
ENSG00000175595	ERCC4	185	150	0.810811		ERCC4
ENSG00000106462	EZH2	2935	2378	0.810221	EZH2	EZH2			EZH2
ENSG00000141456	PELP1	110	89	0.809091
ENSG00000144749	LRIG1	177	143	0.80791			LRIG1
ENSG00000105388	CEACAM5	150	121	0.806667			CEACAM5
ENSG00000181143	MUC16	844	680	0.805687		MUC16	MUC16
ENSG00000126215	XRCC3	735	592	0.805442
ENSG00000006468	ETV1	282	227	0.804965		ETV1			ETV1
ENSG00000135480	KRT7	557	448	0.804309
ENSG00000105810	CDK6	2025	1626	0.802963		CDK6	CDK6
ENSG00000145604	SKP2	1119	898	0.802502
ENSG00000068323	TFE3	642	515	0.802181		TFE3	TFE3
ENSG00000116128	BCL9	130	104	0.8		BCL9
ENSG00000198625	MDM4	519	415	0.799615		MDM4			MDM4
ENSG00000141682	PMAIP1	518	414	0.799228
ENSG00000183765	CHEK2	1578	1261	0.799113		CHEK2			CHEK2
ENSG00000178732	GP5	632	505	0.799051						GP5
ENSG00000147257	GPC3	626	500	0.798722		GPC3
ENSG00000002834	LASP1	133	106	0.796992		LASP1
ENSG00000165699	TSC1	1396	1108	0.793696	TSC1	TSC1		TSC1
ENSG00000078399	HOXA9	633	502	0.793049		HOXA9
ENSG00000104884	ERCC2	1057	837	0.791864		ERCC2
ENSG00000184956	MUC6	724	573	0.791436			MUC6
ENSG00000168283	BMI1	1323	1047	0.791383
ENSG00000171456	ASXL1	625	494	0.7904	ASXL1	ASXL1		ASXL1
ENSG00000118046	STK11	1386	1094	0.789322	STK11	STK11		STK11
ENSG00000122025	FLT3	4460	3517	0.788565	FLT3	FLT3			FLT3
ENSG00000150457	LATS2	312	246	0.788462		LATS2
ENSG00000185811	IKZF1	624	492	0.788462		IKZF1
ENSG00000113916	BCL6	1688	1329	0.787322		BCL6			BCL6
ENSG00000160182	TFF1	961	756	0.786681
ENSG00000163993	S100P	375	295	0.786667
ENSG00000171862	PTEN	13173	10351	0.785774	PTEN	PTEN		PTEN
ENSG00000266412	NCOA4	177	139	0.785311		NCOA4
ENSG00000141738	GRB7	228	179	0.785088			GRB7
ENSG00000135679	MDM2	7546	5920	0.784522		MDM2			MDM2
ENSG00000085276	MECOM	422	331	0.78436		MECOM	MECOM
ENSG00000126010	GRPR	352	276	0.784091						GRPR
ENSG00000101213	PTK6	157	123	0.783439		PTK6
ENSG00000164611	PTTG1	217	170	0.78341
ENSG00000173267	SNCG	137	107	0.781022
ENSG00000103197	TSC2	1871	1461	0.780866		TSC2
ENSG00000185420	SMYD3	141	110	0.780142			SMYD3
ENSG00000065361	ERBB3	1582	1234	0.780025		ERBB3			ERBB3
ENSG00000089234	BRAP	231	180	0.779221
ENSG00000004846	ABCB5	163	127	0.779141
ENSG00000088256	GNA11	273	212	0.776557	GNA11	GNA11			GNA11
ENSG00000133101	CCNA1	183	142	0.775956			CCNA1
ENSG00000055609	KMT2C	151	117	0.774834		KMT2C		KMT2C
ENSG00000020633	RUNX3	950	735	0.773684			RUNX3
ENSG00000079112	CDH17	150	116	0.773333		CDH17	CDH17
ENSG00000153487	ING1	225	174	0.773333				ING1
ENSG00000151348	EXT2	260	201	0.773077		EXT2	EXT2
ENSG00000153944	MSI2	105	81	0.771429		MSI2
ENSG00000151702	FLI1	1216	937	0.770559		FLI1	FLI1
ENSG00000159216	RUNX1	3000	2308	0.769333	RUNX1	RUNX1		RUNX1	RUNX1
ENSG00000168769	TET2	1152	884	0.767361	TET2	TET2		TET2
ENSG00000112242	E2F3	421	323	0.767221			E2F3
ENSG00000133392	MYH11	528	405	0.767045		MYH11	MYH11
ENSG00000165092	ALDH1A1	1076	825	0.766729			ALDH1A1
ENSG00000114209	PDCD10	184	141	0.766304
ENSG00000150593	PDCD4	629	482	0.766296
ENSG00000150630	VEGFC	1876	1434	0.764392
ENSG00000064933	PMS1	280	214	0.764286		PMS1		PMS1	PMS1
ENSG00000099810	MTAP	280	214	0.764286
ENSG00000135052	GOLM1	190	145	0.763158
ENSG00000169184	MN1	173	132	0.763006		MN1
ENSG00000272398	CD24	2456	1873	0.762622
ENSG00000105369	CD79A	1229	937	0.762408		CD79A		CD79A
ENSG00000168036	CTNNB1	6285	4778	0.760223	CTNNB1	CTNNB1			CTNNB1
ENSG00000156574	NODAL	35947	27284	0.759006
ENSG00000185379	RAD51D	161	122	0.757764
ENSG00000120889	TNFRSF10B	777	588	0.756757
ENSG00000138180	CEP55	111	84	0.756757
ENSG00000182197	EXT1	333	252	0.756757		EXT1				EXT1
ENSG00000184937	WT1	3670	2775	0.756131	WT1	WT1		WT1
ENSG00000115524	SF3B1	585	442	0.755556	SF3B1	SF3B1			SF3B1
ENSG00000110455	ACCS	575	434	0.754783			ACCS
ENSG00000136997	MYC	28474	21462	0.75374		MYC			MYC
ENSG00000108384	RAD51C	284	214	0.753521
ENSG00000122691	TWIST1	1602	1207	0.753433
ENSG00000170836	PPM1D	287	216	0.752613		PPM1D		PPM1D
ENSG00000137404	NRM	893	672	0.75252
ENSG00000188641	DPYD	383	288	0.751958			DPYD
ENSG00000146648	EGFR	76021	57127	0.751463	EGFR	EGFR			EGFR
ENSG00000104689	TNFRSF10A	700	526	0.751429			TNFRSF10A
ENSG00000181885	CLDN7	189	142	0.751323
ENSG00000196730	DAPK1	382	287	0.751309			DAPK1
ENSG00000165556	CDX2	1721	1293	0.751307		CDX2
ENSG00000085117	CD82	498	374	0.751004
ENSG00000149480	MTA2	104	78	0.75			MTA2
ENSG00000171843	MLLT3	148	111	0.75		MLLT3				MLLT3
ENSG00000104419	NDRG1	402	301	0.748756		NDRG1
ENSG00000135828	RNASEL	155	116	0.748387			RNASEL
ENSG00000142627	EPHA2	805	602	0.747826
ENSG00000178691	SUZ12	395	295	0.746835		SUZ12			SUZ12
ENSG00000178951	ZBTB7A	154	115	0.746753			ZBTB7A
ENSG00000134057	CCNB1	3807	2842	0.74652
ENSG00000144554	FANCD2	765	571	0.746405		FANCD2
ENSG00000185920	PTCH1	893	666	0.745801	PTCH1	PTCH1		PTCH1
ENSG00000111276	CDKN1B	1718	1281	0.745634		CDKN1B		CDKN1B
ENSG00000137693	YAP1	1431	1067	0.745632					YAP1
ENSG00000001631	KRIT1	306	228	0.745098
ENSG00000185664	PMEL	545	406	0.744954			PMEL
ENSG00000116251	RPL22	188	140	0.744681		RPL22		RPL22
ENSG00000185499	MUC1	4078	3035	0.744237		MUC1
ENSG00000183161	FANCF	129	96	0.744186		FANCF
ENSG00000050165	DKK3	342	254	0.74269
ENSG00000104332	SFRP1	664	493	0.74247
ENSG00000099953	MMP11	155	115	0.741935			MMP11
ENSG00000173546	CSPG4	143	106	0.741259			CSPG4
ENSG00000156076	WIF1	355	263	0.740845		WIF1
ENSG00000133083	DCLK1	189	140	0.740741			DCLK1
ENSG00000172175	MALT1	613	454	0.74062		MALT1
ENSG00000134258	VTCN1	204	151	0.740196
ENSG00000113384	GOLPH3	127	94	0.740157
ENSG00000073050	XRCC1	1856	1372	0.739224			XRCC1
ENSG00000132698	RAB25	115	85	0.73913
ENSG00000184640	2009-09-01	207	153	0.73913
ENSG00000131023	LATS1	440	325	0.738636		LATS1
ENSG00000162613	FUBP1	145	107	0.737931	FUBP1	FUBP1
ENSG00000125618	PAX8	1033	762	0.737657		PAX8	PAX8
ENSG00000013810	TACC3	198	146	0.737374			TACC3
ENSG00000019549	SNAI2	529	390	0.73724
ENSG00000119684	MLH3	129	95	0.736434
ENSG00000167325	RRM1	553	407	0.735986			RRM1
ENSG00000184292	TACSTD2	193	142	0.735751
ENSG00000159217	IGF2BP1	121	89	0.735537			IGF2BP1
ENSG00000082898	XPO1	223	164	0.735426		XPO1			XPO1
ENSG00000101843	PSMD10	136	100	0.735294
ENSG00000117139	KDM5B	196	144	0.734694
ENSG00000165795	NDRG2	211	155	0.734597
ENSG00000124762	CDKN1A	8230	6043	0.734265		CDKN1A		CDKN1A
ENSG00000111859	NEDD9	252	185	0.734127			NEDD9
ENSG00000118971	CCND2	786	577	0.734097		CCND2			CCND2
ENSG00000113318	MSH3	469	344	0.733475				MSH3
ENSG00000166484	MAPK7	131	96	0.732824			MAPK7
ENSG00000176887	SOX11	520	381	0.732692
ENSG00000147862	NFIB	228	167	0.732456		NFIB	NFIB
ENSG00000163938	GNL3	112	82	0.732143
ENSG00000101966	XIAP	3074	2249	0.73162
ENSG00000155366	RHOC	513	375	0.730994
ENSG00000196584	XRCC2	274	200	0.729927
ENSG00000118777	ABCG2	3887	2837	0.729869			ABCG2
ENSG00000197757	HOXC6	111	81	0.72973
ENSG00000012171	SEMA3B	107	78	0.728972
ENSG00000124766	SOX4	391	285	0.7289
ENSG00000173530	TNFRSF10D	118	86	0.728814
ENSG00000166483	WEE1	682	497	0.728739
ENSG00000044115	CTNNA1	541	394	0.728281			CTNNA1
ENSG00000254093	PINX1	103	75	0.728155
ENSG00000258724	PINX1	103	75	0.728155
ENSG00000105327	BBC3	695	506	0.728058
ENSG00000147883	CDKN2B	1239	902	0.728006
ENSG00000198074	AKR1B10	238	173	0.726891
ENSG00000136280	CCM2	205	149	0.726829			CCM2
ENSG00000129566	TEP1	223	162	0.726457			TEP1
ENSG00000188389	PDCD1	3538	2569	0.726116				PDCD1	PDCD1
ENSG00000111087	GLI1	1840	1336	0.726087		GLI1
ENSG00000023445	BIRC3	427	310	0.725995		BIRC3		BIRC3	BIRC3
ENSG00000145423	SFRP2	383	278	0.725849			SFRP2
ENSG00000166407	LMO1	102	74	0.72549		LMO1
ENSG00000165197	VEGFD	131	95	0.725191
ENSG00000077092	RARB	229	166	0.724891
ENSG00000158402	CDC25C	1077	780	0.724234
ENSG00000166426	CRABP1	105	76	0.72381
ENSG00000164045	CDC25A	872	631	0.723624
ENSG00000124782	RREB1	108	78	0.722222			RREB1
ENSG00000018408	WWTR1	352	254	0.721591		WWTR1	WWTR1
ENSG00000103222	ABCC1	786	567	0.721374
ENSG00000101057	MYBL2	250	180	0.72			MYBL2
ENSG00000171791	BCL2	8531	6142	0.719962	BCL2	BCL2				BCL2
ENSG00000129355	CDKN2D	132	95	0.719697
ENSG00000179218	CALR	623	448	0.719101		CALR	CALR
ENSG00000101412	E2F1	2928	2105	0.718921
ENSG00000101972	STAG2	128	92	0.71875	STAG2	STAG2		STAG2
ENSG00000112576	CCND3	546	392	0.717949		CCND3		CCND3
ENSG00000136848	DAB2IP	138	99	0.717391			DAB2IP
ENSG00000130669	PAK4	251	180	0.717131
ENSG00000121858	TNFSF10	3236	2320	0.716934
ENSG00000185483	ROR1	232	166	0.715517			ROR1
ENSG00000182481	KPNA2	144	103	0.715278			KPNA2
ENSG00000196754	S100A2	214	153	0.714953
ENSG00000143321	HDGF	171	122	0.71345
ENSG00000107077	KDM4C	108	77	0.712963			KDM4C
ENSG00000173762	CD7	2160	1540	0.712963
ENSG00000174775	HRAS	3546	2527	0.712634	HRAS	HRAS			HRAS
ENSG00000062822	POLD1	135	96	0.711111		POLD1	POLD1
ENSG00000261609	GAN	41577	29548	0.710681			GAN
ENSG00000007312	CD79B	694	493	0.710375		CD79B			CD79B
ENSG00000187772	LIN28B	345	245	0.710145
ENSG00000179750	APOBEC3B	224	159	0.709821		APOBEC3B
ENSG00000163374	YY1AP1	286	203	0.70979			YY1AP1
ENSG00000196092	PAX5	1001	710	0.709291	PAX5	PAX5
ENSG00000196154	S100A4	989	701	0.708797
ENSG00000129514	FOXA1	783	553	0.706258		FOXA1			FOXA1
ENSG00000103855	CD276	278	196	0.705036			CD276
ENSG00000108443	RPS6KB1	105	74	0.704762
ENSG00000176890	TYMS	524	369	0.704198
ENSG00000072062	PRKACA	135	95	0.703704		PRKACA	PRKACA
ENSG00000165731	RET	6133	4310	0.702756	RET	RET			RET
ENSG00000169554	ZEB2	803	564	0.702366			ZEB2
ENSG00000007968	E2F2	299	210	0.702341
ENSG00000102837	OLFM4	141	99	0.702128			OLFM4
ENSG00000134333	LDHA	499	350	0.701403
ENSG00000007062	PROM1	2319	1626	0.701164			PROM1
ENSG00000122592	HOXA7	120	84	0.7
ENSG00000184634	MED12	290	203	0.7	MED12	MED12			MED12
ENSG00000182985	CADM1	329	230	0.699088			CADM1
ENSG00000117632	STMN1	445	311	0.698876
ENSG00000109685	NSD2	156	109	0.698718
ENSG00000131759	RARA	1772	1237	0.698081		RARA			RARA
ENSG00000091140	DLD	1672	1167	0.697967
ENSG00000149554	CHEK1	1526	1065	0.697903				CHEK1	CHEK1
ENSG00000026751	SLAMF7	139	97	0.697842			SLAMF7
ENSG00000108946	PRKAR1A	505	352	0.69703		PRKAR1A		PRKAR1A
ENSG00000171345	KRT19	197	137	0.695431			KRT19
ENSG00000088053	GP6	348	242	0.695402			GP6
ENSG00000180616	SSTR2	613	426	0.694943
ENSG00000078237	TIGAR	153	106	0.69281
ENSG00000136026	CKAP4	936	648	0.692308			CKAP4
ENSG00000161021	MAML1	143	99	0.692308			MAML1
ENSG00000105383	CD33	2967	2047	0.689922			CD33
ENSG00000089220	PEBP1	322	222	0.689441
ENSG00000111348	ARHGDIB	103	71	0.68932
ENSG00000119950	MXI1	148	102	0.689189
ENSG00000110713	NUP98	431	297	0.689095		NUP98
ENSG00000139292	LGR5	797	549	0.688833			LGR5
ENSG00000187678	SPRY4	189	130	0.687831
ENSG00000276043	UHRF1	317	218	0.687697
ENSG00000083168	KAT6A	112	77	0.6875		KAT6A
ENSG00000128710	HOXD10	137	94	0.686131						HOXD10
ENSG00000124664	SPDEF	143	98	0.685315			SPDEF
ENSG00000156970	BUB1B	184	126	0.684783		BUB1B	BUB1B
ENSG00000117020	AKT3	502	343	0.683267		AKT3
ENSG00000114346	ECT2	186	127	0.682796
ENSG00000113722	CDX1	214	146	0.682243
ENSG00000170515	PA2G4	107	73	0.682243
ENSG00000168679	SLC16A4	238	162	0.680672
ENSG00000141646	SMAD4	3165	2154	0.680569	SMAD4	SMAD4		SMAD4	SMAD4
ENSG00000133740	E2F5	144	98	0.680556
ENSG00000080839	RBL1	275	187	0.68
ENSG00000103479	RBL2	353	240	0.679887
ENSG00000166851	PLK1	1630	1108	0.679755			PLK1
ENSG00000103126	AXIN1	319	216	0.677116	AXIN1	AXIN1		AXIN1
ENSG00000124151	NCOA3	424	287	0.676887			NCOA3
ENSG00000162493	PDPN	779	527	0.676508
ENSG00000115548	KDM3A	102	69	0.676471			KDM3A
ENSG00000198788	MUC2	1802	1219	0.676471
ENSG00000083799	CYLD	479	324	0.676409	CYLD	CYLD		CYLD
ENSG00000164938	TP53INP1	145	98	0.675862
ENSG00000196139	AKR1C3	397	268	0.675063
ENSG00000141867	BRD4	1028	693	0.674125		BRD4
ENSG00000169925	BRD3	135	91	0.674074		BRD3
ENSG00000137673	MMP7	910	613	0.673626
ENSG00000088325	TPX2	278	187	0.672662			TPX2
ENSG00000183337	BCOR	296	199	0.672297	BCOR	BCOR		BCOR
ENSG00000133639	BTG1	155	104	0.670968		BTG1
ENSG00000154767	XPC	987	662	0.670719		XPC
ENSG00000107807	TLX1	167	112	0.670659		TLX1
ENSG00000117650	NEK2	276	185	0.67029			NEK2
ENSG00000115355	CCDC88A	121	81	0.669421
ENSG00000140945	CDH13	326	218	0.668712			CDH13
ENSG00000115884	SDC1	887	593	0.668546
ENSG00000153094	BCL2L11	1189	793	0.666947
ENSG00000121335	PRB2	165	110	0.666667
ENSG00000131015	ULBP2	246	164	0.666667
ENSG00000164932	CTHRC1	111	74	0.666667
ENSG00000167755	KLK6	231	154	0.666667
ENSG00000198793	MTOR	21922	14603	0.666134		MTOR			MTOR
ENSG00000167508	MVD	4338	2888	0.665745
ENSG00000140525	FANCI	254	169	0.665354			FANCI
ENSG00000136936	XPA	978	650	0.664622		XPA
ENSG00000164430	CGAS	5019	3335	0.664475
ENSG00000073282	TP63	1713	1136	0.663164		TP63
ENSG00000184254	ALDH1A3	169	112	0.662722			ALDH1A3
ENSG00000081913	PHLPP1	154	102	0.662338			PHLPP1
ENSG00000198400	NTRK1	382	253	0.662304		NTRK1	NTRK1
ENSG00000152217	SETBP1	151	100	0.662252	SETBP1	SETBP1	SETBP1
ENSG00000163207	IVL	420	278	0.661905			IVL
ENSG00000084207	GSTP1	4409	2913	0.660694
ENSG00000156136	DCK	533	352	0.660413
ENSG00000145386	CCNA2	736	486	0.660326
ENSG00000155760	FZD7	209	138	0.660287
ENSG00000103257	SLC7A5	388	256	0.659794			SLC7A5
ENSG00000151012	SLC7A11	276	182	0.65942			SLC7A11
ENSG00000198901	PRC1	1714	1130	0.659277
ENSG00000214114	MYCBP	132	87	0.659091
ENSG00000251655	PRB1	430	283	0.65814
ENSG00000135363	LMO2	412	271	0.657767		LMO2
ENSG00000143995	MEIS1	393	258	0.656489			MEIS1
ENSG00000148400	NOTCH1	4252	2791	0.656397	NOTCH1	NOTCH1		NOTCH1
ENSG00000035664	DAPK2	835	547	0.65509
ENSG00000143322	ABL2	113	74	0.654867		ABL2
ENSG00000144118	RALB	139	91	0.654676
ENSG00000266094	RASSF5	104	68	0.653846
ENSG00000012124	CD22	1785	1167	0.653782			CD22
ENSG00000145113	MUC4	707	462	0.653465		MUC4	MUC4
ENSG00000182185	RAD51B	150	98	0.653333		RAD51B
ENSG00000092621	PHGDH	124	81	0.653226
ENSG00000136877	FPGS	256	167	0.652344			FPGS
ENSG00000185630	PBX1	650	424	0.652308		PBX1
ENSG00000134215	VAV3	155	101	0.651613			VAV3
ENSG00000260027	HOXB7	172	112	0.651163
ENSG00000170558	CDH2	622	405	0.651125			CDH2
ENSG00000085224	ATRX	750	488	0.650667	ATRX	ATRX		ATRX
ENSG00000071246	VASH1	123	80	0.650407
ENSG00000186895	FGF3	343	223	0.650146					FGF3
ENSG00000110448	CD5	5102	3317	0.650137			CD5
ENSG00000051180	RAD51	2905	1888	0.649914
ENSG00000173273	TNKS	234	152	0.649573			TNKS
ENSG00000101115	SALL4	422	274	0.649289		SALL4	SALL4
ENSG00000112655	PTK7	151	98	0.649007			PTK7
ENSG00000173083	HPSE	168	109	0.64881
ENSG00000166145	SPINT1	159	103	0.647799
ENSG00000173535	TNFRSF10C	176	114	0.647727
ENSG00000145675	PIK3R1	380	246	0.647368	PIK3R1	PIK3R1		PIK3R1
ENSG00000276644	DACH1	116	75	0.646552
ENSG00000147050	KDM6A	291	188	0.646048	KDM6A	KDM6A		KDM6A
ENSG00000163161	ERCC3	127	82	0.645669		ERCC3	ERCC3
ENSG00000170312	CDK1	2881	1860	0.645609
ENSG00000123374	CDK2	5358	3459	0.645577
ENSG00000160867	FGFR4	552	356	0.644928		FGFR4
ENSG00000157227	MMP14	819	528	0.644689						MMP14
ENSG00000146247	PHIP	813	524	0.644526
ENSG00000131473	ACLY	132	85	0.643939			ACLY
ENSG00000169016	E2F6	132	85	0.643939
ENSG00000146457	WTAP	101	65	0.643564
ENSG00000172201	ID4	269	173	0.643123
ENSG00000120875	DUSP4	140	90	0.642857
ENSG00000159388	BTG2	238	153	0.642857
ENSG00000166508	MCM7	364	234	0.642857				MCM7
ENSG00000144476	ACKR3	403	259	0.64268		ACKR3				ACKR3
ENSG00000140937	CDH11	109	70	0.642202		CDH11
ENSG00000113328	CCNG1	190	122	0.642105
ENSG00000149591	TAGLN	310	199	0.641935
ENSG00000114770	ABCC5	215	138	0.64186
ENSG00000157456	CCNB2	307	197	0.641694
ENSG00000105221	AKT2	1046	671	0.641491		AKT2	AKT2
ENSG00000176046	NUPR1	103	66	0.640777
ENSG00000162367	TAL1	640	410	0.640625		TAL1	TAL1
ENSG00000119772	DNMT3A	1689	1082	0.640616	DNMT3A	DNMT3A			DNMT3A
ENSG00000162009	SSTR5	345	221	0.64058						SSTR5
ENSG00000173120	KDM2A	114	73	0.640351
ENSG00000175592	FOSL1	136	87	0.639706
ENSG00000110330	BIRC2	227	145	0.638767					BIRC2
ENSG00000026508	CD44	12631	8062	0.638271			CD44
ENSG00000140443	IGF1R	5329	3401	0.638206
ENSG00000120053	GOT1	105	67	0.638095
ENSG00000044524	EPHA3	174	111	0.637931		EPHA3
ENSG00000073614	KDM5A	138	88	0.637681		KDM5A		KDM5A	KDM5A
ENSG00000004487	KDM1A	626	399	0.63738			KDM1A
ENSG00000205250	E2F4	477	304	0.637317
ENSG00000108786	HSD17B1	179	114	0.636872
ENSG00000140379	BCL2A1	132	84	0.636364
ENSG00000104885	DOT1L	272	173	0.636029			DOT1L
ENSG00000128602	SMO	1529	972	0.63571	SMO	SMO			SMO
ENSG00000187741	FANCA	428	272	0.635514		FANCA	FANCA
ENSG00000003402	CFLAR	917	582	0.634678
ENSG00000124795	DEK	322	204	0.63354		DEK
ENSG00000171552	BCL2L1	5521	3496	0.633219
ENSG00000143514	TP53BP2	177	112	0.632768			TP53BP2
ENSG00000030110	BAK1	958	606	0.632568
ENSG00000241186	TDGF1	299	189	0.632107
ENSG00000139684	ESD	3070	1940	0.631922
ENSG00000107882	SUFU	298	188	0.630872		SUFU			SUFU
ENSG00000101224	CDC25B	463	292	0.63067
ENSG00000123268	ATF1	365	230	0.630137		ATF1
ENSG00000243678	NME2	127	80	0.629921
ENSG00000168702	LRP1B	108	68	0.62963		LRP1B	LRP1B
ENSG00000106144	CASP2	167	105	0.628743			CASP2
ENSG00000066135	KDM4A	164	103	0.628049			KDM4A
ENSG00000205755	CRLF2	258	162	0.627907	CRLF2	CRLF2
ENSG00000182871	COL18A1	1538	965	0.627438
ENSG00000187790	FANCM	161	101	0.627329			FANCM
ENSG00000086548	CEACAM6	244	153	0.627049			CEACAM6
ENSG00000197461	PDGFA	185	116	0.627027
ENSG00000221829	FANCG	209	131	0.626794		FANCG	FANCG
ENSG00000162892	IL24	115	72	0.626087
ENSG00000168906	MAT2A	115	72	0.626087
ENSG00000155792	DEPTOR	131	82	0.625954			DEPTOR
ENSG00000137309	HMGA1	802	502	0.625935		HMGA1
ENSG00000156299	TIAM1	358	224	0.625698			TIAM1
ENSG00000165806	CASP7	2273	1421	0.625165
ENSG00000078098	FAP	4267	2667	0.625029			FAP
ENSG00000176974	SHMT1	152	95	0.625
ENSG00000184047	DIABLO	1130	706	0.624779
ENSG00000284934	DIABLO	1130	706	0.624779
ENSG00000124486	USP9X	197	123	0.624365				USP9X
ENSG00000067369	TP53BP1	708	442	0.624294
ENSG00000161405	IKZF3	165	103	0.624242			IKZF3
ENSG00000143799	PARP1	2700	1685	0.624074			PARP1
ENSG00000170734	POLH	109	68	0.623853
ENSG00000137573	SULF1	146	91	0.623288
ENSG00000198900	TOP1	764	476	0.623037		TOP1
ENSG00000087494	PTHLH	1294	806	0.622875
ENSG00000172493	AFF1	175	109	0.622857		AFF1
ENSG00000104320	NBN	905	563	0.622099		NBN		NBN	NBN
ENSG00000113851	CRBN	209	130	0.62201
ENSG00000099942	CRKL	455	283	0.621978
ENSG00000067082	KLF6	341	212	0.621701		KLF6
ENSG00000108799	EZH1	111	69	0.621622			EZH1
ENSG00000142867	BCL10	520	323	0.621154		BCL10
ENSG00000170525	PFKFB3	229	142	0.620087
ENSG00000137265	IRF4	708	439	0.620056		IRF4
ENSG00000162733	DDR2	271	168	0.619926		DDR2
ENSG00000171848	RRM2	381	236	0.619423
ENSG00000118257	NRP2	210	130	0.619048			NRP2
ENSG00000154380	ENAH	168	104	0.619048			ENAH
ENSG00000074410	CA12	118	73	0.618644
ENSG00000085733	CTTN	354	219	0.618644
ENSG00000106004	HOXA5	215	133	0.618605			HOXA5
ENSG00000168615	ADAM9	272	168	0.617647			ADAM9
ENSG00000137193	PIM1	557	344	0.617594		PIM1	PIM1
ENSG00000258366	RTEL1	149	92	0.61745
ENSG00000167634	NLRP7	115	71	0.617391
ENSG00000176105	YES1	159	98	0.616352					YES1
ENSG00000167900	TK1	404	249	0.616337
ENSG00000168646	AXIN2	621	382	0.615137		AXIN2		AXIN2	AXIN2
ENSG00000131016	AKAP12	161	99	0.614907			AKAP12
ENSG00000204371	EHMT2	262	161	0.614504			EHMT2
ENSG00000129473	BCL2L2	186	114	0.612903
ENSG00000087095	NLK	160	98	0.6125
ENSG00000058085	LAMC2	325	199	0.612308			LAMC2
ENSG00000169710	FASN	861	527	0.612079			FASN
ENSG00000182568	SATB1	340	208	0.611765			SATB1
ENSG00000071575	TRIB2	103	63	0.61165						TRIB2
ENSG00000142208	AKT1	5626	3441	0.611625	AKT1	AKT1			AKT1
ENSG00000198176	TFDP1	139	85	0.611511
ENSG00000178999	AURKB	916	560	0.611354			AURKB
ENSG00000134202	GSTM3	247	151	0.611336
ENSG00000178568	ERBB4	1430	874	0.611189		ERBB4			ERBB4
ENSG00000197646	PDCD1LG2	303	185	0.610561		PDCD1LG2
ENSG00000079277	MKNK1	154	94	0.61039
ENSG00000133800	LYVE1	300	183	0.61
ENSG00000104894	CD37	241	147	0.609959
ENSG00000187323	DCC	2159	1316	0.609541		DCC	DCC
ENSG00000133937	GSC	1075	655	0.609302
ENSG00000070669	ASNS	156	95	0.608974			ASNS
ENSG00000168610	STAT3	15295	9314	0.608957		STAT3
ENSG00000100842	EFS	6339	3859	0.608771			EFS
ENSG00000102554	KLF5	378	230	0.608466			KLF5
ENSG00000004700	RECQL	171	104	0.608187			RECQL
ENSG00000135097	MSI1	245	149	0.608163						MSI1
ENSG00000132646	PCNA	12573	7646	0.608129
ENSG00000064012	CASP8	3815	2320	0.608126	CASP8	CASP8		CASP8
ENSG00000130816	DNMT1	2559	1555	0.607659	DNMT1		DNMT1
ENSG00000108679	LGALS3BP	191	116	0.60733			LGALS3BP
ENSG00000100644	HIF1A	7061	4286	0.606996		HIF1A
ENSG00000163629	PTPN13	206	125	0.606796		PTPN13	PTPN13
ENSG00000169679	BUB1	755	458	0.606623
ENSG00000073111	MCM2	737	447	0.606513
ENSG00000050820	BCAR1	358	217	0.606145			BCAR1
ENSG00000233608	TWIST2	165	100	0.606061
ENSG00000113739	STC2	137	83	0.605839						STC2
ENSG00000092067	CEBPE	129	78	0.604651
ENSG00000129521	EGLN3	187	113	0.604278
ENSG00000162607	USP1	106	64	0.603774
ENSG00000115457	IGFBP2	310	187	0.603226
ENSG00000105281	SLC1A5	231	139	0.601732
ENSG00000181847	TIGIT	231	139	0.601732
ENSG00000129204	USP6	118	71	0.601695		USP6	USP6
ENSG00000119888	EPCAM	6145	3697	0.601627
ENSG00000198355	PIM3	133	80	0.601504
ENSG00000164327	RICTOR	569	342	0.601054
ENSG00000116717	GADD45A	656	394	0.60061
ENSG00000105662	CRTC1	245	147	0.6		CRTC1		CRTC1
ENSG00000142731	PLK4	230	138	0.6			PLK4
ENSG00000196562	SULF2	130	78	0.6			SULF2
ENSG00000196781	TLE1	185	111	0.6			TLE1
ENSG00000096968	JAK2	7320	4387	0.599317	JAK2	JAK2			JAK2
ENSG00000182580	EPHB3	112	67	0.598214			EPHB3
ENSG00000060982	BCAT1	102	61	0.598039			BCAT1
ENSG00000073578	SDHA	398	238	0.59799		SDHA	SDHA
ENSG00000071564	TCF3	445	266	0.597753		TCF3
ENSG00000131203	IDO1	501	299	0.596806			IDO1
ENSG00000136352	NKX2-1	1019	608	0.596663		NKX2-1	NKX2-1
ENSG00000164109	MAD2L1	468	279	0.596154
ENSG00000087245	MMP2	4915	2928	0.595727
ENSG00000108846	ABCC3	230	137	0.595652			ABCC3
ENSG00000134574	DDB2	321	191	0.595016		DDB2
ENSG00000163435	ELF3	175	104	0.594286		ELF3
ENSG00000017797	RALBP1	239	142	0.594142
ENSG00000088305	DNMT3B	1214	721	0.593904
ENSG00000101460	MAP1LC3A	325	193	0.593846
ENSG00000062038	CDH3	128	76	0.59375
ENSG00000071794	HLTF	128	76	0.59375
ENSG00000164850	GPER1	534	317	0.593633
ENSG00000051382	PIK3CB	546	324	0.593407		PIK3CB			PIK3CB
ENSG00000107581	EIF3A	118	70	0.59322
ENSG00000139318	DUSP6	290	172	0.593103
ENSG00000121022	COPS5	265	157	0.592453
ENSG00000168040	FADD	2869	1699	0.592192
ENSG00000167601	AXL	1178	697	0.591681					AXL
ENSG00000099860	GADD45B	230	136	0.591304
ENSG00000160957	RECQL4	230	136	0.591304		RECQL4			RECQL4
ENSG00000131914	LIN28A	181	107	0.59116
ENSG00000100749	VRK1	110	65	0.590909
ENSG00000187840	EIF4EBP1	901	532	0.590455
ENSG00000126883	NUP214	222	131	0.59009		NUP214	NUP214
ENSG00000169750	RAC3	139	82	0.589928
ENSG00000059728	MXD1	151	89	0.589404
ENSG00000125968	ID1	983	579	0.589013
ENSG00000197576	HOXA4	124	73	0.58871
ENSG00000091831	ESR1	1821	1072	0.588688		ESR1			ESR1
ENSG00000126581	BECN1	1682	990	0.588585
ENSG00000174808	BTC	804	473	0.588308
ENSG00000114861	FOXP1	471	277	0.58811		FOXP1		FOXP1
ENSG00000181788	SIAH2	114	67	0.587719
ENSG00000087088	BAX	25252	14838	0.587597		BAX
ENSG00000166886	NAB2	189	111	0.587302		NAB2	NAB2
ENSG00000180900	SCRIB	213	125	0.586854			SCRIB
ENSG00000197157	SND1	150	88	0.586667		SND1	SND1
ENSG00000176170	SPHK1	549	322	0.586521
ENSG00000137575	SDCBP	145	85	0.586207
ENSG00000186340	THBS2	116	68	0.586207
ENSG00000083857	FAT1	234	137	0.58547		FAT1		FAT1
ENSG00000135333	EPHA7	106	62	0.584906		EPHA7
ENSG00000159399	HK2	1009	590	0.584737			HK2
ENSG00000115963	RND3	137	80	0.583942
ENSG00000037280	FLT4	322	188	0.583851		FLT4	FLT4
ENSG00000106483	SFRP4	293	171	0.583618		SFRP4	SFRP4
ENSG00000138193	PLCE1	146	85	0.582192			PLCE1
ENSG00000140287	HDC	1155	672	0.581818			HDC
ENSG00000174371	EXO1	320	186	0.58125			EXO1
ENSG00000171428	NAT1	663	385	0.580694
ENSG00000173531	MST1	503	292	0.580517			MST1
ENSG00000128513	POT1	376	218	0.579787		POT1			POT1
ENSG00000187555	USP7	366	212	0.579235				USP7
ENSG00000132470	ITGB4	159	92	0.578616			ITGB4
ENSG00000104375	STK3	140	81	0.578571
ENSG00000164949	GEM	2842	1644	0.578466
ENSG00000106952	TNFSF8	128	74	0.578125
ENSG00000109321	AREG	775	448	0.578065
ENSG00000111716	LDHB	149	86	0.577181
ENSG00000166741	NNMT	175	101	0.577143
ENSG00000167749	KLK4	175	101	0.577143
ENSG00000112759	SLC29A1	551	318	0.577132
ENSG00000127616	SMARCA4	856	494	0.577103	SMARCA4	SMARCA4		SMARCA4	SMARCA4
ENSG00000134013	LOXL2	253	146	0.577075			LOXL2
ENSG00000115392	FANCL	130	75	0.576923
ENSG00000134184	GSTM1	3462	1997	0.576834
ENSG00000261857	MIA	2847	1642	0.576747
ENSG00000175793	SFN	1227	707	0.576202
ENSG00000074047	GLI2	762	439	0.576115			GLI2
ENSG00000198286	CARD11	309	178	0.576052	CARD11	CARD11
ENSG00000204580	DDR1	342	197	0.576023			DDR1
ENSG00000126218	F10	1275	734	0.575686
ENSG00000061938	TNK2	113	65	0.575221			TNK2
ENSG00000197323	TRIM33	113	65	0.575221		TRIM33	TRIM33
ENSG00000128567	PODXL	108	62	0.574074			PODXL
ENSG00000129484	PARP2	183	105	0.57377
ENSG00000253729	PRKDC	1159	665	0.57377
ENSG00000145824	CXCL14	211	121	0.57346
ENSG00000170962	PDGFD	143	82	0.573427			PDGFD
ENSG00000153814	JAZF1	157	90	0.573248		JAZF1
ENSG00000100697	DICER1	984	564	0.573171		DICER1			DICER1
ENSG00000134058	CDK7	431	247	0.573086
ENSG00000149311	ATM	9171	5255	0.573002	ATM	ATM		ATM	ATM
ENSG00000187098	MITF	1676	960	0.572792		MITF	MITF
ENSG00000112130	RNF8	215	123	0.572093
ENSG00000157557	ETS2	467	267	0.571734			ETS2
ENSG00000100604	CHGA	637	364	0.571429
ENSG00000131019	ULBP3	105	60	0.571429
ENSG00000099250	NRP1	429	245	0.571096			NRP1
ENSG00000101773	RBBP8	205	117	0.570732
ENSG00000100297	MCM5	170	97	0.570588			MCM5
ENSG00000130592	LSP1	142	81	0.570423
ENSG00000171747	LGALS4	142	81	0.570423
ENSG00000064393	HIPK2	279	159	0.569892			HIPK2
ENSG00000101557	USP14	151	86	0.569536
ENSG00000120868	APAF1	728	414	0.568681
ENSG00000152256	PDK1	1130	641	0.567257
ENSG00000143878	RHOB	513	291	0.567251
ENSG00000189143	CLDN4	402	228	0.567164
ENSG00000115266	APC2	120	68	0.566667			APC2
ENSG00000173801	JUP	323	183	0.566563			JUP
ENSG00000127324	TSPAN8	115	65	0.565217
ENSG00000167548	KMT2D	349	197	0.56447		KMT2D		KMT2D
ENSG00000122861	PLAU	264	149	0.564394
ENSG00000111981	ULBP1	172	97	0.563953
ENSG00000116478	HDAC1	2378	1341	0.563919
ENSG00000164305	CASP3	38347	21614	0.563643		CASP3
ENSG00000176171	BNIP3	678	382	0.563422
ENSG00000110195	FOLR1	192	108	0.5625
ENSG00000112312	GMNN	192	108	0.5625
ENSG00000278195	SSTR3	187	105	0.561497
ENSG00000120057	SFRP5	196	110	0.561224
ENSG00000159692	CTBP1	182	102	0.56044			CTBP1
ENSG00000100462	PRMT5	389	218	0.560411			PRMT5
ENSG00000161638	ITGA5	141	79	0.560284			ITGA5
ENSG00000091409	ITGA6	175	98	0.56			ITGA6
ENSG00000001617	SEMA3F	134	75	0.559701			SEMA3F
ENSG00000049130	KITLG	143	80	0.559441
ENSG00000196371	FUT4	177	99	0.559322
ENSG00000124882	EREG	270	151	0.559259
ENSG00000177697	CD151	363	203	0.559229
ENSG00000032219	ARID4A	186	104	0.55914
ENSG00000235387	SPAAR	102	57	0.558824
ENSG00000158169	FANCC	333	186	0.558559		FANCC
ENSG00000112320	SOBP	163	91	0.558282			SOBP
ENSG00000173638	SLC19A1	398	222	0.557789
ENSG00000165215	CLDN3	260	145	0.557692
ENSG00000140941	MAP1LC3B	547	305	0.557587
ENSG00000080824	HSP90AA1	113	63	0.557522		HSP90AA1	HSP90AA1
ENSG00000169032	MAP2K1	1480	825	0.557432	MAP2K1	MAP2K1			MAP2K1
ENSG00000138336	TET1	494	275	0.55668		TET1
ENSG00000122707	RECK	1077	599	0.556175			RECK
ENSG00000151247	EIF4E	2142	1191	0.556022
ENSG00000213809	KLRK1	1033	574	0.555663
ENSG00000168003	SLC3A2	117	65	0.555556				SLC3A2	SLC3A2
ENSG00000139874	SSTR1	389	216	0.55527			SSTR1
ENSG00000104765	BNIP3L	209	116	0.555024
ENSG00000179168	GGN	200	111	0.555						GGN
ENSG00000132906	CASP9	2701	1499	0.55498		CASP9
ENSG00000069399	BCL3	319	177	0.554859		BCL3
ENSG00000197181	PIWIL2	110	61	0.554545			PIWIL2
ENSG00000163961	RNF168	166	92	0.554217			RNF168
ENSG00000149269	PAK1	1056	585	0.553977
ENSG00000134250	NOTCH2	916	507	0.553493	NOTCH2	NOTCH2		NOTCH2	NOTCH2
ENSG00000135341	MAP3K7	103	57	0.553398
ENSG00000094631	HDAC6	1098	607	0.552823			HDAC6
ENSG00000111641	NOP2	116	64	0.551724			NOP2
ENSG00000197299	BLM	1817	1002	0.551458		BLM
ENSG00000042493	CAPG	107	59	0.551402
ENSG00000126016	AMOT	107	59	0.551402			AMOT
ENSG00000169136	ATF5	109	60	0.550459
ENSG00000205076	LGALS7	109	60	0.550459
ENSG00000169398	PTK2	2480	1365	0.550403
ENSG00000100985	MMP9	5713	3142	0.549974			MMP9
ENSG00000164683	HEY1	351	193	0.549858		HEY1
ENSG00000019582	CD74	573	315	0.549738		CD74
ENSG00000144410	CPO	1239	681	0.549637
ENSG00000083307	GRHL2	111	61	0.54955			GRHL2
ENSG00000089692	LAG3	202	111	0.549505			LAG3
ENSG00000197956	S100A6	395	217	0.549367
ENSG00000103510	KAT8	122	67	0.54918					KAT8
ENSG00000109047	RCVRN	173	95	0.549133
ENSG00000184371	CSF1	319	175	0.548589			CSF1
ENSG00000134954	ETS1	1121	614	0.547725			ETS1
ENSG00000006451	RALA	294	161	0.547619
ENSG00000113522	RAD50	1023	560	0.54741				RAD50	RAD50
ENSG00000172270	BSG	1003	549	0.547358			BSG
ENSG00000172889	EGFL7	148	81	0.547297
ENSG00000187134	AKR1C1	236	129	0.54661
ENSG00000085563	ABCB1	4947	2703	0.546392			ABCB1
ENSG00000175197	DDIT3	1436	784	0.545961		DDIT3
ENSG00000105401	CDC37	273	149	0.545788			CDC37
ENSG00000183955	KMT5A	110	60	0.545455
ENSG00000105989	WNT2	268	146	0.544776			WNT2
ENSG00000115461	IGFBP5	204	111	0.544118
ENSG00000101210	EEF1A2	162	88	0.54321
ENSG00000162734	PEA15	162	88	0.54321
ENSG00000079785	DDX1	105	57	0.542857			DDX1
ENSG00000196411	EPHB4	441	239	0.54195
ENSG00000138795	LEF1	800	433	0.54125		LEF1
ENSG00000100234	TIMP3	819	443	0.540904
ENSG00000118513	MYB	2622	1418	0.540809		MYB	MYB
ENSG00000073849	ST6GAL1	187	101	0.540107
ENSG00000117399	CDC20	711	384	0.540084
ENSG00000142676	RPL11	126	68	0.539683
ENSG00000258839	MC1R	866	467	0.539261
ENSG00000103319	EEF2K	154	83	0.538961			EEF2K
ENSG00000162374	ELAVL4	130	70	0.538462			ELAVL4
ENSG00000136603	SKIL	158	85	0.537975			SKIL
ENSG00000172732	MUS81	214	115	0.537383
ENSG00000124181	PLCG1	134	72	0.537313		PLCG1			PLCG1
ENSG00000068078	FGFR3	1986	1067	0.537261	FGFR3	FGFR3			FGFR3
ENSG00000137337	MDC1	434	233	0.536866
ENSG00000080345	RIF1	138	74	0.536232			RIF1
ENSG00000132155	RAF1	662	354	0.534743		RAF1			RAF1
ENSG00000152583	SPARCL1	101	54	0.534653
ENSG00000160862	AZGP1	116	62	0.534483			AZGP1
ENSG00000123473	STIL	206	110	0.533981		STIL	STIL
ENSG00000150093	ITGB1	266	142	0.533835			ITGB1
ENSG00000163453	IGFBP7	283	151	0.533569
ENSG00000156103	MMP16	120	64	0.533333			MMP16
ENSG00000258947	TUBB3	527	281	0.533207			TUBB3
ENSG00000033170	FUT8	137	73	0.532847
ENSG00000118689	FOXO3	1624	865	0.532635		FOXO3	FOXO3
ENSG00000120457	KCNJ5	235	125	0.531915		KCNJ5			KCNJ5
ENSG00000160201	U2AF1	267	142	0.531835	U2AF1	U2AF1			U2AF1
ENSG00000174059	CD34	30872	16417	0.531776
ENSG00000101109	STK4	190	101	0.531579
ENSG00000114026	OGG1	975	518	0.531282
ENSG00000245848	CEBPA	1892	1005	0.531184	CEBPA	CEBPA		CEBPA	CEBPA
ENSG00000171608	PIK3CD	309	164	0.530744
ENSG00000188554	NBR1	166	88	0.53012			NBR1
ENSG00000131788	PIAS3	185	98	0.52973			PIAS3
ENSG00000020922	MRE11	1224	648	0.529412
ENSG00000173511	VEGFB	153	81	0.529412
ENSG00000086758	HUWE1	155	82	0.529032			HUWE1
ENSG00000134443	GRP	1639	867	0.528981
ENSG00000077782	FGFR1	2571	1360	0.528977		FGFR1
ENSG00000132671	SSTR4	121	64	0.528926			SSTR4
ENSG00000134982	APC	16761	8861	0.528668	APC	APC		APC
ENSG00000176153	GPX2	176	93	0.528409
ENSG00000067900	ROCK1	742	392	0.528302
ENSG00000242265	PEG10	161	85	0.52795			PEG10
ENSG00000113013	HSPA9	167	88	0.526946			HSPA9
ENSG00000076864	RAP1GAP	112	59	0.526786
ENSG00000115414	FN1	752	396	0.526596			FN1
ENSG00000133216	EPHB2	376	198	0.526596						EPHB2
ENSG00000170017	ALCAM	509	268	0.526523			ALCAM
ENSG00000116670	MAD2L2	114	60	0.526316
ENSG00000129757	CDKN1C	627	330	0.526316
ENSG00000198959	TGM2	152	80	0.526316
ENSG00000126934	MAP2K2	593	312	0.526138		MAP2K2	MAP2K2
ENSG00000188827	SLX4	122	64	0.52459			SLX4
ENSG00000135903	PAX3	1059	555	0.524079		PAX3	PAX3
ENSG00000094804	CDC6	458	240	0.524017
ENSG00000042088	TDP1	210	110	0.52381			TDP1
ENSG00000184916	JAG2	168	88	0.52381			JAG2
ENSG00000132964	CDK8	260	136	0.523077				CDK8	CDK8
ENSG00000185291	IL3RA	243	127	0.522634
ENSG00000149177	PTPRJ	155	81	0.522581			PTPRJ
ENSG00000113494	PRLR	400	209	0.5225			PRLR
ENSG00000101856	PGRMC1	180	94	0.522222
ENSG00000151491	EPS8	136	71	0.522059
ENSG00000102882	MAPK3	253	132	0.521739			MAPK3
ENSG00000113905	HRG	623	325	0.521669			HRG
ENSG00000156709	AIFM1	418	218	0.521531			AIFM1
ENSG00000063176	SPHK2	215	112	0.52093
ENSG00000068001	HYAL2	144	75	0.520833
ENSG00000168028	RPSA	125	65	0.52
ENSG00000198382	UVRAG	150	78	0.52
ENSG00000166225	FRS2	204	106	0.519608			FRS2
ENSG00000132604	TERF2	258	134	0.51938
ENSG00000197905	TEAD4	131	68	0.519084			TEAD4
ENSG00000165304	MELK	266	138	0.518797			MELK
ENSG00000139842	CUL4A	272	141	0.518382
ENSG00000181965	NEUROG1	191	99	0.518325
ENSG00000163191	S100A11	220	114	0.518182
ENSG00000002822	MAD1L1	253	131	0.517787			MAD1L1
ENSG00000076604	TRAF4	143	74	0.517483
ENSG00000117748	RPA2	143	74	0.517483
ENSG00000119318	RAD23B	143	74	0.517483
ENSG00000138160	KIF11	458	237	0.517467
ENSG00000114378	HYAL1	120	62	0.516667
ENSG00000160293	VAV2	180	93	0.516667			VAV2
ENSG00000196470	SIAH1	120	62	0.516667
ENSG00000109906	ZBTB16	304	157	0.516447		ZBTB16
ENSG00000129071	MBD4	215	111	0.516279
ENSG00000109458	GAB1	380	196	0.515789			GAB1
ENSG00000145147	SLIT2	299	154	0.51505			SLIT2
ENSG00000184207	PGP	3400	1751	0.515
ENSG00000074800	ENO1	367	189	0.514986
ENSG00000153707	PTPRD	167	86	0.51497		PTPRD
ENSG00000153071	DAB2	301	155	0.51495			DAB2
ENSG00000162139	NEU3	134	69	0.514925
ENSG00000065057	NTHL1	101	52	0.514851		NTHL1
ENSG00000083520	DIS3	101	52	0.514851					DIS3
ENSG00000128383	APOBEC3A	204	105	0.514706
ENSG00000135046	ANXA1	408	210	0.514706
ENSG00000145632	PLK2	173	89	0.514451				PLK2	PLK2
ENSG00000131747	TOP2A	5508	2833	0.514343			TOP2A
ENSG00000161547	SRSF2	531	273	0.514124	SRSF2	SRSF2			SRSF2
ENSG00000183734	ASCL2	109	56	0.513761
ENSG00000145545	SRD5A1	148	76	0.513514
ENSG00000167193	CRK	1159	595	0.513374
ENSG00000100030	MAPK1	1974	1012	0.512665		MAPK1			MAPK1
ENSG00000100823	APEX1	1078	551	0.511132
ENSG00000079385	CEACAM1	740	378	0.510811
ENSG00000154473	BUB3	188	96	0.510638
ENSG00000011422	PLAUR	1797	917	0.510295
ENSG00000187531	SIRT7	196	100	0.510204
ENSG00000081059	TCF7	202	103	0.509901
ENSG00000102034	ELF4	102	52	0.509804		ELF4
ENSG00000155011	DKK2	155	79	0.509677			DKK2
ENSG00000170421	KRT8	214	109	0.509346			KRT8
ENSG00000080503	SMARCA2	381	194	0.509186			SMARCA2
ENSG00000102030	NAA10	110	56	0.509091
ENSG00000124588	NQO2	165	84	0.509091
ENSG00000172757	CFL1	165	84	0.509091
ENSG00000126561	STAT5A	723	368	0.50899			STAT5A
ENSG00000108602	ALDH3A1	169	86	0.508876			ALDH3A1
ENSG00000173077	2001-12-01	169	86	0.508876
ENSG00000066468	FGFR2	2162	1100	0.508788	FGFR2	FGFR2			FGFR2
ENSG00000178028	DMAP1	114	58	0.508772
ENSG00000128917	DLL4	574	292	0.508711
ENSG00000011304	PTBP1	179	91	0.50838
ENSG00000070031	SCT	7111	3613	0.508086
ENSG00000114315	HES1	1272	646	0.507862
ENSG00000187605	TET3	197	100	0.507614			TET3
ENSG00000090932	DLL3	138	70	0.507246			DLL3
ENSG00000126012	KDM5C	140	71	0.507143	KDM5C	KDM5C		KDM5C	KDM5C
ENSG00000213719	CLIC1	146	74	0.506849
ENSG00000004975	DVL2	225	114	0.506667
ENSG00000112081	SRSF3	152	77	0.506579		SRSF3
ENSG00000189058	APOD	456	231	0.506579
ENSG00000138061	CYP1B1	1881	952	0.506114
ENSG00000137563	GGH	176	89	0.505682
ENSG00000181019	NQO1	2323	1174	0.505381
ENSG00000243509	TNFRSF6B	190	96	0.505263
ENSG00000177302	TOP3A	2724	1376	0.50514			TOP3A
ENSG00000169756	LIMS1	103	52	0.504854
ENSG00000126602	TRAP1	212	107	0.504717			TRAP1
ENSG00000156515	HK1	323	163	0.504644			HK1
ENSG00000138166	DUSP5	109	55	0.504587
ENSG00000053438	NNAT	111	56	0.504505
ENSG00000124713	GNMT	123	62	0.504065
ENSG00000113721	PDGFRB	3411	1719	0.503958		PDGFRB	PDGFRB
ENSG00000125657	TNFSF9	127	64	0.503937
ENSG00000163781	TOPBP1	280	141	0.503571
ENSG00000165140	FBP1	149	75	0.503356
ENSG00000175792	RUVBL1	151	76	0.503311
ENSG00000100393	EP300	1083	545	0.503232	EP300	EP300		EP300	EP300
ENSG00000143207	COP1	157	79	0.503185
ENSG00000104415	CCN4	173	87	0.50289
ENSG00000127152	BCL11B	181	91	0.502762		BCL11B	BCL11B
ENSG00000169442	CD52	933	469	0.50268
ENSG00000152942	RAD17	201	101	0.502488		RAD17
ENSG00000167244	IGF2	2231	1121	0.502465			IGF2
ENSG00000284779	IGF2	2231	1121	0.502465			IGF2
ENSG00000136235	GPNMB	223	112	0.502242
ENSG00000173744	AGFG1	249	125	0.502008
ENSG00000140464	PML	5546	2783	0.501803		PML	PML
ENSG00000147099	HDAC8	401	201	0.501247
ENSG00000054523	KIF1B	114	57	0.5			KIF1B
ENSG00000077150	NFKB2	444	222	0.5		NFKB2	NFKB2
ENSG00000106615	RHEB	470	235	0.5
ENSG00000112742	TTK	698	349	0.5				TTK	TTK
ENSG00000123124	WWP1	104	52	0.5
ENSG00000125207	PIWIL1	158	79	0.5			PIWIL1
ENSG00000153922	CHD1	148	74	0.5
ENSG00000164120	HPGD	104	52	0.5
ENSG00000173848	NET1	118	59	0.5
ENSG00000177455	CD19	9360	4663	0.498184			CD19
ENSG00000168209	DDIT4	233	116	0.497854
ENSG00000129152	MYOD1	679	338	0.497791		MYOD1	MYOD1
ENSG00000173846	PLK3	181	90	0.497238			PLK3
ENSG00000160181	TFF2	350	174	0.497143
ENSG00000114251	WNT5A	1320	656	0.49697			WNT5A
ENSG00000166167	BTRC	165	82	0.49697
ENSG00000117450	PRDX1	294	146	0.496599
ENSG00000033327	GAB2	286	142	0.496503			GAB2
ENSG00000196923	PDLIM7	141	70	0.496454
ENSG00000156535	CD109	133	66	0.496241			CD109
ENSG00000140682	TGFB1I1	131	65	0.496183
ENSG00000213626	LBH	125	62	0.496
ENSG00000138798	EGF	21771	10797	0.495935			EGF
ENSG00000170909	OSCAR	2981	1478	0.495807
ENSG00000151224	MAT1A	119	59	0.495798
ENSG00000161202	DVL3	119	59	0.495798
ENSG00000171056	SOX7	119	59	0.495798			SOX7
ENSG00000004897	CDC27	115	57	0.495652			CDC27
ENSG00000107968	MAP3K8	226	112	0.495575			MAP3K8
ENSG00000122406	RPL5	109	54	0.495413		RPL5
ENSG00000003400	CASP10	214	106	0.495327
ENSG00000132507	EIF5A	208	103	0.495192
ENSG00000117318	ID3	509	252	0.495088		ID3
ENSG00000108953	YWHAE	198	98	0.494949		YWHAE
ENSG00000156006	NAT2	1647	815	0.494839
ENSG00000118495	PLAGL1	186	92	0.494624
ENSG00000057663	ATG5	1828	904	0.49453
ENSG00000204209	DAXX	605	299	0.494215	DAXX	DAXX		DAXX
ENSG00000162434	JAK1	2208	1091	0.494112	JAK1	JAK1		JAK1	JAK1
ENSG00000140396	NCOA2	338	167	0.494083		NCOA2	NCOA2
ENSG00000102125	TAZ	1328	656	0.493976
ENSG00000112531	QKI	164	81	0.493902		QKI		QKI
ENSG00000198431	TXNRD1	300	148	0.493333
ENSG00000152422	XRCC4	588	290	0.493197
ENSG00000164050	PLXNB1	146	72	0.493151			PLXNB1
ENSG00000138073	PREB	144	71	0.493056
ENSG00000111816	FRK	142	70	0.492958			FRK
ENSG00000134569	LRP4	213	105	0.492958			LRP4
ENSG00000260596	DUX4	280	138	0.492857
ENSG00000115738	ID2	692	341	0.492775
ENSG00000116001	TIA1	457	225	0.492341
ENSG00000115085	ZAP70	1561	768	0.491992			ZAP70
ENSG00000132510	KDM6B	277	136	0.490975			KDM6B
ENSG00000204516	MICB	532	261	0.490602
ENSG00000165119	HNRNPK	157	77	0.490446					HNRNPK
ENSG00000095015	MAP3K1	661	324	0.490166	MAP3K1	MAP3K1
ENSG00000181449	SOX2	4684	2294	0.489752		SOX2			SOX2
ENSG00000065559	MAP2K4	382	187	0.489529		MAP2K4		MAP2K4
ENSG00000005156	LIG3	141	69	0.489362			LIG3
ENSG00000057657	PRDM1	513	251	0.489279	PRDM1	PRDM1	PRDM1
ENSG00000156273	BACH1	372	182	0.489247
ENSG00000197548	ATG7	1020	499	0.489216			ATG7
ENSG00000196367	TRRAP	139	68	0.489209		TRRAP	TRRAP
ENSG00000166848	TERF2IP	180	88	0.488889
ENSG00000156531	PHF6	131	64	0.48855	PHF6	PHF6		PHF6
ENSG00000100290	BIK	557	272	0.48833
ENSG00000124571	XPO5	127	62	0.488189			XPO5
ENSG00000163251	FZD5	123	60	0.487805
ENSG00000111704	NANOG	3524	1718	0.487514
ENSG00000171223	JUNB	864	421	0.487269
ENSG00000149294	NCAM1	678	330	0.486726
ENSG00000127445	PIN1	976	475	0.48668
ENSG00000086696	HSD17B2	140	68	0.485714
ENSG00000092853	CLSPN	105	51	0.485714				CLSPN
ENSG00000145216	FIP1L1	400	194	0.485		FIP1L1
ENSG00000164161	HHIP	165	80	0.484848
ENSG00000171720	HDAC3	811	393	0.484587
ENSG00000108654	DDX5	227	110	0.484581		DDX5	DDX5
ENSG00000160271	RALGDS	223	108	0.484305		RALGDS
ENSG00000023287	RB1CC1	126	61	0.484127
ENSG00000140992	PDPK1	376	182	0.484043
ENSG00000125257	ABCC4	496	240	0.483871			ABCC4
ENSG00000119508	NR4A3	238	115	0.483193		NR4A3
ENSG00000105185	PDCD5	147	71	0.482993
ENSG00000112118	MCM3	203	98	0.482759			MCM3
ENSG00000138448	ITGAV	116	56	0.482759		ITGAV
ENSG00000104081	BMF	460	222	0.482609
ENSG00000215788	TNFRSF25	201	97	0.482587			TNFRSF25
ENSG00000141753	IGFBP4	114	55	0.482456
ENSG00000160007	ARHGAP35	114	55	0.482456				ARHGAP35
ENSG00000136754	ABI1	112	54	0.482143		ABI1
ENSG00000204713	TRIM27	112	54	0.482143		TRIM27
ENSG00000048392	RRM2B	160	77	0.48125
ENSG00000171444	MCC	3776	1817	0.481197			MCC
ENSG00000005073	HOXA11	212	102	0.481132		HOXA11				HOXA11
ENSG00000196628	TCF4	1882	905	0.480871			TCF4
ENSG00000100097	LGALS1	1329	639	0.480813
ENSG00000130656	HBZ	260	125	0.480769
ENSG00000143379	SETDB1	179	86	0.480447		SETDB1	SETDB1
ENSG00000110931	CAMKK2	125	60	0.48			CAMKK2
ENSG00000141232	TOB1	125	60	0.48
ENSG00000204301	NOTCH4	484	232	0.479339					NOTCH4
ENSG00000125084	WNT1	1181	566	0.479255
ENSG00000166333	ILK	887	425	0.479143
ENSG00000152822	GRM1	119	57	0.478992			GRM1
ENSG00000136450	SRSF1	213	102	0.478873
ENSG00000102096	PIM2	257	123	0.478599
ENSG00000130513	GDF15	878	420	0.47836
ENSG00000157765	SLC34A2	136	65	0.477941		SLC34A2				SLC34A2
ENSG00000163283	ALPP	383	183	0.477807			ALPP
ENSG00000164924	YWHAZ	270	129	0.477778
ENSG00000075388	FGF4	467	223	0.477516
ENSG00000100387	RBX1	333	159	0.477477
ENSG00000130766	SESN2	155	74	0.477419			SESN2
ENSG00000134245	WNT2B	130	62	0.476923
ENSG00000076003	MCM6	166	79	0.475904				MCM6
ENSG00000174405	LIG4	387	184	0.475452
ENSG00000079999	KEAP1	1649	784	0.47544		KEAP1			KEAP1
ENSG00000119042	SATB2	280	133	0.475			SATB2
ENSG00000142453	CARM1	240	114	0.475			CARM1
ENSG00000165819	METTL3	160	76	0.475
ENSG00000204256	BRD2	259	123	0.474903
ENSG00000244405	ETV5	259	123	0.474903		ETV5	ETV5
ENSG00000205213	LGR4	118	56	0.474576			LGR4
ENSG00000135346	CGA	2687	1275	0.474507
ENSG00000160180	TFF3	637	302	0.474097
ENSG00000169439	SDC2	154	73	0.474026
ENSG00000137801	THBS1	2345	1111	0.473774			THBS1
ENSG00000170759	KIF5B	247	117	0.473684		KIF5B
ENSG00000170542	SERPINB9	110	52	0.472727
ENSG00000119138	KLF9	127	60	0.472441
ENSG00000204531	POU5F1	2193	1036	0.472412		POU5F1
ENSG00000108854	SMURF2	216	102	0.472222
ENSG00000137331	IER3	161	76	0.47205
ENSG00000196591	HDAC2	1145	540	0.471616
ENSG00000166068	SPRED1	140	66	0.471429				SPRED1
ENSG00000184481	FOXO4	295	139	0.471186		FOXO4	FOXO4
ENSG00000258992	TSPY1	121	57	0.471074
ENSG00000121905	HPCA	138	65	0.471014
ENSG00000153147	SMARCA5	119	56	0.470588
ENSG00000055130	CUL1	440	207	0.470455
ENSG00000067225	PKM	253	119	0.470356			PKM
ENSG00000187079	TEAD1	253	119	0.470356
ENSG00000105991	HOXA1	202	95	0.470297			HOXA1
ENSG00000140575	IQGAP1	383	180	0.469974			IQGAP1
ENSG00000113575	PPP2CA	166	78	0.46988
ENSG00000049249	TNFRSF9	264	124	0.469697
ENSG00000130707	ASS1	181	85	0.469613			ASS1
ENSG00000116016	EPAS1	262	123	0.469466		EPAS1	EPAS1
ENSG00000165671	NSD1	294	138	0.469388		NSD1
ENSG00000183207	RUVBL2	147	69	0.469388
ENSG00000159461	AMFR	228	107	0.469298			AMFR
ENSG00000096384	HSP90AB1	179	84	0.469274		HSP90AB1	HSP90AB1
ENSG00000065320	NTN1	341	160	0.469208			NTN1
ENSG00000130726	TRIM28	322	151	0.468944			TRIM28
ENSG00000197471	SPN	1075	503	0.467907			SPN
ENSG00000135318	NT5E	308	144	0.467532			NT5E
ENSG00000071054	MAP4K4	137	64	0.467153			MAP4K4
ENSG00000177169	ULK1	722	337	0.466759
ENSG00000166250	CLMP	525	245	0.466667
ENSG00000257923	CUX1	247	115	0.465587		CUX1
ENSG00000087074	PPP1R15A	202	94	0.465347			PPP1R15A
ENSG00000104290	FZD3	129	60	0.465116			FZD3
ENSG00000111142	METAP2	129	60	0.465116
ENSG00000139352	ASCL1	458	213	0.465066
ENSG00000037965	HOXC8	114	53	0.464912
ENSG00000185024	BRF1	112	52	0.464286			BRF1
ENSG00000107779	BMPR1A	390	181	0.464103		BMPR1A
ENSG00000172137	CALB2	571	265	0.464098						CALB2
ENSG00000172977	KAT5	360	167	0.463889
ENSG00000004468	CD38	6431	2976	0.462759
ENSG00000038945	MSR1	268	124	0.462687			MSR1
ENSG00000159228	CBR1	160	74	0.4625
ENSG00000164930	FZD6	119	55	0.462185			FZD6
ENSG00000187736	NHEJ1	119	55	0.462185
ENSG00000187094	CCK	8287	3830	0.46217
ENSG00000165392	WRN	1026	474	0.461988		WRN	WRN
ENSG00000123146	ADGRE5	117	54	0.461538
ENSG00000135476	ESPL1	104	48	0.461538			ESPL1
ENSG00000253293	HOXA10	455	210	0.461538
ENSG00000130522	JUND	648	299	0.46142
ENSG00000131981	LGALS3	2929	1351	0.46125
ENSG00000101945	SUV39H1	332	153	0.460843
ENSG00000162772	ATF3	773	356	0.460543
ENSG00000063978	RNF4	139	64	0.460432
ENSG00000142871	CCN1	541	249	0.460259
ENSG00000049618	ARID1B	176	81	0.460227	ARID1B	ARID1B		ARID1B
ENSG00000100427	MLC1	176	81	0.460227			MLC1
ENSG00000113558	SKP1	724	333	0.459945
ENSG00000138592	USP8	137	63	0.459854		USP8			USP8
ENSG00000121068	TBX2	211	97	0.459716			TBX2
ENSG00000136868	SLC31A1	222	102	0.459459
ENSG00000111057	KRT18	244	112	0.459016
ENSG00000169071	ROR2	316	145	0.458861
ENSG00000136158	SPRY2	303	139	0.458746
ENSG00000116237	ICMT	133	61	0.458647
ENSG00000137154	RPS6	325	149	0.458462
ENSG00000134046	MBD2	336	154	0.458333
ENSG00000166135	HIF1AN	179	82	0.458101
ENSG00000157240	FZD1	155	71	0.458065
ENSG00000140465	CYP1A1	5178	2371	0.457899			CYP1A1
ENSG00000097046	CDC7	258	118	0.457364				CDC7
ENSG00000145715	RASA1	164	75	0.457317				RASA1
ENSG00000061273	HDAC7	199	91	0.457286			HDAC7
ENSG00000156508	EEF1A1	199	91	0.457286			EEF1A1
ENSG00000182578	CSF1R	433	198	0.457275	CSF1R	CSF1R	CSF1R
ENSG00000115380	EFEMP1	210	96	0.457143			EFEMP1
ENSG00000179295	PTPN11	1643	751	0.457091	PTPN11	PTPN11			PTPN11
ENSG00000141522	ARHGDIA	116	53	0.456897
ENSG00000158290	CUL4B	127	58	0.456693
ENSG00000180340	FZD2	127	58	0.456693						FZD2
ENSG00000065978	YBX1	782	357	0.456522
ENSG00000124102	PI3	4135	1886	0.456106
ENSG00000163513	TGFBR2	3572	1629	0.456047		TGFBR2		TGFBR2	TGFBR2
ENSG00000215301	DDX3X	261	119	0.455939		DDX3X			DDX3X
ENSG00000154229	PRKCA	919	419	0.45593			PRKCA
ENSG00000173757	STAT5B	711	324	0.455696		STAT5B		STAT5B	STAT5B
ENSG00000179348	GATA2	902	411	0.455654	GATA2	GATA2			GATA2
ENSG00000167513	CDT1	338	154	0.455621
ENSG00000078081	LAMP3	101	46	0.455446			LAMP3
ENSG00000118526	TCF21	123	56	0.455285
ENSG00000169855	ROBO1	312	142	0.455128			ROBO1
ENSG00000123131	PRDX4	110	50	0.454545
ENSG00000159167	STC1	154	70	0.454545
ENSG00000197081	IGF2R	383	174	0.454308			IGF2R
ENSG00000160741	CRTC2	306	139	0.454248			CRTC2
ENSG00000188257	PLA2G2A	152	69	0.453947
ENSG00000110777	POU2AF1	130	59	0.453846		POU2AF1
ENSG00000115232	ITGA4	119	54	0.453782			ITGA4
ENSG00000182541	LIMK2	117	53	0.452991			LIMK2
ENSG00000164442	CITED2	168	76	0.452381
ENSG00000082701	GSK3B	2811	1271	0.452152
ENSG00000196502	SULT1A1	582	263	0.45189			SULT1A1
ENSG00000164690	SHH	3661	1654	0.451789			SHH
ENSG00000125726	CD70	476	215	0.451681
ENSG00000092330	TINF2	155	70	0.451613
ENSG00000002016	RAD52	536	242	0.451493
ENSG00000135077	HAVCR2	607	274	0.4514			HAVCR2
ENSG00000104738	MCM4	195	88	0.451282			MCM4
ENSG00000130700	GATA5	133	60	0.451128			GATA5
ENSG00000126778	SIX1	317	143	0.451104		SIX1
ENSG00000113643	RARS	1273	574	0.450903				RARS
ENSG00000019991	HGF	7605	3429	0.450888					HGF
ENSG00000137869	CYP19A1	5079	2290	0.450876			CYP19A1
ENSG00000188064	WNT7B	140	63	0.45			WNT7B
ENSG00000099326	MZF1	138	62	0.449275			MZF1
ENSG00000076928	ARHGEF1	2821	1267	0.449132			ARHGEF1
ENSG00000135116	HRK	147	66	0.44898
ENSG00000082212	ME2	243	109	0.44856
ENSG00000162521	RBBP4	116	52	0.448276			RBBP4
ENSG00000175029	CTBP2	154	69	0.448052
ENSG00000141027	NCOR1	471	211	0.447983	NCOR1	NCOR1		NCOR1
ENSG00000197838	CYP2A13	163	73	0.447853			CYP2A13
ENSG00000106799	TGFBR1	1570	703	0.447771				TGFBR1	TGFBR1
ENSG00000132670	PTPRA	114	51	0.447368			PTPRA
ENSG00000089159	PXN	642	287	0.44704
ENSG00000187908	DMBT1	264	118	0.44697			DMBT1
ENSG00000213366	GSTM2	103	46	0.446602
ENSG00000111642	CHD4	186	83	0.446237		CHD4	CHD4
ENSG00000178919	FOXE1	213	95	0.446009
ENSG00000196588	MRTFA	184	82	0.445652
ENSG00000166501	PRKCB	101	45	0.445545		PRKCB	PRKCB
ENSG00000143891	GALM	119	53	0.445378
ENSG00000141564	RPTOR	283	126	0.44523
ENSG00000107562	CXCL12	6036	2686	0.444997
ENSG00000140009	ESR2	607	270	0.444811			ESR2
ENSG00000116473	RAP1A	295	131	0.444068
ENSG00000112761	CCN6	115	51	0.443478
ENSG00000147168	IL2RG	688	305	0.443314				IL2RG
ENSG00000162676	GFI1	246	109	0.443089			GFI1
ENSG00000117322	CR2	1212	537	0.443069
ENSG00000168496	FEN1	429	190	0.44289		FEN1
ENSG00000134480	CCNH	140	62	0.442857
ENSG00000171236	LRG1	140	62	0.442857			LRG1
ENSG00000270647	TAF15	122	54	0.442623		TAF15
ENSG00000122641	INHBA	156	69	0.442308
ENSG00000121552	CSTA	163	72	0.441718
ENSG00000196776	CD47	1035	457	0.441546
ENSG00000066044	ELAVL1	675	298	0.441481			ELAVL1
ENSG00000146904	EPHA1	170	75	0.441176
ENSG00000164330	EBF1	254	112	0.440945		EBF1	EBF1
ENSG00000127948	POR	5677	2502	0.440726			POR
ENSG00000138794	CASP6	655	288	0.439695
ENSG00000164056	SPRY1	157	69	0.43949
ENSG00000150907	FOXO1	2652	1165	0.439291		FOXO1
ENSG00000128052	KDR	3416	1500	0.43911		KDR
ENSG00000078674	PCM1	155	68	0.43871		PCM1
ENSG00000197632	SERPINB2	114	50	0.438596			SERPINB2
ENSG00000006712	PAF1	130	57	0.438462			PAF1
ENSG00000112561	TFEB	552	242	0.438406		TFEB	TFEB
ENSG00000167754	KLK5	194	85	0.438144			KLK5
ENSG00000141504	SAT2	105	46	0.438095
ENSG00000069702	TGFBR3	436	191	0.438073			TGFBR3
ENSG00000105639	JAK3	1254	549	0.437799	JAK3	JAK3
ENSG00000087460	GNAS	1040	455	0.4375	GNAS	GNAS			GNAS
ENSG00000117707	PROX1	382	167	0.437173
ENSG00000121481	RNF2	135	59	0.437037
ENSG00000116977	LGALS8	126	55	0.436508
ENSG00000174669	SLC29A2	110	48	0.436364
ENSG00000125508	SRMS	445	194	0.435955
ENSG00000035862	TIMP2	987	430	0.435664
ENSG00000182718	ANXA2	1472	641	0.435462
ENSG00000095585	BLNK	138	60	0.434783			BLNK
ENSG00000151929	BAG3	378	164	0.433862			BAG3
ENSG00000140262	TCF12	136	59	0.433824		TCF12			TCF12
ENSG00000105835	NAMPT	572	248	0.433566
ENSG00000111186	WNT5B	143	62	0.433566						WNT5B
ENSG00000114115	RBP1	173	75	0.433526
ENSG00000205581	HMGN1	150	65	0.433333
ENSG00000023839	ABCC2	843	365	0.432977			ABCC2
ENSG00000121774	KHDRBS1	208	90	0.432692
ENSG00000117394	SLC2A1	1871	809	0.432389						SLC2A1
ENSG00000104856	RELB	791	342	0.432364
ENSG00000107643	MAPK8	1041	450	0.432277
ENSG00000143537	ADAM15	155	67	0.432258			ADAM15
ENSG00000125266	EFNB2	118	51	0.432203
ENSG00000010278	CD9	1438	621	0.43185
ENSG00000128908	INO80	146	63	0.431507			INO80
ENSG00000125148	MT2A	211	91	0.43128
ENSG00000128272	ATF4	1426	615	0.431276
ENSG00000129559	NEDD8	661	285	0.431165
ENSG00000133961	NUMB	835	360	0.431138			NUMB
ENSG00000130826	DKC1	283	122	0.431095
ENSG00000109101	FOXN1	174	75	0.431034			FOXN1
ENSG00000124942	AHNAK	116	50	0.431034			AHNAK
ENSG00000215182	MUC5AC	2325	1002	0.430968			MUC5AC
ENSG00000163904	SENP2	130	56	0.430769			SENP2
ENSG00000101255	TRIB3	216	93	0.430556			TRIB3
ENSG00000148498	PARD3	179	77	0.430168
ENSG00000103044	HAS3	214	92	0.429907
ENSG00000135503	ACVR1B	121	52	0.429752	ACVR1B			ACVR1B	ACVR1B
ENSG00000114113	RBP2	128	55	0.429688
ENSG00000169604	ANTXR1	128	55	0.429688
ENSG00000135111	TBX3	291	125	0.429553		TBX3			TBX3
ENSG00000197122	SRC	22549	9678	0.429199		SRC	SRC
ENSG00000087510	TFAP2C	1367	586	0.428676
ENSG00000085741	WNT11	210	90	0.428571
ENSG00000186081	KRT5	334	143	0.428144
ENSG00000243955	GSTA1	437	187	0.427918
ENSG00000078061	ARAF	173	74	0.427746		ARAF
ENSG00000227345	PARG	241	103	0.427386
ENSG00000205927	OLIG2	639	273	0.42723		OLIG2
ENSG00000105486	LIG1	237	101	0.42616
ENSG00000198125	MB	47779	20353	0.425982
ENSG00000099984	GSTT2	108	46	0.425926
ENSG00000064300	NGFR	782	333	0.425831						NGFR
ENSG00000171346	KRT15	101	43	0.425743						KRT15
ENSG00000184470	TXNRD2	101	43	0.425743
ENSG00000198909	MAP3K3	101	43	0.425743			MAP3K3
ENSG00000073756	PTGS2	20820	8862	0.425648			PTGS2
ENSG00000140836	ZFHX3	113	48	0.424779		ZFHX3
ENSG00000136807	CDK9	784	333	0.424745
ENSG00000112715	VEGFA	12643	5365	0.424345
ENSG00000100811	YY1	1116	473	0.423835			YY1
ENSG00000137203	TFAP2A	1389	588	0.423326			TFAP2A
ENSG00000164733	CTSB	378	160	0.42328
ENSG00000163347	CLDN1	749	317	0.423231
ENSG00000150637	CD226	319	135	0.423197			CD226
ENSG00000120129	DUSP1	631	267	0.423138
ENSG00000185043	CIB1	175	74	0.422857
ENSG00000183486	MX2	343	145	0.422741			MX2
ENSG00000176692	FOXC2	329	139	0.422492			FOXC2
ENSG00000163794	UCN	836	353	0.422249
ENSG00000196419	XRCC6	1299	548	0.421863					XRCC6
ENSG00000136826	KLF4	2105	887	0.421378	KLF4	KLF4			KLF4
ENSG00000139372	TDG	292	123	0.421233
ENSG00000114354	TFG	323	136	0.421053		TFG
ENSG00000117560	FASLG	3897	1640	0.420837			FASLG
ENSG00000274391	TPTE	183	77	0.420765
ENSG00000107485	GATA3	1919	807	0.420532	GATA3	GATA3
ENSG00000077463	SIRT6	440	185	0.420455
ENSG00000048052	HDAC9	226	95	0.420354			HDAC9
ENSG00000152977	ZIC1	131	55	0.419847
ENSG00000075624	ACTB	534	224	0.419476			ACTB
ENSG00000091879	ANGPT2	329	138	0.419453			ANGPT2
ENSG00000169375	SIN3A	315	132	0.419048				SIN3A
ENSG00000145782	ATG12	437	183	0.418764
ENSG00000106278	PTPRZ1	160	67	0.41875			PTPRZ1
ENSG00000164754	RAD21	318	133	0.418239		RAD21		RAD21	RAD21
ENSG00000197696	NMB	2329	974	0.418205
ENSG00000104408	EIF3E	584	244	0.417808		EIF3E	EIF3E
ENSG00000107984	DKK1	1511	631	0.417604
ENSG00000159352	PSMD4	103	43	0.417476
ENSG00000177731	FLII	139	58	0.417266			FLII
ENSG00000137996	RTCA	204	85	0.416667
ENSG00000163235	TGFA	269	112	0.416357
ENSG00000175387	SMAD2	4156	1729	0.416025	SMAD2	SMAD2		SMAD2
ENSG00000196498	NCOR2	397	165	0.415617		NCOR2	NCOR2
ENSG00000142945	KIF2C	142	59	0.415493			KIF2C
ENSG00000096063	SRPK1	183	76	0.415301
ENSG00000162438	CTRC	183	76	0.415301
ENSG00000111700	SLCO1B3	395	164	0.41519
ENSG00000172216	CEBPB	383	159	0.415144
ENSG00000145623	OSMR	147	61	0.414966			OSMR
ENSG00000166710	B2M	817	339	0.414933	B2M	B2M		B2M
ENSG00000197888	UGT2B17	246	102	0.414634				UGT2B17
ENSG00000143473	KCNH1	275	114	0.414545			KCNH1
ENSG00000151090	THRB	193	80	0.414508			THRB
ENSG00000197747	S100A10	222	92	0.414414
ENSG00000070950	RAD18	261	108	0.413793
ENSG00000153563	CD8A	145	60	0.413793
ENSG00000135766	EGLN1	411	170	0.413625
ENSG00000105656	ELL	1342	555	0.413562		ELL
ENSG00000010671	BTK	1797	743	0.413467		BTK
ENSG00000167136	ENDOG	138	57	0.413043
ENSG00000144848	ATG3	201	83	0.412935
ENSG00000112511	PHF1	126	52	0.412698
ENSG00000140968	IRF8	332	137	0.412651
ENSG00000187266	EPOR	834	344	0.41247
ENSG00000121966	CXCR4	10139	4179	0.412171		CXCR4	CXCR4
ENSG00000154734	ADAMTS1	313	129	0.412141			ADAMTS1
ENSG00000120738	EGR1	2128	877	0.412124
ENSG00000081051	AFP	19579	8064	0.41187					AFP
ENSG00000168439	STIP1	136	56	0.411765				STIP1
ENSG00000102145	GATA1	1292	531	0.410991	GATA1	GATA1
ENSG00000069956	MAPK6	112	46	0.410714
ENSG00000131620	ANO1	451	185	0.4102
ENSG00000196363	WDR5	217	89	0.410138
ENSG00000116604	MEF2D	161	66	0.409938			MEF2D
ENSG00000151376	ME3	105	43	0.409524			ME3
ENSG00000115641	FHL2	269	110	0.408922
ENSG00000198742	SMURF1	247	101	0.408907			SMURF1
ENSG00000135829	DHX9	159	65	0.408805			DHX9
ENSG00000117676	RPS6KA1	230	94	0.408696			RPS6KA1
ENSG00000122543	OCM	514	210	0.40856
ENSG00000106211	HSPB1	1216	496	0.407895
ENSG00000154928	EPHB1	108	44	0.407407
ENSG00000123358	NR4A1	631	257	0.40729
ENSG00000168267	PTF1A	140	57	0.407143
ENSG00000102010	BMX	226	92	0.40708			BMX
ENSG00000163599	CTLA4	4297	1748	0.406795				CTLA4
ENSG00000113360	DROSHA	2193	892	0.406749		DROSHA
ENSG00000126767	ELK1	605	246	0.406612
ENSG00000198830	HMGN2	155	63	0.406452
ENSG00000168310	IRF2	266	108	0.406015
ENSG00000164362	TERT	10422	4230	0.405872		TERT	TERT
ENSG00000115317	HTRA2	409	166	0.405868
ENSG00000112237	CCNC	106	43	0.40566		CCNC
ENSG00000177885	GRB2	2133	865	0.405532
ENSG00000091972	CD200	481	195	0.405405
ENSG00000168685	IL7R	227	92	0.405286		IL7R
ENSG00000175224	ATG13	153	62	0.405229
ENSG00000136810	TXN	368	149	0.404891
ENSG00000106031	HOXA13	168	68	0.404762		HOXA13
ENSG00000108774	RAB5C	126	51	0.404762
ENSG00000162909	CAPN2	126	51	0.404762			CAPN2
ENSG00000115904	SOS1	482	195	0.404564
ENSG00000079387	SENP1	267	108	0.404494
ENSG00000136273	HUS1	178	72	0.404494
ENSG00000135486	HNRNPA1	282	114	0.404255
ENSG00000109255	NMU	522	211	0.404215
ENSG00000126264	HCST	151	61	0.403974
ENSG00000128655	PDE11A	104	42	0.403846			PDE11A
ENSG00000284741	PDE11A	104	42	0.403846			PDE11A
ENSG00000180530	NRIP1	213	86	0.403756			NRIP1
ENSG00000092445	TYRO3	327	132	0.40367
ENSG00000111679	PTPN6	897	362	0.403567		PTPN6	PTPN6
ENSG00000063046	EIF4B	181	73	0.403315			EIF4B
ENSG00000128595	CALU	1287	519	0.403263
ENSG00000136238	RAC1	5241	2112	0.402977		RAC1			RAC1
ENSG00000155090	KLF10	149	60	0.402685			KLF10
ENSG00000006283	CACNA1G	246	99	0.402439			CACNA1G
ENSG00000036257	CUL3	423	170	0.401891		CUL3			CUL3
ENSG00000076641	PAG1	107	43	0.401869
ENSG00000134318	ROCK2	468	188	0.401709				ROCK2	ROCK2
ENSG00000261701	HPR	1091	438	0.401467
ENSG00000127191	TRAF2	1220	489	0.40082			TRAF2
ENSG00000101384	JAG1	1013	406	0.40079			JAG1
ENSG00000164399	IL3	492	197	0.400407
ENSG00000126458	RRAS	155	62	0.4
ENSG00000130675	MNX1	120	48	0.4		MNX1
ENSG00000186847	KRT14	408	163	0.39951			KRT14
ENSG00000107404	DVL1	193	77	0.398964			DVL1
ENSG00000025708	TYMP	153	61	0.398693			TYMP
ENSG00000078142	PIK3C3	113	45	0.39823
ENSG00000166922	SCG5	108	43	0.398148
ENSG00000102871	TRADD	608	242	0.398026
ENSG00000084676	NCOA1	573	228	0.397906		NCOA1	NCOA1
ENSG00000148795	CYP17A1	2250	895	0.397778			CYP17A1
ENSG00000164171	ITGA2	176	70	0.397727
ENSG00000158104	HPD	1084	431	0.397601
ENSG00000102144	PGK1	370	147	0.397297
ENSG00000140479	PCSK6	141	56	0.397163
ENSG00000203883	SOX18	131	52	0.396947
ENSG00000185885	IFITM1	179	71	0.396648
ENSG00000108094	CUL2	174	69	0.396552
ENSG00000204475	NCR3	227	90	0.396476
ENSG00000168214	RBPJ	434	172	0.396313				RBPJ
ENSG00000113140	SPARC	2363	936	0.396107
ENSG00000167986	DDB1	442	175	0.395928			DDB1
ENSG00000145391	SETD7	144	57	0.395833
ENSG00000136999	CCN3	225	89	0.395556
ENSG00000169035	KLK7	225	89	0.395556
ENSG00000068024	HDAC4	665	263	0.395489			HDAC4
ENSG00000163785	RYK	200	79	0.395
ENSG00000125813	PAX1	152	60	0.394737			PAX1
ENSG00000154342	WNT3A	1300	513	0.394615			WNT3A
ENSG00000164266	SPINK1	854	337	0.394614
ENSG00000187140	FOXD3	147	58	0.394558
ENSG00000035928	RFC1	256	101	0.394531
ENSG00000048462	TNFRSF17	137	54	0.394161		TNFRSF17
ENSG00000166949	SMAD3	4007	1579	0.39406		SMAD3			SMAD3
ENSG00000198719	DLL1	254	100	0.393701						DLL1
ENSG00000030304	MUSK	1964	773	0.393585			MUSK
ENSG00000115325	DOK1	155	61	0.393548			DOK1
ENSG00000156127	BATF	122	48	0.393443
ENSG00000185122	HSF1	1114	438	0.393178			HSF1
ENSG00000068903	SIRT2	725	285	0.393103
ENSG00000180447	GAS1	173	68	0.393064
ENSG00000203747	FCGR3A	542	213	0.392989
ENSG00000137757	CASP5	112	44	0.392857			CASP5
ENSG00000152952	PLOD2	112	44	0.392857			PLOD2
ENSG00000065154	OAT	3465	1360	0.392496
ENSG00000102003	SYP	375	147	0.392
ENSG00000109320	NFKB1	921	361	0.391965			NFKB1
ENSG00000178607	ERN1	554	217	0.391697			ERN1
ENSG00000126861	OMG	276	108	0.391304
ENSG00000164053	ATRIP	115	45	0.391304
ENSG00000137497	NUMA1	243	95	0.390947		NUMA1	NUMA1
ENSG00000108924	HLF	747	292	0.390897		HLF
ENSG00000244122	UGT1A7	251	98	0.390438			UGT1A7
ENSG00000177889	UBE2N	164	64	0.390244
ENSG00000105229	PIAS4	118	46	0.389831
ENSG00000141644	MBD1	208	81	0.389423
ENSG00000104365	IKBKB	3960	1542	0.389394		IKBKB
ENSG00000166923	GREM1	298	116	0.389262
ENSG00000183087	GAS6	537	209	0.389199						GAS6
ENSG00000196482	ESRRG	185	72	0.389189			ESRRG
ENSG00000081237	PTPRC	771	300	0.389105		PTPRC	PTPRC
ENSG00000165702	GFI1B	108	42	0.388889			GFI1B
ENSG00000161955	TNFSF13	260	101	0.388462
ENSG00000115970	THADA	103	40	0.38835			THADA
ENSG00000178035	IMPDH2	134	52	0.38806			IMPDH2
ENSG00000175193	PARL	183	71	0.387978
ENSG00000163932	PRKCD	583	226	0.38765			PRKCD
ENSG00000116833	NR5A2	297	115	0.387205			NR5A2
ENSG00000112182	BACH2	186	72	0.387097			BACH2
ENSG00000160691	SHC1	806	312	0.387097
ENSG00000186265	BTLA	261	101	0.386973
ENSG00000115966	ATF2	690	267	0.386957			ATF2
ENSG00000063438	AHRR	225	87	0.386667			AHRR
ENSG00000286169	AHRR	225	87	0.386667			AHRR
ENSG00000006327	TNFRSF12A	269	104	0.386617
ENSG00000131724	IL13RA1	282	109	0.386525
ENSG00000093009	CDC45	220	85	0.386364			CDC45
ENSG00000185338	SOCS1	1245	481	0.386345	SOCS1	SOCS1
ENSG00000080644	CHRNA3	262	101	0.385496			CHRNA3
ENSG00000036672	USP2	109	42	0.385321			USP2
ENSG00000101665	SMAD7	1308	504	0.385321
ENSG00000163931	TKT	161	62	0.385093			TKT
ENSG00000167815	PRDX2	213	82	0.384977
ENSG00000132383	RPA1	577	222	0.384749			RPA1
ENSG00000169564	PCBP1	169	65	0.384615		PCBP1	PCBP1
ENSG00000096395	MLN	1025	394	0.38439
ENSG00000135547	HEY2	177	68	0.384181
ENSG00000079246	XRCC5	883	339	0.383918
ENSG00000107165	TYRP1	482	185	0.383817			TYRP1
ENSG00000225830	ERCC6	344	132	0.383721			ERCC6
ENSG00000067560	RHOA	6131	2350	0.383298		RHOA			RHOA
ENSG00000255833	TIFAB	115	44	0.382609
ENSG00000075891	PAX2	745	285	0.38255			PAX2
ENSG00000116560	SFPQ	217	83	0.382488		SFPQ	SFPQ
ENSG00000173039	RELA	5701	2180	0.382389			RELA
ENSG00000126457	PRMT1	476	182	0.382353
ENSG00000171124	FUT3	144	55	0.381944
ENSG00000173334	TRIB1	165	63	0.381818
ENSG00000134107	BHLHE40	152	58	0.381579
ENSG00000137275	RIPK1	656	250	0.381098
ENSG00000164587	RPS14	121	46	0.380165
ENSG00000183117	CSMD1	121	46	0.380165
ENSG00000070018	LRP6	729	277	0.379973			LRP6
ENSG00000148848	ADAM12	369	140	0.379404			ADAM12
ENSG00000090020	SLC9A1	364	138	0.379121			SLC9A1
ENSG00000143575	HAX1	182	69	0.379121
ENSG00000198910	L1CAM	1083	410	0.378578			L1CAM
ENSG00000168404	MLKL	428	162	0.378505			MLKL
ENSG00000010322	NISCH	111	42	0.378378			NISCH
ENSG00000161011	SQSTM1	1711	647	0.378141
ENSG00000203857	HSD3B1	164	62	0.378049						HSD3B1
ENSG00000118260	CREB1	1268	479	0.37776		CREB1
ENSG00000121270	ABCC11	143	54	0.377622			ABCC11
ENSG00000121060	TRIM25	159	60	0.377358			TRIM25
ENSG00000143556	S100A7	406	153	0.376847		S100A7
ENSG00000102974	CTCF	1380	520	0.376812		CTCF		CTCF
ENSG00000196230	TUBB	146	55	0.376712
ENSG00000186350	RXRA	170	64	0.376471			RXRA
ENSG00000116106	EPHA4	263	99	0.376426			EPHA4
ENSG00000117984	CTSD	364	137	0.376374			CTSD
ENSG00000113645	WWC1	117	44	0.376068
ENSG00000156427	FGF18	141	53	0.375887
ENSG00000278540	ACACA	141	53	0.375887
ENSG00000116132	PRRX1	149	56	0.375839		PRRX1
ENSG00000166670	MMP10	237	89	0.375527			MMP10
ENSG00000105851	PIK3CG	232	87	0.375			PIK3CG
ENSG00000154133	ROBO4	112	42	0.375			ROBO4
ENSG00000169884	WNT10B	240	90	0.375
ENSG00000177575	CD163	2392	897	0.375			CD163
ENSG00000189430	NCR1	331	124	0.374622			NCR1
ENSG00000119535	CSF3R	4939	1850	0.37457		CSF3R
ENSG00000169684	CHRNA5	353	132	0.373938			CHRNA5
ENSG00000125740	FOSB	436	163	0.373853			FOSB
ENSG00000100714	MTHFD1	198	74	0.373737			MTHFD1
ENSG00000076984	MAP2K7	190	71	0.373684
ENSG00000154764	WNT7A	273	102	0.373626			WNT7A
ENSG00000172071	EIF2AK3	391	146	0.373402
ENSG00000152284	TCF7L1	268	100	0.373134			TCF7L1
ENSG00000049540	ELN	547	204	0.372943		ELN	ELN
ENSG00000111732	AICDA	821	306	0.372716			AICDA
ENSG00000066056	TIE1	137	51	0.372263			TIE1
ENSG00000196954	CASP4	301	112	0.372093
ENSG00000197921	HES5	215	80	0.372093
ENSG00000137070	IL11RA	121	45	0.371901
ENSG00000187764	SEMA4D	240	89	0.370833
ENSG00000072274	TFRC	232	86	0.37069		TFRC	TFRC
ENSG00000198300	PEG3	259	96	0.370656			PEG3
ENSG00000157404	KIT	41660	15440	0.370619	KIT	KIT			KIT
ENSG00000185591	SP1	8783	3251	0.370147
ENSG00000167004	PDIA3	338	125	0.369822
ENSG00000111321	LTBR	165	61	0.369697
ENSG00000179583	CIITA	701	259	0.369472		CIITA
ENSG00000113456	RAD1	268	99	0.369403
ENSG00000204628	RACK1	482	178	0.369295
ENSG00000109471	IL2	3125	1154	0.36928		IL2
ENSG00000129226	CD68	8894	3283	0.369125
ENSG00000175745	NR2F1	168	62	0.369048			NR2F1
ENSG00000134762	DSC3	122	45	0.368852			DSC3
ENSG00000204227	RING1	160	59	0.36875
ENSG00000197442	MAP3K5	459	169	0.368192			MAP3K5
ENSG00000132002	DNAJB1	220	81	0.368182		DNAJB1
ENSG00000138696	BMPR1B	201	74	0.368159
ENSG00000096264	NCR2	163	60	0.368098
ENSG00000103266	STUB1	375	138	0.368
ENSG00000120833	SOCS2	318	117	0.367925
ENSG00000124523	SIRT5	174	64	0.367816
ENSG00000151651	ADAM8	155	57	0.367742
ENSG00000101311	FERMT1	136	50	0.367647			FERMT1
ENSG00000165949	IFI27	128	47	0.367188
ENSG00000005339	CREBBP	1248	458	0.366987	CREBBP	CREBBP		CREBBP
ENSG00000132356	PRKAA1	338	124	0.366864
ENSG00000125347	IRF1	1170	429	0.366667
ENSG00000056558	TRAF1	584	214	0.366438
ENSG00000135424	ITGA7	101	37	0.366337			ITGA7
ENSG00000140398	NEIL1	202	74	0.366337			NEIL1
ENSG00000087250	MT3	314	115	0.366242
ENSG00000110395	CBL	2643	967	0.365872	CBL	CBL
ENSG00000182968	SOX1	246	90	0.365854						SOX1
ENSG00000188107	EYS	298	109	0.365772
ENSG00000221869	CEBPD	216	79	0.365741
ENSG00000175054	ATR	5177	1892	0.365463		ATR			ATR
ENSG00000123405	NFE2	249	91	0.365462			NFE2
ENSG00000009709	PAX7	706	258	0.365439		PAX7	PAX7
ENSG00000108984	MAP2K6	274	100	0.364964
ENSG00000196616	ADH1B	507	185	0.364892			ADH1B
ENSG00000102312	PORCN	148	54	0.364865			PORCN
ENSG00000182742	HOXB4	233	85	0.364807
ENSG00000070831	CDC42	3912	1427	0.364775
ENSG00000080986	NDC80	277	101	0.364621			NDC80
ENSG00000211445	GPX3	299	109	0.364548
ENSG00000129691	ASH2L	107	39	0.364486
ENSG00000129455	KLK8	129	47	0.364341			KLK8
ENSG00000166165	CKB	162	59	0.364198
ENSG00000265972	TXNIP	605	220	0.363636			TXNIP
ENSG00000068976	PYGM	190	69	0.363158			PYGM
ENSG00000172238	ATOH1	281	102	0.362989
ENSG00000142538	PTH2	102	37	0.362745
ENSG00000165376	CLDN2	204	74	0.362745
ENSG00000116044	NFE2L2	3700	1341	0.362432	NFE2L2	NFE2L2			NFE2L2
ENSG00000185551	NR2F2	218	79	0.362385			NR2F2
ENSG00000148834	GSTO1	185	67	0.362162
ENSG00000148053	NTRK2	243	88	0.36214					NTRK2
ENSG00000151632	AKR1C2	359	130	0.362117
ENSG00000241635	UGT1A1	2218	803	0.362038
ENSG00000248144	ADH1C	279	101	0.362007
ENSG00000107262	BAG1	141	51	0.361702
ENSG00000163220	S100A9	942	340	0.360934
ENSG00000065833	ME1	158	57	0.360759			ME1
ENSG00000130402	ACTN4	280	101	0.360714			ACTN4
ENSG00000141448	GATA6	524	189	0.360687			GATA6
ENSG00000141968	VAV1	599	216	0.360601		VAV1	VAV1
ENSG00000172845	SP3	1226	442	0.360522						SP3
ENSG00000074181	NOTCH3	1265	456	0.360474
ENSG00000116824	CD2	5656	2038	0.360325			CD2
ENSG00000100219	XBP1	1283	462	0.360094
ENSG00000109193	SULT1E1	175	63	0.36			SULT1E1
ENSG00000269404	SPIB	125	45	0.36
ENSG00000089163	SIRT4	139	50	0.359712
ENSG00000095596	CYP26A1	317	114	0.359621			CYP26A1
ENSG00000153208	MERTK	470	169	0.359574			MERTK
ENSG00000167642	SPINT2	306	110	0.359477
ENSG00000105698	USF2	195	70	0.358974
ENSG00000143369	ECM1	198	71	0.358586			ECM1
ENSG00000170485	NPAS2	148	53	0.358108			NPAS2
ENSG00000163399	ATP1A1	243	87	0.358025		ATP1A1	ATP1A1
ENSG00000106683	LIMK1	408	146	0.357843			LIMK1
ENSG00000168961	LGALS9	313	112	0.357827
ENSG00000030419	IKZF2	123	44	0.357724			IKZF2
ENSG00000146674	IGFBP3	4743	1695	0.357369
ENSG00000017427	IGF1	3085	1102	0.357212
ENSG00000128918	ALDH1A2	154	55	0.357143			ALDH1A2
ENSG00000204936	CD177	230	82	0.356522
ENSG00000105894	PTN	648	231	0.356481
ENSG00000198373	WWP2	101	36	0.356436			WWP2
ENSG00000168394	TAP1	1184	422	0.356419			TAP1
ENSG00000104763	ASAH1	160	57	0.35625
ENSG00000046604	DSG2	267	95	0.355805			DSG2
ENSG00000103241	FOXF1	194	69	0.35567			FOXF1
ENSG00000187244	BCAM	152	54	0.355263			BCAM
ENSG00000033800	PIAS1	259	92	0.355212
ENSG00000113594	LIFR	459	163	0.35512		LIFR	LIFR
ENSG00000172575	RASGRP1	138	49	0.355072			RASGRP1
ENSG00000129465	RIPK3	583	207	0.35506			RIPK3
ENSG00000186827	TNFRSF4	615	218	0.354472
ENSG00000108379	WNT3	517	183	0.353965
ENSG00000160678	S100A1	314	111	0.353503
ENSG00000149136	SSRP1	133	47	0.353383			SSRP1
ENSG00000154277	UCHL1	1081	382	0.353377
ENSG00000136859	ANGPTL2	136	48	0.352941						ANGPTL2
ENSG00000165672	PRDX3	187	66	0.352941
ENSG00000133110	POSTN	828	292	0.352657			POSTN
ENSG00000008083	JARID2	122	43	0.352459			JARID2
ENSG00000168397	ATG4B	142	50	0.352113
ENSG00000118785	SPP1	1978	696	0.351871
ENSG00000164237	CMBL	631	222	0.351823
ENSG00000112062	MAPK14	609	214	0.351396
ENSG00000186891	TNFRSF18	242	85	0.35124
ENSG00000163918	RFC4	356	125	0.351124
ENSG00000182752	PAPPA	687	241	0.350801			PAPPA
ENSG00000164736	SOX17	459	161	0.350763
ENSG00000085662	AKR1B1	211	74	0.350711
ENSG00000019186	CYP24A1	1132	397	0.350707			CYP24A1
ENSG00000076248	UNG	1030	361	0.350485
ENSG00000134352	IL6ST	782	274	0.350384		IL6ST
ENSG00000180370	PAK2	314	110	0.350318
ENSG00000171105	INSR	714	250	0.35014			INSR
ENSG00000088247	KHSRP	120	42	0.35
ENSG00000163734	CXCL3	223	78	0.349776
ENSG00000137077	CCL21	832	291	0.34976
ENSG00000119866	BCL11A	406	142	0.349754		BCL11A				BCL11A
ENSG00000175003	SLC22A1	206	72	0.349515
ENSG00000183691	NOG	524	183	0.349237
ENSG00000074319	TSG101	553	193	0.349005
ENSG00000203710	CR1	2595	905	0.348748
ENSG00000240403	KIR3DL2	175	61	0.348571			KIR3DL2
ENSG00000183770	FOXL2	471	164	0.348195	FOXL2	FOXL2			FOXL2
ENSG00000196620	UGT2B15	256	89	0.347656
ENSG00000102265	TIMP1	1589	551	0.346759
ENSG00000086061	DNAJA1	101	35	0.346535
ENSG00000003137	CYP26B1	286	99	0.346154			CYP26B1
ENSG00000089199	CHGB	104	36	0.346154			CHGB
ENSG00000092208	GEMIN2	156	54	0.346154
ENSG00000059804	SLC2A3	318	110	0.345912			SLC2A3
ENSG00000168779	SHOX2	107	37	0.345794
ENSG00000113083	LOX	3641	1259	0.345784
ENSG00000162599	NFIA	136	47	0.345588
ENSG00000095752	IL11	1329	459	0.345372
ENSG00000163083	INHBB	116	40	0.344828			INHBB
ENSG00000108424	KPNB1	119	41	0.344538
ENSG00000134121	CHL1	151	52	0.344371			CHL1
ENSG00000164283	ESM1	276	95	0.344203
ENSG00000028277	POU2F2	189	65	0.343915
ENSG00000115415	STAT1	5935	2041	0.343892
ENSG00000100453	GZMB	1181	406	0.343776
ENSG00000164136	IL15	2707	930	0.343554
ENSG00000111252	SH2B3	166	57	0.343373		SH2B3
ENSG00000198646	NCOA6	102	35	0.343137			NCOA6
ENSG00000150760	DOCK1	137	47	0.343066			DOCK1
ENSG00000103522	IL21R	1073	368	0.342964		IL21R
ENSG00000131323	TRAF3	554	190	0.34296			TRAF3
ENSG00000179776	CDH5	108	37	0.342593			CDH5
ENSG00000172215	CXCR6	365	125	0.342466
ENSG00000146477	SLC22A3	111	38	0.342342			SLC22A3
ENSG00000100906	NFKBIA	2752	942	0.342297
ENSG00000169218	RSPO1	152	52	0.342105
ENSG00000167996	FTH1	117	40	0.34188
ENSG00000161544	CYGB	164	56	0.341463
ENSG00000188419	CHM	1111	379	0.341134
ENSG00000026103	FAS	24152	8239	0.341131		FAS		FAS
ENSG00000162924	REL	2627	896	0.341073		REL			REL
ENSG00000123908	AGO2	997	340	0.341023
ENSG00000112851	ERBIN	132	45	0.340909
ENSG00000171132	PRKCE	355	121	0.340845			PRKCE
ENSG00000118503	TNFAIP3	913	311	0.340635	TNFAIP3	TNFAIP3
ENSG00000108231	LGI1	461	157	0.340564			LGI1
ENSG00000204248	COL11A2	279	95	0.340502			COL11A2
ENSG00000148737	TCF7L2	1334	454	0.34033		TCF7L2		TCF7L2
ENSG00000213585	VDAC1	432	147	0.340278
ENSG00000038427	VCAN	497	169	0.34004			VCAN
ENSG00000196611	MMP1	1780	605	0.339888			MMP1
ENSG00000170961	HAS2	771	262	0.339818			HAS2
ENSG00000111405	ENDOU	380	129	0.339474
ENSG00000147010	SH3KBP1	109	37	0.33945			SH3KBP1
ENSG00000249915	PDCD6	109	37	0.33945
ENSG00000233276	GPX1	987	335	0.339412
ENSG00000112096	SOD2	1527	518	0.339227
ENSG00000055955	ITIH4	115	39	0.33913			ITIH4
ENSG00000103490	PYCARD	466	158	0.339056
ENSG00000285441	SOD2	1528	518	0.339005
ENSG00000108342	CSF3	118	40	0.338983
ENSG00000143437	ARNT	1266	429	0.338863		ARNT	ARNT
ENSG00000129351	ILF3	124	42	0.33871			ILF3
ENSG00000142185	TRPM2	2270	768	0.338326
ENSG00000151694	ADAM17	1499	506	0.337558			ADAM17
ENSG00000131095	GFAP	6472	2183	0.337299			GFAP
ENSG00000156234	CXCL13	902	304	0.337029
ENSG00000134470	IL15RA	199	67	0.336683
ENSG00000105202	FBL	107	36	0.336449
ENSG00000254087	LYN	2025	681	0.336296			LYN
ENSG00000137992	DBT	1823	613	0.336259
ENSG00000002745	WNT16	119	40	0.336134				WNT16
ENSG00000118520	ARG1	512	172	0.335938
ENSG00000185559	DLK1	655	220	0.335878
ENSG00000184584	TMEM173	417	140	0.335731
ENSG00000152785	BMP3	140	47	0.335714			BMP3
ENSG00000147140	NONO	316	106	0.335443		NONO			NONO
ENSG00000128191	DGCR8	343	115	0.335277		DGCR8	DGCR8
ENSG00000138685	FGF2	9664	3238	0.335058
ENSG00000134871	COL4A2	200	67	0.335			COL4A2
ENSG00000157388	CACNA1D	200	67	0.335		CACNA1D	CACNA1D
ENSG00000110492	MDK	433	145	0.334873
ENSG00000114423	CBLB	248	83	0.334677		CBLB	CBLB
ENSG00000008311	AASS	362	121	0.334254			AASS
ENSG00000015475	BID	8889	2967	0.333783
ENSG00000004478	FKBP4	174	58	0.333333			FKBP4
ENSG00000006634	DBF4	117	39	0.333333			DBF4
ENSG00000008196	TFAP2B	135	45	0.333333
ENSG00000075426	FOSL2	129	43	0.333333			FOSL2
ENSG00000101367	MAPRE1	144	48	0.333333
ENSG00000115290	GRB14	111	37	0.333333				GRB14
ENSG00000143248	RGS5	123	41	0.333333
ENSG00000145907	G3BP1	201	67	0.333333			G3BP1
ENSG00000179388	EGR3	162	54	0.333333			EGR3
ENSG00000170345	FOS	10932	3641	0.333059
ENSG00000104432	IL7	451	150	0.332594
ENSG00000116147	TNR	310	103	0.332258			TNR
ENSG00000151892	GFRA1	220	73	0.331818			GFRA1
ENSG00000277893	SRD5A2	1333	442	0.331583
ENSG00000152457	DCLRE1C	190	63	0.331579
ENSG00000137558	PI15	175	58	0.331429
ENSG00000120332	TNN	1207	400	0.3314			TNN
ENSG00000117400	MPL	2645	876	0.331191	MPL	MPL			MPL
ENSG00000183813	CCR4	1637	542	0.331093		CCR4		CCR4
ENSG00000006128	TAC1	139	46	0.330935
ENSG00000198851	CD3E	263	87	0.330798
ENSG00000112149	CD83	2423	801	0.330582
ENSG00000196262	PPIA	221	73	0.330317
ENSG00000072110	ACTN1	109	36	0.330275			ACTN1
ENSG00000180353	HCLS1	103	34	0.330097			HCLS1
ENSG00000060718	COL11A1	276	91	0.32971
ENSG00000129219	PLD2	340	112	0.329412
ENSG00000120885	CLU	1324	436	0.329305			CLU
ENSG00000105397	TYK2	802	264	0.329177
ENSG00000172179	PRL	8969	2949	0.328799						PRL
ENSG00000121594	CD80	6123	2013	0.32876
ENSG00000071655	MBD3	143	47	0.328671
ENSG00000263528	IKBKE	929	305	0.32831			IKBKE
ENSG00000101096	NFATC2	378	124	0.328042		NFATC2	NFATC2
ENSG00000131504	DIAPH1	189	62	0.328042
ENSG00000124440	HIF3A	125	41	0.328			HIF3A
ENSG00000140285	FGF7	741	243	0.327935
ENSG00000166266	CUL5	183	60	0.327869			CUL5
ENSG00000180871	CXCR2	1535	503	0.327687
ENSG00000164530	PI16	177	58	0.327684			PI16
ENSG00000128714	HOXD13	235	77	0.32766		HOXD13
ENSG00000122566	HNRNPA2B1	815	267	0.327607		HNRNPA2B1			HNRNPA2B1
ENSG00000214575	CPEB1	116	38	0.327586
ENSG00000123689	G0S2	110	36	0.327273
ENSG00000113070	HBEGF	862	282	0.327146
ENSG00000137752	CASP1	266	87	0.327068
ENSG00000197446	CYP2F1	104	34	0.326923
ENSG00000075651	PLD1	407	133	0.326781			PLD1
ENSG00000089280	FUS	1922	628	0.326743		FUS				FUS
ENSG00000127314	RAP1B	196	64	0.326531
ENSG00000137845	ADAM10	1015	331	0.326108					ADAM10
ENSG00000138346	DNA2	184	60	0.326087				DNA2	DNA2
ENSG00000034152	MAP2K3	227	74	0.325991
ENSG00000135047	CTSL	922	300	0.32538
ENSG00000152463	OLAH	1199	390	0.325271				OLAH
ENSG00000164687	FABP5	326	106	0.325153
ENSG00000204267	TAP2	812	264	0.325123
ENSG00000177426	TGIF1	160	52	0.325				TGIF1
ENSG00000179262	RAD23A	117	38	0.324786
ENSG00000137834	SMAD6	302	98	0.324503
ENSG00000149503	INCENP	188	61	0.324468			INCENP
ENSG00000125820	NKX2-2	259	84	0.324324
ENSG00000128016	ZFP36	321	104	0.323988
ENSG00000078579	FGF20	105	34	0.32381
ENSG00000120690	ELF1	105	34	0.32381			ELF1
ENSG00000073792	IGF2BP2	238	77	0.323529		IGF2BP2				IGF2BP2
ENSG00000184232	OAF	133	43	0.323308
ENSG00000144381	HSPD1	232	75	0.323276
ENSG00000168918	INPP5D	198	64	0.323232
ENSG00000196136	SERPINA3	124	40	0.322581			SERPINA3
ENSG00000167720	SRR	611	197	0.322422
ENSG00000113578	FGF1	1492	481	0.322386
ENSG00000100146	SOX10	2374	765	0.322241			SOX10
ENSG00000148344	PTGES	450	145	0.322222
ENSG00000134160	TRPM1	146	47	0.321918			TRPM1
ENSG00000115163	CENPA	348	112	0.321839
ENSG00000205362	MT1A	115	37	0.321739
ENSG00000113658	SMAD5	457	147	0.321663
ENSG00000100311	PDGFB	2960	951	0.321284		PDGFB
ENSG00000120899	PTK2B	218	70	0.321101			PTK2B
ENSG00000158477	CD1A	3265	1048	0.32098			CD1A
ENSG00000117479	SLC19A2	247	79	0.319838
ENSG00000108840	HDAC5	394	126	0.319797			HDAC5
ENSG00000126353	CCR7	2682	857	0.319538		CCR7		CCR7
ENSG00000198728	LDB1	144	46	0.319444
ENSG00000101981	F9	1096	350	0.319343
ENSG00000198408	OGA	783	250	0.319285
ENSG00000203859	HSD3B2	213	68	0.319249			HSD3B2
ENSG00000174804	FZD4	232	74	0.318966			FZD4
ENSG00000165030	NFIL3	135	43	0.318519
ENSG00000167748	KLK1	157	50	0.318471
ENSG00000111640	GAPDH	3209	1021	0.318168
ENSG00000129214	SHBG	8081	2566	0.317535
ENSG00000204335	SP5	104	33	0.317308
ENSG00000275718	CCL15	104	33	0.317308
ENSG00000128731	HERC2	164	52	0.317073			HERC2
ENSG00000120438	TCP1	142	45	0.316901
ENSG00000142611	PRDM16	275	87	0.316364		PRDM16	PRDM16
ENSG00000007264	MATK	117	37	0.316239			MATK
ENSG00000084453	SLCO1A2	117	37	0.316239			SLCO1A2
ENSG00000102678	FGF9	288	91	0.315972
ENSG00000198523	PLN	691	218	0.315485
ENSG00000049768	FOXP3	10151	3202	0.315437
ENSG00000142082	SIRT3	837	264	0.315412
ENSG00000058335	RASGRF1	216	68	0.314815			RASGRF1
ENSG00000054598	FOXC1	410	129	0.314634
ENSG00000204388	HSPA1B	178	56	0.314607
ENSG00000160255	ITGB2	124	39	0.314516
ENSG00000163655	GMPS	194	61	0.314433		GMPS
ENSG00000105974	CAV1	2327	731	0.314138
ENSG00000086730	LAT2	191	60	0.314136
ENSG00000065613	SLK	468	147	0.314103
ENSG00000049167	ERCC8	121	38	0.31405
ENSG00000126351	THRA	121	38	0.31405			THRA
ENSG00000166340	TPP1	258	81	0.313953
ENSG00000089902	RCOR1	102	32	0.313725
ENSG00000106571	GLI3	612	192	0.313725			GLI3
ENSG00000121653	MAPK8IP1	102	32	0.313725			MAPK8IP1
ENSG00000159840	ZYX	166	52	0.313253			ZYX
ENSG00000124145	SDC4	256	80	0.3125		SDC4
ENSG00000228716	DHFR	2072	647	0.312259
ENSG00000099804	CDC34	125	39	0.312
ENSG00000114867	EIF4G1	215	67	0.311628			EIF4G1
ENSG00000005889	ZFX	199	62	0.311558
ENSG00000117971	CHRNB4	183	57	0.311475			CHRNB4
ENSG00000186834	HEXIM1	167	52	0.311377
ENSG00000148204	CRB2	103	32	0.31068			CRB2
ENSG00000168078	PBK	338	105	0.310651
ENSG00000161921	CXCL16	454	141	0.310573
ENSG00000267534	S1PR2	174	54	0.310345
ENSG00000165025	SYK	2797	868	0.310332		SYK	SYK
ENSG00000135945	REV1	274	85	0.310219			REV1
ENSG00000242498	ARPIN	245	76	0.310204
ENSG00000104447	TRPS1	187	58	0.31016			TRPS1
ENSG00000103495	MAZ	213	66	0.309859
ENSG00000277443	MARCKS	426	132	0.309859
ENSG00000135925	WNT10A	184	57	0.309783			WNT10A
ENSG00000008517	IL32	297	92	0.309764
ENSG00000147316	MCPH1	197	61	0.309645
ENSG00000163735	CXCL5	737	228	0.309362
ENSG00000154188	ANGPT1	650	201	0.309231
ENSG00000137764	MAP2K5	152	47	0.309211
ENSG00000204592	HLA-E	841	260	0.309156
ENSG00000074603	DPP8	110	34	0.309091			DPP8
ENSG00000117592	PRDX6	220	68	0.309091
ENSG00000174951	FUT1	165	51	0.309091						FUT1
ENSG00000155849	ELMO1	123	38	0.308943			ELMO1
ENSG00000100614	PPM1A	136	42	0.308824
ENSG00000131236	CAP1	201	62	0.308458
ENSG00000133048	CHI3L1	1018	314	0.308448			CHI3L1
ENSG00000115657	ABCB6	107	33	0.308411
ENSG00000151923	TIAL1	107	33	0.308411
ENSG00000262406	MMP12	454	140	0.30837
ENSG00000044574	HSPA5	292	90	0.308219			HSPA5
ENSG00000082512	TRAF5	159	49	0.308176			TRAF5
ENSG00000144566	RAB5A	172	53	0.30814
ENSG00000112406	HECA	130	40	0.307692			HECA
ENSG00000187391	MAGI2	130	40	0.307692			MAGI2
ENSG00000274736	CCL23	104	32	0.307692
ENSG00000277586	NEFL	156	48	0.307692
ENSG00000162344	FGF19	530	163	0.307547
ENSG00000213341	CHUK	1217	374	0.307313				CHUK
ENSG00000206503	HLA-A	14129	4341	0.30724		HLA-A		HLA-A
ENSG00000103653	CSK	2559	786	0.307151
ENSG00000096717	SIRT1	5008	1537	0.306909
ENSG00000112378	PERP	176	54	0.306818
ENSG00000138039	LHCGR	248	76	0.306452
ENSG00000137507	LRRC32	111	34	0.306306
ENSG00000166888	STAT6	1812	555	0.306291		STAT6	STAT6
ENSG00000066336	SPI1	258	79	0.306202
ENSG00000149418	ST14	347	106	0.305476			ST14
ENSG00000198183	BPIFA1	167	51	0.305389
ENSG00000204520	MICA	2083	636	0.305329
ENSG00000138363	ATIC	226	69	0.30531		ATIC
ENSG00000196924	FLNA	426	130	0.305164		FLNA
ENSG00000108055	SMC3	269	82	0.304833
ENSG00000147162	OGT	630	192	0.304762					OGT
ENSG00000160310	PRMT2	102	31	0.303922
ENSG00000126803	HSPA2	135	41	0.303704						HSPA2
ENSG00000105220	GPI	12552	3812	0.303697			GPI
ENSG00000168453	HR	161930	49158	0.303576			HR
ENSG00000179526	SHARPIN	112	34	0.303571
ENSG00000175097	RAG2	1299	394	0.30331
ENSG00000135144	DTX1	122	37	0.303279			DTX1
ENSG00000116815	CD58	1346	408	0.30312
ENSG00000198178	CLEC4C	109	33	0.302752
ENSG00000155508	CNOT8	119	36	0.302521
ENSG00000111424	VDR	5403	1634	0.302425
ENSG00000196132	MYT1	149	45	0.302013			MYT1
ENSG00000167658	EEF2	265	80	0.301887
ENSG00000213886	UBD	265	80	0.301887
ENSG00000143546	S100A8	1067	322	0.301781
ENSG00000118217	ATF6	1014	306	0.301775				ATF6
ENSG00000165983	PTER	1392	420	0.301724
ENSG00000173578	XCR1	116	35	0.301724
ENSG00000184221	OLIG1	116	35	0.301724
ENSG00000163508	EOMES	329	99	0.300912
ENSG00000129810	SGO1	143	43	0.300699
ENSG00000142002	DPP9	110	33	0.3
ENSG00000151665	PIGF	430	129	0.3
ENSG00000184451	CCR10	300	90	0.3
ENSG00000104899	AMH	2691	807	0.299889
ENSG00000135677	GNS	334	100	0.299401			GNS
ENSG00000163565	IFI16	324	97	0.299383
ENSG00000080823	MOK	3712	1111	0.2993
ENSG00000034713	GABARAPL2	127	38	0.299213
[truncated: 2,162 more rows]

## Sheet: cut-off_500
ID	HGNC	All_Pubs	Cancer_Pubs	Cancer _Pubs/All_Pubs	Gene symbol (V-genes)	Gene symbol (CGC-genes)	Gene symbol (passenger genes)	Gene symbol (tumor suppressor genes)	Gene symbol (oncogenes)	Gene symbol (tumor essential genes)
ENSG00000143924	EML4	803	793	0.987547		EML4
ENSG00000143294	PRCC	44684	43658	0.977039		PRCC	PRCC
ENSG00000221867	MAGEA3	541	528	0.97597			MAGEA3
ENSG00000083093	PALB2	533	519	0.973734		PALB2	PALB2
ENSG00000134323	MYCN	2137	2056	0.962096		MYCN			MYCN
ENSG00000139618	BRCA2	9462	9091	0.960791	BRCA2	BRCA2		BRCA2	BRCA2
ENSG00000004961	HCCS	4730	4531	0.957928
ENSG00000133703	KRAS	10797	10340	0.957673	KRAS	KRAS			KRAS
ENSG00000121879	PIK3CA	3882	3704	0.954147	PIK3CA	PIK3CA			PIK3CA
ENSG00000141736	ERBB2	27406	26070	0.951252	ERBB2	ERBB2			ERBB2
ENSG00000157764	BRAF	11907	11264	0.945998	BRAF	BRAF			BRAF
ENSG00000138413	IDH1	2503	2352	0.939672	IDH1	IDH1			IDH1
ENSG00000182944	EWSR1	716	672	0.938547		EWSR1
ENSG00000047936	ROS1	829	776	0.936068		ROS1
ENSG00000213281	NRAS	2748	2567	0.934134	NRAS	NRAS			NRAS
ENSG00000012048	BRCA1	14494	13523	0.933007	BRCA1	BRCA1		BRCA1	BRCA1
ENSG00000097007	ABL1	1922	1793	0.932882	ABL1	ABL1	ABL1
ENSG00000076242	MLH1	4460	4141	0.928475	MLH1	MLH1		MLH1
ENSG00000171431	KRT20	643	597	0.92846			KRT20
ENSG00000186575	NF2	1768	1640	0.927602	NF2	NF2		NF2
ENSG00000122512	PMS2	1283	1184	0.922837		PMS2	PMS2
ENSG00000117713	ARID1A	695	641	0.922302	ARID1A	ARID1A		ARID1A
ENSG00000133895	MEN1	2920	2693	0.92226	MEN1	MEN1		MEN1
ENSG00000170430	MGMT	3535	3244	0.91768		MGMT
ENSG00000095002	MSH2	3605	3303	0.916227	MSH2	MSH2		MSH2
ENSG00000163930	BAP1	702	643	0.915954	BAP1	BAP1		BAP1
ENSG00000189283	FHIT	1088	996	0.915441		FHIT
ENSG00000116062	MSH6	1593	1456	0.913999	MSH6	MSH6		MSH6
ENSG00000139083	ETV6	1079	986	0.913809		ETV6			ETV6
ENSG00000181163	NPM1	1296	1184	0.91358	NPM1	NPM1
ENSG00000068028	RASSF1	1110	1008	0.908108
ENSG00000182054	IDH2	950	862	0.907368	IDH2	IDH2			IDH2
ENSG00000184012	TMPRSS2	947	857	0.904963		TMPRSS2
ENSG00000117118	SDHB	872	788	0.90367		SDHB
ENSG00000120215	MLANA	1391	1257	0.903666
ENSG00000086205	FOLH1	1079	973	0.901761
ENSG00000113924	HGD	872	781	0.895642			HGD
ENSG00000141510	TP53	16781	14922	0.88922	TP53	TP53		TP53	TP53
ENSG00000132781	MUTYH	504	443	0.878968		MUTYH	MUTYH
ENSG00000110092	CCND1	3954	3473	0.878351		CCND1
ENSG00000147889	CDKN2A	8692	7632	0.878049	CDKN2A	CDKN2A		CDKN2A
ENSG00000239672	NME1	1018	888	0.872299
ENSG00000204370	SDHD	666	580	0.870871		SDHD
ENSG00000002586	CD99	1533	1330	0.86758
ENSG00000101752	MIB1	911	790	0.867179			MIB1
ENSG00000089685	BIRC5	4741	4108	0.866484
ENSG00000099956	SMARCB1	912	790	0.866228	SMARCB1	SMARCB1		SMARCB1
ENSG00000170290	SLN	4112	3543	0.861625
ENSG00000118058	KMT2A	1534	1320	0.860495		KMT2A
ENSG00000125482	TTF1	594	511	0.860269
ENSG00000196712	NF1	4379	3765	0.859785	NF1	NF1		NF1
ENSG00000111206	FOXM1	1092	935	0.856227			FOXM1
ENSG00000109670	FBXW7	792	676	0.853535	FBXW7	FBXW7		FBXW7	FBXW7
ENSG00000012061	ERCC1	1958	1671	0.853422
ENSG00000105173	CCNE1	581	491	0.845095		CCNE1			CCNE1
ENSG00000148516	ZEB1	1820	1537	0.844505		ZEB1	ZEB1
ENSG00000148773	MKI67	15628	13165	0.842398			MKI67
ENSG00000120217	CD274	3619	3047	0.841945		CD274
ENSG00000087586	AURKA	1359	1135	0.835173					AURKA
ENSG00000186716	BCR	32645	27066	0.829101		BCR
ENSG00000039068	CDH1	3339	2760	0.826595	CDH1	CDH1		CDH1
ENSG00000082175	PGR	2724	2250	0.825991			PGR
ENSG00000123080	CDKN2C	527	432	0.819734		CDKN2C
ENSG00000143384	MCL1	1577	1292	0.819277			MCL1
ENSG00000139687	RB1	2775	2272	0.818739	RB1	RB1		RB1
ENSG00000114737	CISH	507	415	0.81854
ENSG00000134086	VHL	3875	3159	0.815226	VHL	VHL		VHL
ENSG00000134853	PDGFRA	1817	1481	0.81508	PDGFRA	PDGFRA
ENSG00000107159	CA9	1437	1170	0.814196			CA9
ENSG00000149948	HMGA2	1063	864	0.812794		HMGA2
ENSG00000124216	SNAI1	1518	1233	0.812253
ENSG00000171094	ALK	6400	5198	0.812187	ALK	ALK			ALK
ENSG00000135446	CDK4	5590	4533	0.810912		CDK4
ENSG00000106462	EZH2	2935	2378	0.810221	EZH2	EZH2			EZH2
ENSG00000181143	MUC16	844	680	0.805687		MUC16	MUC16
ENSG00000126215	XRCC3	735	592	0.805442
ENSG00000135480	KRT7	557	448	0.804309
ENSG00000105810	CDK6	2025	1626	0.802963		CDK6	CDK6
ENSG00000145604	SKP2	1119	898	0.802502
ENSG00000068323	TFE3	642	515	0.802181		TFE3	TFE3
ENSG00000198625	MDM4	519	415	0.799615		MDM4			MDM4
ENSG00000141682	PMAIP1	518	414	0.799228
ENSG00000183765	CHEK2	1578	1261	0.799113		CHEK2			CHEK2
ENSG00000178732	GP5	632	505	0.799051						GP5
ENSG00000147257	GPC3	626	500	0.798722		GPC3
ENSG00000165699	TSC1	1396	1108	0.793696	TSC1	TSC1		TSC1
ENSG00000078399	HOXA9	633	502	0.793049		HOXA9
ENSG00000104884	ERCC2	1057	837	0.791864		ERCC2
ENSG00000184956	MUC6	724	573	0.791436			MUC6
ENSG00000168283	BMI1	1323	1047	0.791383
ENSG00000171456	ASXL1	625	494	0.7904	ASXL1	ASXL1		ASXL1
ENSG00000118046	STK11	1386	1094	0.789322	STK11	STK11		STK11
ENSG00000122025	FLT3	4460	3517	0.788565	FLT3	FLT3			FLT3
ENSG00000185811	IKZF1	624	492	0.788462		IKZF1
ENSG00000113916	BCL6	1688	1329	0.787322		BCL6			BCL6
ENSG00000160182	TFF1	961	756	0.786681
ENSG00000171862	PTEN	13173	10351	0.785774	PTEN	PTEN		PTEN
ENSG00000135679	MDM2	7546	5920	0.784522		MDM2			MDM2
ENSG00000103197	TSC2	1871	1461	0.780866		TSC2
ENSG00000065361	ERBB3	1582	1234	0.780025		ERBB3			ERBB3
ENSG00000020633	RUNX3	950	735	0.773684			RUNX3
ENSG00000151702	FLI1	1216	937	0.770559		FLI1	FLI1
ENSG00000159216	RUNX1	3000	2308	0.769333	RUNX1	RUNX1		RUNX1	RUNX1
ENSG00000168769	TET2	1152	884	0.767361	TET2	TET2		TET2
ENSG00000133392	MYH11	528	405	0.767045		MYH11	MYH11
ENSG00000165092	ALDH1A1	1076	825	0.766729			ALDH1A1
ENSG00000150593	PDCD4	629	482	0.766296
ENSG00000150630	VEGFC	1876	1434	0.764392
ENSG00000272398	CD24	2456	1873	0.762622
ENSG00000105369	CD79A	1229	937	0.762408		CD79A		CD79A
ENSG00000168036	CTNNB1	6285	4778	0.760223	CTNNB1	CTNNB1			CTNNB1
ENSG00000156574	NODAL	35947	27284	0.759006
ENSG00000120889	TNFRSF10B	777	588	0.756757
ENSG00000184937	WT1	3670	2775	0.756131	WT1	WT1		WT1
ENSG00000115524	SF3B1	585	442	0.755556	SF3B1	SF3B1			SF3B1
ENSG00000110455	ACCS	575	434	0.754783			ACCS
ENSG00000136997	MYC	28474	21462	0.75374		MYC			MYC
ENSG00000122691	TWIST1	1602	1207	0.753433
ENSG00000137404	NRM	893	672	0.75252
ENSG00000146648	EGFR	76021	57127	0.751463	EGFR	EGFR			EGFR
ENSG00000104689	TNFRSF10A	700	526	0.751429			TNFRSF10A
ENSG00000165556	CDX2	1721	1293	0.751307		CDX2
ENSG00000142627	EPHA2	805	602	0.747826
ENSG00000134057	CCNB1	3807	2842	0.74652
ENSG00000144554	FANCD2	765	571	0.746405		FANCD2
ENSG00000185920	PTCH1	893	666	0.745801	PTCH1	PTCH1		PTCH1
ENSG00000111276	CDKN1B	1718	1281	0.745634		CDKN1B		CDKN1B
ENSG00000137693	YAP1	1431	1067	0.745632					YAP1
ENSG00000185664	PMEL	545	406	0.744954			PMEL
ENSG00000185499	MUC1	4078	3035	0.744237		MUC1
ENSG00000104332	SFRP1	664	493	0.74247
ENSG00000172175	MALT1	613	454	0.74062		MALT1
ENSG00000073050	XRCC1	1856	1372	0.739224			XRCC1
ENSG00000125618	PAX8	1033	762	0.737657		PAX8	PAX8
ENSG00000019549	SNAI2	529	390	0.73724
ENSG00000167325	RRM1	553	407	0.735986			RRM1
ENSG00000124762	CDKN1A	8230	6043	0.734265		CDKN1A		CDKN1A
ENSG00000118971	CCND2	786	577	0.734097		CCND2			CCND2
ENSG00000176887	SOX11	520	381	0.732692
ENSG00000101966	XIAP	3074	2249	0.73162
ENSG00000155366	RHOC	513	375	0.730994
ENSG00000118777	ABCG2	3887	2837	0.729869			ABCG2
ENSG00000166483	WEE1	682	497	0.728739
ENSG00000044115	CTNNA1	541	394	0.728281			CTNNA1
ENSG00000105327	BBC3	695	506	0.728058
ENSG00000147883	CDKN2B	1239	902	0.728006
ENSG00000188389	PDCD1	3538	2569	0.726116				PDCD1	PDCD1
ENSG00000111087	GLI1	1840	1336	0.726087		GLI1
ENSG00000158402	CDC25C	1077	780	0.724234
ENSG00000164045	CDC25A	872	631	0.723624
ENSG00000103222	ABCC1	786	567	0.721374
ENSG00000171791	BCL2	8531	6142	0.719962	BCL2	BCL2				BCL2
ENSG00000179218	CALR	623	448	0.719101		CALR	CALR
ENSG00000101412	E2F1	2928	2105	0.718921
ENSG00000112576	CCND3	546	392	0.717949		CCND3		CCND3
ENSG00000121858	TNFSF10	3236	2320	0.716934
ENSG00000173762	CD7	2160	1540	0.712963
ENSG00000174775	HRAS	3546	2527	0.712634	HRAS	HRAS			HRAS
ENSG00000261609	GAN	41577	29548	0.710681			GAN
ENSG00000007312	CD79B	694	493	0.710375		CD79B			CD79B
ENSG00000196092	PAX5	1001	710	0.709291	PAX5	PAX5
ENSG00000196154	S100A4	989	701	0.708797
ENSG00000129514	FOXA1	783	553	0.706258		FOXA1			FOXA1
ENSG00000176890	TYMS	524	369	0.704198
ENSG00000165731	RET	6133	4310	0.702756	RET	RET			RET
ENSG00000169554	ZEB2	803	564	0.702366			ZEB2
ENSG00000007062	PROM1	2319	1626	0.701164			PROM1
ENSG00000131759	RARA	1772	1237	0.698081		RARA			RARA
ENSG00000091140	DLD	1672	1167	0.697967
ENSG00000149554	CHEK1	1526	1065	0.697903				CHEK1	CHEK1
ENSG00000108946	PRKAR1A	505	352	0.69703		PRKAR1A		PRKAR1A
ENSG00000180616	SSTR2	613	426	0.694943
ENSG00000136026	CKAP4	936	648	0.692308			CKAP4
ENSG00000105383	CD33	2967	2047	0.689922			CD33
ENSG00000139292	LGR5	797	549	0.688833			LGR5
ENSG00000117020	AKT3	502	343	0.683267		AKT3
ENSG00000141646	SMAD4	3165	2154	0.680569	SMAD4	SMAD4		SMAD4	SMAD4
ENSG00000166851	PLK1	1630	1108	0.679755			PLK1
ENSG00000162493	PDPN	779	527	0.676508
ENSG00000198788	MUC2	1802	1219	0.676471
ENSG00000141867	BRD4	1028	693	0.674125		BRD4
ENSG00000137673	MMP7	910	613	0.673626
ENSG00000154767	XPC	987	662	0.670719		XPC
ENSG00000115884	SDC1	887	593	0.668546
ENSG00000153094	BCL2L11	1189	793	0.666947
ENSG00000198793	MTOR	21922	14603	0.666134		MTOR			MTOR
ENSG00000167508	MVD	4338	2888	0.665745
ENSG00000136936	XPA	978	650	0.664622		XPA
ENSG00000164430	CGAS	5019	3335	0.664475
ENSG00000073282	TP63	1713	1136	0.663164		TP63
ENSG00000084207	GSTP1	4409	2913	0.660694
ENSG00000156136	DCK	533	352	0.660413
ENSG00000145386	CCNA2	736	486	0.660326
ENSG00000198901	PRC1	1714	1130	0.659277
ENSG00000148400	NOTCH1	4252	2791	0.656397	NOTCH1	NOTCH1		NOTCH1
ENSG00000035664	DAPK2	835	547	0.65509
ENSG00000012124	CD22	1785	1167	0.653782			CD22
ENSG00000145113	MUC4	707	462	0.653465		MUC4	MUC4
ENSG00000185630	PBX1	650	424	0.652308		PBX1
ENSG00000170558	CDH2	622	405	0.651125			CDH2
ENSG00000085224	ATRX	750	488	0.650667	ATRX	ATRX		ATRX
ENSG00000110448	CD5	5102	3317	0.650137			CD5
ENSG00000051180	RAD51	2905	1888	0.649914
ENSG00000170312	CDK1	2881	1860	0.645609
ENSG00000123374	CDK2	5358	3459	0.645577
ENSG00000160867	FGFR4	552	356	0.644928		FGFR4
ENSG00000157227	MMP14	819	528	0.644689						MMP14
ENSG00000146247	PHIP	813	524	0.644526
ENSG00000105221	AKT2	1046	671	0.641491		AKT2	AKT2
ENSG00000162367	TAL1	640	410	0.640625		TAL1	TAL1
ENSG00000119772	DNMT3A	1689	1082	0.640616	DNMT3A	DNMT3A			DNMT3A
ENSG00000026508	CD44	12631	8062	0.638271			CD44
ENSG00000140443	IGF1R	5329	3401	0.638206
ENSG00000004487	KDM1A	626	399	0.63738			KDM1A
ENSG00000128602	SMO	1529	972	0.63571	SMO	SMO			SMO
ENSG00000003402	CFLAR	917	582	0.634678
ENSG00000171552	BCL2L1	5521	3496	0.633219
ENSG00000030110	BAK1	958	606	0.632568
ENSG00000139684	ESD	3070	1940	0.631922
ENSG00000182871	COL18A1	1538	965	0.627438
ENSG00000137309	HMGA1	802	502	0.625935		HMGA1
ENSG00000165806	CASP7	2273	1421	0.625165
ENSG00000078098	FAP	4267	2667	0.625029			FAP
ENSG00000184047	DIABLO	1130	706	0.624779
ENSG00000284934	DIABLO	1130	706	0.624779
ENSG00000067369	TP53BP1	708	442	0.624294
ENSG00000143799	PARP1	2700	1685	0.624074			PARP1
ENSG00000198900	TOP1	764	476	0.623037		TOP1
ENSG00000087494	PTHLH	1294	806	0.622875
ENSG00000104320	NBN	905	563	0.622099		NBN		NBN	NBN
ENSG00000142867	BCL10	520	323	0.621154		BCL10
ENSG00000137265	IRF4	708	439	0.620056		IRF4
ENSG00000137193	PIM1	557	344	0.617594		PIM1	PIM1
ENSG00000168646	AXIN2	621	382	0.615137		AXIN2		AXIN2	AXIN2
ENSG00000169710	FASN	861	527	0.612079			FASN
ENSG00000142208	AKT1	5626	3441	0.611625	AKT1	AKT1			AKT1
ENSG00000178999	AURKB	916	560	0.611354			AURKB
ENSG00000178568	ERBB4	1430	874	0.611189		ERBB4			ERBB4
ENSG00000187323	DCC	2159	1316	0.609541		DCC	DCC
ENSG00000133937	GSC	1075	655	0.609302
ENSG00000168610	STAT3	15295	9314	0.608957		STAT3
ENSG00000100842	EFS	6339	3859	0.608771			EFS
ENSG00000132646	PCNA	12573	7646	0.608129
ENSG00000064012	CASP8	3815	2320	0.608126	CASP8	CASP8		CASP8
ENSG00000130816	DNMT1	2559	1555	0.607659	DNMT1		DNMT1
ENSG00000100644	HIF1A	7061	4286	0.606996		HIF1A
ENSG00000169679	BUB1	755	458	0.606623
ENSG00000073111	MCM2	737	447	0.606513
ENSG00000119888	EPCAM	6145	3697	0.601627
ENSG00000164327	RICTOR	569	342	0.601054
ENSG00000116717	GADD45A	656	394	0.60061
ENSG00000096968	JAK2	7320	4387	0.599317	JAK2	JAK2			JAK2
ENSG00000131203	IDO1	501	299	0.596806			IDO1
ENSG00000136352	NKX2-1	1019	608	0.596663		NKX2-1	NKX2-1
ENSG00000087245	MMP2	4915	2928	0.595727
ENSG00000088305	DNMT3B	1214	721	0.593904
ENSG00000164850	GPER1	534	317	0.593633
ENSG00000051382	PIK3CB	546	324	0.593407		PIK3CB			PIK3CB
ENSG00000168040	FADD	2869	1699	0.592192
ENSG00000167601	AXL	1178	697	0.591681					AXL
ENSG00000187840	EIF4EBP1	901	532	0.590455
ENSG00000125968	ID1	983	579	0.589013
ENSG00000091831	ESR1	1821	1072	0.588688		ESR1			ESR1
ENSG00000126581	BECN1	1682	990	0.588585
ENSG00000174808	BTC	804	473	0.588308
ENSG00000087088	BAX	25252	14838	0.587597		BAX
ENSG00000176170	SPHK1	549	322	0.586521
ENSG00000159399	HK2	1009	590	0.584737			HK2
ENSG00000140287	HDC	1155	672	0.581818			HDC
ENSG00000171428	NAT1	663	385	0.580694
ENSG00000173531	MST1	503	292	0.580517			MST1
ENSG00000164949	GEM	2842	1644	0.578466
ENSG00000109321	AREG	775	448	0.578065
ENSG00000112759	SLC29A1	551	318	0.577132
ENSG00000127616	SMARCA4	856	494	0.577103	SMARCA4	SMARCA4		SMARCA4	SMARCA4
ENSG00000134184	GSTM1	3462	1997	0.576834
ENSG00000261857	MIA	2847	1642	0.576747
ENSG00000175793	SFN	1227	707	0.576202
ENSG00000074047	GLI2	762	439	0.576115			GLI2
ENSG00000126218	F10	1275	734	0.575686
ENSG00000253729	PRKDC	1159	665	0.57377
ENSG00000100697	DICER1	984	564	0.573171		DICER1			DICER1
ENSG00000149311	ATM	9171	5255	0.573002	ATM	ATM		ATM	ATM
ENSG00000187098	MITF	1676	960	0.572792		MITF	MITF
ENSG00000100604	CHGA	637	364	0.571429
ENSG00000120868	APAF1	728	414	0.568681
ENSG00000152256	PDK1	1130	641	0.567257
ENSG00000143878	RHOB	513	291	0.567251
ENSG00000116478	HDAC1	2378	1341	0.563919
ENSG00000164305	CASP3	38347	21614	0.563643		CASP3
ENSG00000176171	BNIP3	678	382	0.563422
ENSG00000140941	MAP1LC3B	547	305	0.557587
ENSG00000169032	MAP2K1	1480	825	0.557432	MAP2K1	MAP2K1			MAP2K1
ENSG00000122707	RECK	1077	599	0.556175			RECK
ENSG00000151247	EIF4E	2142	1191	0.556022
ENSG00000213809	KLRK1	1033	574	0.555663
ENSG00000132906	CASP9	2701	1499	0.55498		CASP9
ENSG00000149269	PAK1	1056	585	0.553977
ENSG00000134250	NOTCH2	916	507	0.553493	NOTCH2	NOTCH2		NOTCH2	NOTCH2
ENSG00000094631	HDAC6	1098	607	0.552823			HDAC6
ENSG00000197299	BLM	1817	1002	0.551458		BLM
ENSG00000169398	PTK2	2480	1365	0.550403
ENSG00000100985	MMP9	5713	3142	0.549974			MMP9
ENSG00000019582	CD74	573	315	0.549738		CD74
ENSG00000144410	CPO	1239	681	0.549637
ENSG00000134954	ETS1	1121	614	0.547725			ETS1
ENSG00000113522	RAD50	1023	560	0.54741				RAD50	RAD50
ENSG00000172270	BSG	1003	549	0.547358			BSG
ENSG00000085563	ABCB1	4947	2703	0.546392			ABCB1
ENSG00000175197	DDIT3	1436	784	0.545961		DDIT3
ENSG00000138795	LEF1	800	433	0.54125		LEF1
ENSG00000100234	TIMP3	819	443	0.540904
ENSG00000118513	MYB	2622	1418	0.540809		MYB	MYB
ENSG00000117399	CDC20	711	384	0.540084
ENSG00000258839	MC1R	866	467	0.539261
ENSG00000068078	FGFR3	1986	1067	0.537261	FGFR3	FGFR3			FGFR3
ENSG00000132155	RAF1	662	354	0.534743		RAF1			RAF1
ENSG00000258947	TUBB3	527	281	0.533207			TUBB3
ENSG00000118689	FOXO3	1624	865	0.532635		FOXO3	FOXO3
ENSG00000174059	CD34	30872	16417	0.531776
ENSG00000114026	OGG1	975	518	0.531282
ENSG00000245848	CEBPA	1892	1005	0.531184	CEBPA	CEBPA		CEBPA	CEBPA
ENSG00000020922	MRE11	1224	648	0.529412
ENSG00000134443	GRP	1639	867	0.528981
ENSG00000077782	FGFR1	2571	1360	0.528977		FGFR1
ENSG00000134982	APC	16761	8861	0.528668	APC	APC		APC
ENSG00000067900	ROCK1	742	392	0.528302
ENSG00000115414	FN1	752	396	0.526596			FN1
ENSG00000170017	ALCAM	509	268	0.526523			ALCAM
ENSG00000129757	CDKN1C	627	330	0.526316
ENSG00000126934	MAP2K2	593	312	0.526138		MAP2K2	MAP2K2
ENSG00000135903	PAX3	1059	555	0.524079		PAX3	PAX3
ENSG00000113905	HRG	623	325	0.521669			HRG
ENSG00000184207	PGP	3400	1751	0.515
ENSG00000131747	TOP2A	5508	2833	0.514343			TOP2A
ENSG00000161547	SRSF2	531	273	0.514124	SRSF2	SRSF2			SRSF2
ENSG00000167193	CRK	1159	595	0.513374
ENSG00000100030	MAPK1	1974	1012	0.512665		MAPK1			MAPK1
ENSG00000100823	APEX1	1078	551	0.511132
ENSG00000079385	CEACAM1	740	378	0.510811
ENSG00000011422	PLAUR	1797	917	0.510295
ENSG00000126561	STAT5A	723	368	0.50899			STAT5A
ENSG00000066468	FGFR2	2162	1100	0.508788	FGFR2	FGFR2			FGFR2
ENSG00000128917	DLL4	574	292	0.508711
ENSG00000070031	SCT	7111	3613	0.508086
ENSG00000114315	HES1	1272	646	0.507862
ENSG00000138061	CYP1B1	1881	952	0.506114
ENSG00000181019	NQO1	2323	1174	0.505381
ENSG00000177302	TOP3A	2724	1376	0.50514			TOP3A
ENSG00000113721	PDGFRB	3411	1719	0.503958		PDGFRB	PDGFRB
ENSG00000100393	EP300	1083	545	0.503232	EP300	EP300		EP300	EP300
ENSG00000169442	CD52	933	469	0.50268
ENSG00000167244	IGF2	2231	1121	0.502465			IGF2
ENSG00000284779	IGF2	2231	1121	0.502465			IGF2
ENSG00000140464	PML	5546	2783	0.501803		PML	PML
ENSG00000112742	TTK	698	349	0.5				TTK	TTK
ENSG00000177455	CD19	9360	4663	0.498184			CD19
ENSG00000129152	MYOD1	679	338	0.497791		MYOD1	MYOD1
ENSG00000114251	WNT5A	1320	656	0.49697			WNT5A
ENSG00000138798	EGF	21771	10797	0.495935			EGF
ENSG00000170909	OSCAR	2981	1478	0.495807
ENSG00000117318	ID3	509	252	0.495088		ID3
ENSG00000156006	NAT2	1647	815	0.494839
ENSG00000057663	ATG5	1828	904	0.49453
ENSG00000204209	DAXX	605	299	0.494215	DAXX	DAXX		DAXX
ENSG00000162434	JAK1	2208	1091	0.494112	JAK1	JAK1		JAK1	JAK1
ENSG00000102125	TAZ	1328	656	0.493976
ENSG00000152422	XRCC4	588	290	0.493197
ENSG00000115738	ID2	692	341	0.492775
ENSG00000115085	ZAP70	1561	768	0.491992			ZAP70
ENSG00000204516	MICB	532	261	0.490602
ENSG00000095015	MAP3K1	661	324	0.490166	MAP3K1	MAP3K1
ENSG00000181449	SOX2	4684	2294	0.489752		SOX2			SOX2
ENSG00000057657	PRDM1	513	251	0.489279	PRDM1	PRDM1	PRDM1
ENSG00000197548	ATG7	1020	499	0.489216			ATG7
ENSG00000100290	BIK	557	272	0.48833
ENSG00000111704	NANOG	3524	1718	0.487514
ENSG00000171223	JUNB	864	421	0.487269
ENSG00000149294	NCAM1	678	330	0.486726
ENSG00000127445	PIN1	976	475	0.48668
ENSG00000171720	HDAC3	811	393	0.484587
ENSG00000171444	MCC	3776	1817	0.481197			MCC
ENSG00000196628	TCF4	1882	905	0.480871			TCF4
ENSG00000100097	LGALS1	1329	639	0.480813
ENSG00000125084	WNT1	1181	566	0.479255
ENSG00000166333	ILK	887	425	0.479143
ENSG00000130513	GDF15	878	420	0.47836
ENSG00000079999	KEAP1	1649	784	0.47544		KEAP1			KEAP1
ENSG00000135346	CGA	2687	1275	0.474507
ENSG00000160180	TFF3	637	302	0.474097
ENSG00000137801	THBS1	2345	1111	0.473774			THBS1
ENSG00000204531	POU5F1	2193	1036	0.472412		POU5F1
ENSG00000196591	HDAC2	1145	540	0.471616
ENSG00000197471	SPN	1075	503	0.467907			SPN
ENSG00000177169	ULK1	722	337	0.466759
ENSG00000166250	CLMP	525	245	0.466667
ENSG00000172137	CALB2	571	265	0.464098						CALB2
ENSG00000004468	CD38	6431	2976	0.462759
ENSG00000187094	CCK	8287	3830	0.46217
ENSG00000165392	WRN	1026	474	0.461988		WRN	WRN
ENSG00000130522	JUND	648	299	0.46142
ENSG00000131981	LGALS3	2929	1351	0.46125
ENSG00000162772	ATF3	773	356	0.460543
ENSG00000142871	CCN1	541	249	0.460259
ENSG00000113558	SKP1	724	333	0.459945
ENSG00000140465	CYP1A1	5178	2371	0.457899			CYP1A1
ENSG00000179295	PTPN11	1643	751	0.457091	PTPN11	PTPN11			PTPN11
ENSG00000065978	YBX1	782	357	0.456522
ENSG00000124102	PI3	4135	1886	0.456106
ENSG00000163513	TGFBR2	3572	1629	0.456047		TGFBR2		TGFBR2	TGFBR2
ENSG00000154229	PRKCA	919	419	0.45593			PRKCA
ENSG00000173757	STAT5B	711	324	0.455696		STAT5B		STAT5B	STAT5B
ENSG00000179348	GATA2	902	411	0.455654	GATA2	GATA2			GATA2
ENSG00000082701	GSK3B	2811	1271	0.452152
ENSG00000196502	SULT1A1	582	263	0.45189			SULT1A1
ENSG00000164690	SHH	3661	1654	0.451789			SHH
ENSG00000002016	RAD52	536	242	0.451493
ENSG00000135077	HAVCR2	607	274	0.4514			HAVCR2
ENSG00000113643	RARS	1273	574	0.450903				RARS
ENSG00000019991	HGF	7605	3429	0.450888					HGF
ENSG00000137869	CYP19A1	5079	2290	0.450876			CYP19A1
ENSG00000076928	ARHGEF1	2821	1267	0.449132			ARHGEF1
ENSG00000106799	TGFBR1	1570	703	0.447771				TGFBR1	TGFBR1
ENSG00000089159	PXN	642	287	0.44704
ENSG00000107562	CXCL12	6036	2686	0.444997
ENSG00000140009	ESR2	607	270	0.444811			ESR2
ENSG00000147168	IL2RG	688	305	0.443314				IL2RG
ENSG00000117322	CR2	1212	537	0.443069
ENSG00000196776	CD47	1035	457	0.441546
ENSG00000066044	ELAVL1	675	298	0.441481			ELAVL1
ENSG00000127948	POR	5677	2502	0.440726			POR
ENSG00000138794	CASP6	655	288	0.439695
ENSG00000150907	FOXO1	2652	1165	0.439291		FOXO1
ENSG00000128052	KDR	3416	1500	0.43911		KDR
ENSG00000112561	TFEB	552	242	0.438406		TFEB	TFEB
ENSG00000105639	JAK3	1254	549	0.437799	JAK3	JAK3
ENSG00000087460	GNAS	1040	455	0.4375	GNAS	GNAS			GNAS
ENSG00000035862	TIMP2	987	430	0.435664
ENSG00000182718	ANXA2	1472	641	0.435462
ENSG00000105835	NAMPT	572	248	0.433566
ENSG00000023839	ABCC2	843	365	0.432977			ABCC2
ENSG00000117394	SLC2A1	1871	809	0.432389						SLC2A1
ENSG00000104856	RELB	791	342	0.432364
ENSG00000107643	MAPK8	1041	450	0.432277
ENSG00000010278	CD9	1438	621	0.43185
ENSG00000128272	ATF4	1426	615	0.431276
ENSG00000129559	NEDD8	661	285	0.431165
ENSG00000133961	NUMB	835	360	0.431138			NUMB
ENSG00000215182	MUC5AC	2325	1002	0.430968			MUC5AC
ENSG00000197122	SRC	22549	9678	0.429199		SRC	SRC
ENSG00000087510	TFAP2C	1367	586	0.428676
ENSG00000205927	OLIG2	639	273	0.42723		OLIG2
ENSG00000198125	MB	47779	20353	0.425982
ENSG00000064300	NGFR	782	333	0.425831						NGFR
ENSG00000073756	PTGS2	20820	8862	0.425648			PTGS2
ENSG00000136807	CDK9	784	333	0.424745
ENSG00000112715	VEGFA	12643	5365	0.424345
ENSG00000100811	YY1	1116	473	0.423835			YY1
ENSG00000137203	TFAP2A	1389	588	0.423326			TFAP2A
ENSG00000163347	CLDN1	749	317	0.423231
ENSG00000120129	DUSP1	631	267	0.423138
ENSG00000163794	UCN	836	353	0.422249
ENSG00000196419	XRCC6	1299	548	0.421863					XRCC6
ENSG00000136826	KLF4	2105	887	0.421378	KLF4	KLF4			KLF4
ENSG00000117560	FASLG	3897	1640	0.420837			FASLG
ENSG00000107485	GATA3	1919	807	0.420532	GATA3	GATA3
ENSG00000075624	ACTB	534	224	0.419476			ACTB
ENSG00000197696	NMB	2329	974	0.418205
ENSG00000104408	EIF3E	584	244	0.417808		EIF3E	EIF3E
ENSG00000107984	DKK1	1511	631	0.417604
ENSG00000175387	SMAD2	4156	1729	0.416025	SMAD2	SMAD2		SMAD2
ENSG00000166710	B2M	817	339	0.414933	B2M	B2M		B2M
ENSG00000105656	ELL	1342	555	0.413562		ELL
ENSG00000010671	BTK	1797	743	0.413467		BTK
ENSG00000187266	EPOR	834	344	0.41247
ENSG00000121966	CXCR4	10139	4179	0.412171		CXCR4	CXCR4
ENSG00000120738	EGR1	2128	877	0.412124
ENSG00000081051	AFP	19579	8064	0.41187					AFP
ENSG00000102145	GATA1	1292	531	0.410991	GATA1	GATA1
ENSG00000122543	OCM	514	210	0.40856
ENSG00000106211	HSPB1	1216	496	0.407895
ENSG00000123358	NR4A1	631	257	0.40729
ENSG00000163599	CTLA4	4297	1748	0.406795				CTLA4
ENSG00000113360	DROSHA	2193	892	0.406749		DROSHA
ENSG00000126767	ELK1	605	246	0.406612
ENSG00000164362	TERT	10422	4230	0.405872		TERT	TERT
ENSG00000177885	GRB2	2133	865	0.405532
ENSG00000109255	NMU	522	211	0.404215
ENSG00000111679	PTPN6	897	362	0.403567		PTPN6	PTPN6
ENSG00000128595	CALU	1287	519	0.403263
ENSG00000136238	RAC1	5241	2112	0.402977		RAC1			RAC1
ENSG00000261701	HPR	1091	438	0.401467
ENSG00000127191	TRAF2	1220	489	0.40082			TRAF2
ENSG00000101384	JAG1	1013	406	0.40079			JAG1
ENSG00000102871	TRADD	608	242	0.398026
ENSG00000084676	NCOA1	573	228	0.397906		NCOA1	NCOA1
ENSG00000148795	CYP17A1	2250	895	0.397778			CYP17A1
ENSG00000158104	HPD	1084	431	0.397601
ENSG00000113140	SPARC	2363	936	0.396107
ENSG00000068024	HDAC4	665	263	0.395489			HDAC4
ENSG00000154342	WNT3A	1300	513	0.394615			WNT3A
ENSG00000164266	SPINK1	854	337	0.394614
ENSG00000166949	SMAD3	4007	1579	0.39406		SMAD3			SMAD3
ENSG00000030304	MUSK	1964	773	0.393585			MUSK
ENSG00000185122	HSF1	1114	438	0.393178			HSF1
ENSG00000068903	SIRT2	725	285	0.393103
ENSG00000203747	FCGR3A	542	213	0.392989
ENSG00000065154	OAT	3465	1360	0.392496
ENSG00000109320	NFKB1	921	361	0.391965			NFKB1
ENSG00000178607	ERN1	554	217	0.391697			ERN1
ENSG00000108924	HLF	747	292	0.390897		HLF
ENSG00000104365	IKBKB	3960	1542	0.389394		IKBKB
ENSG00000183087	GAS6	537	209	0.389199						GAS6
ENSG00000081237	PTPRC	771	300	0.389105		PTPRC	PTPRC
ENSG00000163932	PRKCD	583	226	0.38765			PRKCD
ENSG00000160691	SHC1	806	312	0.387097
ENSG00000115966	ATF2	690	267	0.386957			ATF2
ENSG00000185338	SOCS1	1245	481	0.386345	SOCS1	SOCS1
ENSG00000101665	SMAD7	1308	504	0.385321
ENSG00000132383	RPA1	577	222	0.384749			RPA1
ENSG00000096395	MLN	1025	394	0.38439
ENSG00000079246	XRCC5	883	339	0.383918
ENSG00000067560	RHOA	6131	2350	0.383298		RHOA			RHOA
ENSG00000075891	PAX2	745	285	0.38255			PAX2
ENSG00000173039	RELA	5701	2180	0.382389			RELA
ENSG00000137275	RIPK1	656	250	0.381098
ENSG00000070018	LRP6	729	277	0.379973			LRP6
ENSG00000198910	L1CAM	1083	410	0.378578			L1CAM
ENSG00000161011	SQSTM1	1711	647	0.378141
ENSG00000118260	CREB1	1268	479	0.37776		CREB1
ENSG00000102974	CTCF	1380	520	0.376812		CTCF		CTCF
ENSG00000177575	CD163	2392	897	0.375			CD163
ENSG00000119535	CSF3R	4939	1850	0.37457		CSF3R
ENSG00000049540	ELN	547	204	0.372943		ELN	ELN
ENSG00000111732	AICDA	821	306	0.372716			AICDA
ENSG00000157404	KIT	41660	15440	0.370619	KIT	KIT			KIT
ENSG00000185591	SP1	8783	3251	0.370147
ENSG00000179583	CIITA	701	259	0.369472		CIITA
ENSG00000109471	IL2	3125	1154	0.36928		IL2
ENSG00000129226	CD68	8894	3283	0.369125
ENSG00000005339	CREBBP	1248	458	0.366987	CREBBP	CREBBP		CREBBP
ENSG00000125347	IRF1	1170	429	0.366667
ENSG00000056558	TRAF1	584	214	0.366438
ENSG00000110395	CBL	2643	967	0.365872	CBL	CBL
ENSG00000175054	ATR	5177	1892	0.365463		ATR			ATR
ENSG00000009709	PAX7	706	258	0.365439		PAX7	PAX7
ENSG00000196616	ADH1B	507	185	0.364892			ADH1B
ENSG00000070831	CDC42	3912	1427	0.364775
ENSG00000265972	TXNIP	605	220	0.363636			TXNIP
ENSG00000116044	NFE2L2	3700	1341	0.362432	NFE2L2	NFE2L2			NFE2L2
ENSG00000241635	UGT1A1	2218	803	0.362038
ENSG00000163220	S100A9	942	340	0.360934
ENSG00000141448	GATA6	524	189	0.360687			GATA6
ENSG00000141968	VAV1	599	216	0.360601		VAV1	VAV1
ENSG00000172845	SP3	1226	442	0.360522						SP3
ENSG00000074181	NOTCH3	1265	456	0.360474
ENSG00000116824	CD2	5656	2038	0.360325			CD2
ENSG00000100219	XBP1	1283	462	0.360094
ENSG00000146674	IGFBP3	4743	1695	0.357369
ENSG00000017427	IGF1	3085	1102	0.357212
ENSG00000105894	PTN	648	231	0.356481
ENSG00000168394	TAP1	1184	422	0.356419			TAP1
ENSG00000129465	RIPK3	583	207	0.35506			RIPK3
ENSG00000186827	TNFRSF4	615	218	0.354472
ENSG00000108379	WNT3	517	183	0.353965
ENSG00000154277	UCHL1	1081	382	0.353377
ENSG00000133110	POSTN	828	292	0.352657			POSTN
ENSG00000118785	SPP1	1978	696	0.351871
ENSG00000164237	CMBL	631	222	0.351823
ENSG00000112062	MAPK14	609	214	0.351396
ENSG00000182752	PAPPA	687	241	0.350801			PAPPA
ENSG00000019186	CYP24A1	1132	397	0.350707			CYP24A1
ENSG00000076248	UNG	1030	361	0.350485
ENSG00000134352	IL6ST	782	274	0.350384		IL6ST
ENSG00000171105	INSR	714	250	0.35014			INSR
ENSG00000137077	CCL21	832	291	0.34976
ENSG00000183691	NOG	524	183	0.349237
ENSG00000074319	TSG101	553	193	0.349005
ENSG00000203710	CR1	2595	905	0.348748
ENSG00000102265	TIMP1	1589	551	0.346759
ENSG00000113083	LOX	3641	1259	0.345784
ENSG00000095752	IL11	1329	459	0.345372
ENSG00000115415	STAT1	5935	2041	0.343892
ENSG00000100453	GZMB	1181	406	0.343776
ENSG00000164136	IL15	2707	930	0.343554
ENSG00000103522	IL21R	1073	368	0.342964		IL21R
ENSG00000131323	TRAF3	554	190	0.34296			TRAF3
ENSG00000100906	NFKBIA	2752	942	0.342297
ENSG00000188419	CHM	1111	379	0.341134
ENSG00000026103	FAS	24152	8239	0.341131		FAS		FAS
ENSG00000162924	REL	2627	896	0.341073		REL			REL
ENSG00000123908	AGO2	997	340	0.341023
ENSG00000118503	TNFAIP3	913	311	0.340635	TNFAIP3	TNFAIP3
ENSG00000148737	TCF7L2	1334	454	0.34033		TCF7L2		TCF7L2
ENSG00000196611	MMP1	1780	605	0.339888			MMP1
ENSG00000170961	HAS2	771	262	0.339818			HAS2
ENSG00000233276	GPX1	987	335	0.339412
ENSG00000112096	SOD2	1527	518	0.339227
ENSG00000285441	SOD2	1528	518	0.339005
ENSG00000143437	ARNT	1266	429	0.338863		ARNT	ARNT
ENSG00000142185	TRPM2	2270	768	0.338326
ENSG00000151694	ADAM17	1499	506	0.337558			ADAM17
ENSG00000131095	GFAP	6472	2183	0.337299			GFAP
ENSG00000156234	CXCL13	902	304	0.337029
ENSG00000254087	LYN	2025	681	0.336296			LYN
ENSG00000137992	DBT	1823	613	0.336259
ENSG00000118520	ARG1	512	172	0.335938
ENSG00000185559	DLK1	655	220	0.335878
ENSG00000138685	FGF2	9664	3238	0.335058
ENSG00000015475	BID	8889	2967	0.333783
ENSG00000170345	FOS	10932	3641	0.333059
ENSG00000277893	SRD5A2	1333	442	0.331583
ENSG00000120332	TNN	1207	400	0.3314			TNN
ENSG00000117400	MPL	2645	876	0.331191	MPL	MPL			MPL
ENSG00000183813	CCR4	1637	542	0.331093		CCR4		CCR4
ENSG00000112149	CD83	2423	801	0.330582
ENSG00000120885	CLU	1324	436	0.329305			CLU
ENSG00000105397	TYK2	802	264	0.329177
ENSG00000172179	PRL	8969	2949	0.328799						PRL
ENSG00000121594	CD80	6123	2013	0.32876
ENSG00000263528	IKBKE	929	305	0.32831			IKBKE
ENSG00000140285	FGF7	741	243	0.327935
ENSG00000180871	CXCR2	1535	503	0.327687
ENSG00000122566	HNRNPA2B1	815	267	0.327607		HNRNPA2B1			HNRNPA2B1
ENSG00000113070	HBEGF	862	282	0.327146
ENSG00000089280	FUS	1922	628	0.326743		FUS				FUS
ENSG00000137845	ADAM10	1015	331	0.326108					ADAM10
ENSG00000135047	CTSL	922	300	0.32538
ENSG00000152463	OLAH	1199	390	0.325271				OLAH
ENSG00000204267	TAP2	812	264	0.325123
ENSG00000167720	SRR	611	197	0.322422
ENSG00000113578	FGF1	1492	481	0.322386
ENSG00000100146	SOX10	2374	765	0.322241			SOX10
ENSG00000100311	PDGFB	2960	951	0.321284		PDGFB
ENSG00000158477	CD1A	3265	1048	0.32098			CD1A
ENSG00000126353	CCR7	2682	857	0.319538		CCR7		CCR7
ENSG00000101981	F9	1096	350	0.319343
ENSG00000198408	OGA	783	250	0.319285
ENSG00000111640	GAPDH	3209	1021	0.318168
ENSG00000129214	SHBG	8081	2566	0.317535
ENSG00000198523	PLN	691	218	0.315485
ENSG00000049768	FOXP3	10151	3202	0.315437
ENSG00000142082	SIRT3	837	264	0.315412
ENSG00000105974	CAV1	2327	731	0.314138
ENSG00000106571	GLI3	612	192	0.313725			GLI3
ENSG00000228716	DHFR	2072	647	0.312259
ENSG00000165025	SYK	2797	868	0.310332		SYK	SYK
ENSG00000163735	CXCL5	737	228	0.309362
ENSG00000154188	ANGPT1	650	201	0.309231
ENSG00000204592	HLA-E	841	260	0.309156
ENSG00000133048	CHI3L1	1018	314	0.308448			CHI3L1
ENSG00000162344	FGF19	530	163	0.307547
ENSG00000213341	CHUK	1217	374	0.307313				CHUK
ENSG00000206503	HLA-A	14129	4341	0.30724		HLA-A		HLA-A
ENSG00000103653	CSK	2559	786	0.307151
ENSG00000096717	SIRT1	5008	1537	0.306909
ENSG00000166888	STAT6	1812	555	0.306291		STAT6	STAT6
ENSG00000204520	MICA	2083	636	0.305329
ENSG00000147162	OGT	630	192	0.304762					OGT
ENSG00000105220	GPI	12552	3812	0.303697			GPI
ENSG00000168453	HR	161930	49158	0.303576			HR
ENSG00000175097	RAG2	1299	394	0.30331
ENSG00000116815	CD58	1346	408	0.30312
ENSG00000111424	VDR	5403	1634	0.302425
ENSG00000143546	S100A8	1067	322	0.301781
ENSG00000118217	ATF6	1014	306	0.301775				ATF6
ENSG00000165983	PTER	1392	420	0.301724
ENSG00000104899	AMH	2691	807	0.299889
ENSG00000080823	MOK	3712	1111	0.2993
ENSG00000186063	AIDA	1769	529	0.299039
ENSG00000124275	MTRR	584	174	0.297945
ENSG00000125686	MED1	762	226	0.296588			MED1
ENSG00000123609	NMI	548	162	0.29562
ENSG00000107796	ACTA2	1755	518	0.295157
ENSG00000185950	IRS2	737	217	0.294437					IRS2
ENSG00000158825	CDA	2636	775	0.294006
ENSG00000074266	EED	762	224	0.293963		EED			EED
ENSG00000189403	HMGB1	3903	1142	0.292595
ENSG00000143839	REN	32021	9365	0.292464			REN
ENSG00000125798	FOXA2	766	224	0.292428			FOXA2
ENSG00000139515	PDX1	816	238	0.291667
ENSG00000010810	FYN	1964	569	0.289715
ENSG00000187608	ISG15	701	203	0.289586
ENSG00000158473	CD1D	1462	423	0.28933
ENSG00000110711	AIP	2331	674	0.289146
ENSG00000167772	ANGPTL4	555	160	0.288288			ANGPTL4
ENSG00000167468	GPX4	573	165	0.287958
ENSG00000182866	LCK	2206	635	0.287851		LCK	LCK
ENSG00000167085	PHB	557	160	0.287253
ENSG00000139193	CD27	3123	896	0.286904
ENSG00000181915	ADO	2033	582	0.286276
ENSG00000099985	OSM	1629	466	0.286065
ENSG00000266173	STRADA	1847	528	0.285869
ENSG00000154096	THY1	539	154	0.285714
ENSG00000163464	CXCR1	926	263	0.284017
ENSG00000111012	CYP27B1	1081	307	0.283996
ENSG00000143819	EPHX1	1747	494	0.28277			EPHX1
ENSG00000170498	KISS1	1061	300	0.282752
ENSG00000214285	NPS	13415	3793	0.282743
ENSG00000041982	TNC	966	273	0.282609		TNC
ENSG00000160712	IL6R	506	143	0.282609
ENSG00000139567	ACVRL1	539	152	0.282004			ACVRL1
ENSG00000070444	MNT	589	166	0.281834
ENSG00000118515	SGK1	567	159	0.280423		SGK1	SGK1
ENSG00000111275	ALDH2	1579	441	0.279291		ALDH2	ALDH2
ENSG00000102962	CCL22	864	241	0.278935
ENSG00000107798	LIPA	1215	338	0.278189
ENSG00000163568	AIM2	507	141	0.278107				AIM2	AIM2
ENSG00000172724	CCL19	745	207	0.277852
ENSG00000259207	ITGB3	523	145	0.277247			ITGB3
ENSG00000141655	TNFRSF11A	1317	365	0.277145			TNFRSF11A
ENSG00000145321	GC	41648	11478	0.275595
ENSG00000157554	ERG	6612	1818	0.274955		ERG
ENSG00000157168	NRG1	1003	275	0.274177		NRG1	NRG1
ENSG00000184557	SOCS3	1700	466	0.274118
ENSG00000095303	PTGS1	1725	472	0.273623
ENSG00000205809	KLRC2	508	139	0.273622
ENSG00000169047	IRS1	2149	588	0.273616
ENSG00000159335	PTMS	1635	447	0.273394
ENSG00000160683	CXCR5	893	244	0.273236
ENSG00000204632	HLA-G	2293	625	0.272569			HLA-G
ENSG00000162889	MAPKAPK2	515	140	0.271845
ENSG00000132688	NES	3380	917	0.271302			NES
ENSG00000169291	SHE	98956	26745	0.270272			SHE
ENSG00000105722	ERF	592	160	0.27027			ERF
ENSG00000101336	HCK	645	174	0.269767			HCK
ENSG00000148798	INA	2055	553	0.2691			INA
ENSG00000134216	CHIA	5514	1483	0.268952			CHIA
ENSG00000170835	CEL	1428	384	0.268908			CEL
ENSG00000114013	CD86	6057	1627	0.268615
ENSG00000092969	TGFB2	2087	558	0.267369			TGFB2
ENSG00000178573	MAF	2226	594	0.266846		MAF
ENSG00000150787	PTS	8060	2150	0.266749
ENSG00000170581	STAT2	882	235	0.26644				STAT2
ENSG00000116030	SUMO1	1613	429	0.265964
ENSG00000130649	CYP2E1	3505	932	0.265906			CYP2E1
ENSG00000163739	CXCL1	2393	635	0.265357
ENSG00000143190	POU2F1	524	139	0.265267			POU2F1
ENSG00000198670	LPA	3630	962	0.265014			LPA
ENSG00000069869	NEDD4	854	226	0.264637			NEDD4
ENSG00000123572	NRK	636	168	0.264151
ENSG00000039537	C6	9964	2629	0.26385			C6
ENSG00000106366	SERPINE1	1411	372	0.263643
ENSG00000175104	TRAF6	1603	422	0.263256			TRAF6
ENSG00000104964	AES	10354	2724	0.263087
ENSG00000197272	IL27	648	170	0.262346
ENSG00000102755	FLT1	1534	401	0.261408
ENSG00000139329	LUM	2675	699	0.261308					LUM
ENSG00000132170	PPARG	995	260	0.261307		PPARG	PPARG
ENSG00000146469	VIP	11883	3097	0.260624
ENSG00000101846	STS	9400	2441	0.259681			STS
ENSG00000120156	TEK	647	168	0.25966			TEK
ENSG00000172680	MOS	4304	1117	0.259526						MOS
ENSG00000170365	SMAD1	1422	369	0.259494
ENSG00000185896	LAMP1	802	208	0.259352
ENSG00000165527	ARF6	602	156	0.259136
ENSG00000198805	PNP	1823	472	0.258914
ENSG00000137745	MMP13	1545	398	0.257605					MMP13
ENSG00000119912	IDE	5857	1505	0.256957			IDE
ENSG00000138684	IL21	1340	344	0.256716
ENSG00000101017	CD40	10168	2610	0.256688
ENSG00000167182	SP2	1190	305	0.256303			SP2
ENSG00000134460	IL2RA	1259	322	0.255759
ENSG00000137364	TPMT	924	236	0.255411
ENSG00000185359	HGS	737	187	0.253731			HGS
ENSG00000007952	NOX1	741	188	0.253711
ENSG00000159346	ADIPOR1	607	154	0.253707
ENSG00000187682	ERAS	2902	735	0.253274
ENSG00000091513	TF	12612	3191	0.253013			TF
ENSG00000117308	GALE	4565	1155	0.253012
ENSG00000026025	VIM	2594	655	0.252506			VIM
ENSG00000075213	SEMA3A	610	154	0.252459			SEMA3A
ENSG00000124479	NDP	849	214	0.252061
ENSG00000172936	MYD88	3789	952	0.251254	MYD88	MYD88			MYD88
ENSG00000062485	CS	129937	32631	0.251129
ENSG00000165272	AQP3	538	135	0.250929
ENSG00000077498	TYR	11410	2862	0.250833			TYR
ENSG00000115009	CCL20	1373	344	0.250546
ENSG00000110651	CD81	1269	317	0.249803
ENSG00000173992	CCS	5027	1252	0.249055
ENSG00000110887	DAO	2619	651	0.248568
ENSG00000047457	CP	33404	8291	0.248204			CP
ENSG00000146678	IGFBP1	681	169	0.248164
ENSG00000112486	CCR6	1217	302	0.248151
ENSG00000132326	PER2	741	183	0.246964			PER2
ENSG00000118898	PPL	781	192	0.245839			PPL
ENSG00000164885	CDK5	1339	329	0.245706
ENSG00000116288	PARK7	855	210	0.245614
ENSG00000149968	MMP3	1431	350	0.244584			MMP3
ENSG00000184216	IRAK1	552	135	0.244565			IRAK1
ENSG00000178562	CD28	8209	2007	0.244488		CD28
ENSG00000073969	NSF	5114	1246	0.243645
ENSG00000109971	HSPA8	555	135	0.243243			HSPA8
ENSG00000125398	SOX9	2733	664	0.242956	SOX9			SOX9
ENSG00000255974	CYP2A6	1515	368	0.242904			CYP2A6
ENSG00000166349	RAG1	783	190	0.242656			RAG1
ENSG00000196396	PTPN1	828	200	0.241546
ENSG00000120659	TNFSF11	2334	563	0.241217				TNFSF11
ENSG00000180176	TH	6797692	1634695	0.240478			TH
ENSG00000135100	HNF1A	1199	288	0.2402	HNF1A	HNF1A		HNF1A	HNF1A
ENSG00000152661	GJA1	658	158	0.240122			GJA1
ENSG00000157005	SST	2583	620	0.240031
ENSG00000165704	HPRT1	3490	836	0.239542
ENSG00000186810	CXCR3	2318	555	0.239431
ENSG00000116984	MTR	1472	351	0.238451			MTR
ENSG00000163600	ICOS	1166	278	0.238422
ENSG00000111537	IFNG	1729	412	0.238288
ENSG00000185739	SRL	2702	643	0.237972			SRL
ENSG00000113161	HMGCR	616	146	0.237013			HMGCR
ENSG00000177000	MTHFR	6655	1572	0.236213			MTHFR
ENSG00000113263	ITK	545	128	0.234862		ITK	ITK
ENSG00000163501	IHH	835	196	0.234731			IHH
ENSG00000144857	BOC	1225	287	0.234286			BOC
ENSG00000163914	RHO	31989	7493	0.234237						RHO
ENSG00000087470	DNM1L	591	138	0.233503
ENSG00000136244	IL6	11371	2652	0.233225
ENSG00000069482	GAL	12046	2806	0.23294
ENSG00000161905	ALOX15	966	225	0.232919
ENSG00000013364	MVP	1666	388	0.232893			MVP
ENSG00000119699	TGFB3	1377	320	0.232389
ENSG00000135404	CD63	2067	479	0.231737
ENSG00000142166	IFNAR1	605	140	0.231405
ENSG00000241119	UGT1A9	595	137	0.230252			UGT1A9
ENSG00000184502	GAST	1035	238	0.229952
ENSG00000111837	MAK	6642	1527	0.229901			MAK
ENSG00000128342	LIF	4157	953	0.229252
ENSG00000145730	PAM	4458	1018	0.228354
ENSG00000105707	HPN	798	182	0.22807
ENSG00000184258	CDR1	557	127	0.228007			CDR1
ENSG00000118523	CCN2	1615	367	0.227245
ENSG00000169248	CXCL11	853	193	0.22626
ENSG00000275410	HNF1B	890	201	0.225843
ENSG00000101076	HNF4A	1054	238	0.225806			HNF4A
ENSG00000239732	TLR9	3166	714	0.225521
ENSG00000144481	TRPM8	672	151	0.224702			TRPM8
ENSG00000115263	GCG	659	148	0.224583
ENSG00000115008	IL1A	643	144	0.22395
ENSG00000133872	SARAF	590	132	0.223729
ENSG00000144852	NR1I2	1901	425	0.223567			NR1I2
ENSG00000135678	CPM	3703	827	0.223332
ENSG00000140564	FURIN	1889	421	0.222869						FURIN
ENSG00000138755	CXCL9	1564	347	0.221867
ENSG00000185507	IRF7	708	157	0.221751
ENSG00000102524	TNFSF13B	934	207	0.221627
ENSG00000079432	CIC	7137	1573	0.220401	CIC	CIC
ENSG00000114062	UBE3A	604	133	0.220199
ENSG00000100084	HIRA	854	188	0.220141			HIRA
ENSG00000119125	GDA	1763	388	0.220079			GDA
ENSG00000153234	NR4A2	592	130	0.219595
ENSG00000196664	TLR7	2160	474	0.219444			TLR7
ENSG00000146839	ZAN	529	116	0.219282						ZAN
ENSG00000157933	SKI	3023	661	0.218657		SKI	SKI
ENSG00000240972	MIF	3149	686	0.217847
ENSG00000136160	EDNRB	1310	285	0.217557			EDNRB
ENSG00000169896	ITGAM	593	129	0.217538			ITGAM
ENSG00000090402	SI	29885	6500	0.2175
ENSG00000084110	HAL	1662	361	0.217208			HAL
ENSG00000214513	NOTO	1701	369	0.216931
ENSG00000101425	BPI	1647	357	0.216758						BPI
ENSG00000143549	TPM3	3109	673	0.216468		TPM3
ENSG00000036828	CASR	1148	248	0.216028			CASR
ENSG00000176720	BOK	750	162	0.216
ENSG00000125378	BMP4	2122	458	0.215834			BMP4
ENSG00000162337	LRP5	895	193	0.215642
ENSG00000183735	TBK1	910	196	0.215385
ENSG00000105227	PRX	753	162	0.215139			PRX
ENSG00000113520	IL4	2652	569	0.214555
ENSG00000170820	FSHR	747	160	0.21419
ENSG00000165280	VCP	1159	248	0.213978
ENSG00000140459	CYP11A1	1286	275	0.213841			CYP11A1
ENSG00000106546	AHR	9525	2036	0.213753			AHR
ENSG00000134538	SLCO1B1	903	193	0.213732			SLCO1B1
ENSG00000151422	FER	1020	218	0.213725
ENSG00000118702	GHRH	2485	529	0.212877
ENSG00000065427	KARS	954	203	0.212788			KARS
ENSG00000198576	ARC	17469	3709	0.212319			ARC
ENSG00000124343	XG	684	145	0.211988
ENSG00000163823	CCR1	988	209	0.211538
ENSG00000117983	MUC5B	758	160	0.211082			MUC5B
ENSG00000232810	TNF	105388	22157	0.210242
ENSG00000214274	ANG	15035	3147	0.209312
ENSG00000158481	CD1C	645	135	0.209302			CD1C
ENSG00000197746	PSAP	583	122	0.209262
ENSG00000147155	EBP	4858	1014	0.208728
ENSG00000117525	F3	4932	1029	0.208637
ENSG00000019169	MARCO	10580	2207	0.208601			MARCO
ENSG00000135744	AGT	2179	454	0.208352				AGT		AGT
ENSG00000011465	DCN	1322	275	0.208018			DCN
ENSG00000008710	PKD1	1240	257	0.207258			PKD1
ENSG00000159140	SON	16839	3484	0.206901			SON
ENSG00000123384	LRP1	722	149	0.206371			LRP1
ENSG00000163631	ALB	3149	648	0.20578			ALB
ENSG00000131196	NFATC1	880	181	0.205682
ENSG00000136122	BORA	1624	334	0.205665
ENSG00000124107	SLPI	637	131	0.205651
ENSG00000276045	ORAI1	1046	215	0.205545
ENSG00000100300	TSPO	755	155	0.205298
ENSG00000007171	NOS2	4690	961	0.204904			NOS2
ENSG00000132437	DDC	1431	293	0.204752
ENSG00000073861	TBX21	865	177	0.204624			TBX21
ENSG00000165409	TSHR	1301	266	0.204458	TSHR	TSHR			TSHR
ENSG00000169429	CXCL8	4330	883	0.203926
ENSG00000204217	BMPR2	1246	254	0.203852				BMPR2
ENSG00000171234	UGT2B7	783	159	0.203065			UGT2B7
ENSG00000101916	TLR8	865	175	0.202312			TLR8
ENSG00000205221	VIT	2471	497	0.201133			VIT
ENSG00000110848	CD69	3706	743	0.200486
ENSG00000133116	KL	2806	562	0.200285			KL
ENSG00000140505	CYP1A2	4485	898	0.200223			CYP1A2
ENSG00000167323	STIM1	1136	227	0.199824			STIM1
ENSG00000012779	ALOX5	2054	410	0.199611			ALOX5
ENSG00000123999	INHA	3546	707	0.19938			INHA
ENSG00000177084	POLE	22090	4403	0.199321		POLE			POLE
ENSG00000133794	ARNTL	633	126	0.199052			ARNTL
ENSG00000100292	HMOX1	5973	1185	0.198393
ENSG00000164093	PITX2	581	115	0.197935
ENSG00000102970	CCL17	1018	201	0.197446
ENSG00000107831	FGF8	588	116	0.197279
ENSG00000257017	HP	22349	4403	0.197011
ENSG00000104368	PLAT	854	168	0.196721			PLAT
ENSG00000081041	CXCL2	1149	226	0.196693
ENSG00000087842	PIR	964	189	0.196058
ENSG00000172349	IL16	567	111	0.195767			IL16
ENSG00000115850	LCT	1177	230	0.195412			LCT
ENSG00000165240	ATP7A	641	125	0.195008			ATP7A
ENSG00000132703	APCS	5381	1048	0.194759
ENSG00000125538	IL1B	2732	532	0.194729
ENSG00000023734	STRAP	1143	222	0.194226
ENSG00000116703	PDC	3176	615	0.19364
ENSG00000130427	EPO	8452	1636	0.193564
ENSG00000112592	TBP	2046	396	0.193548						TBP
ENSG00000188158	NHS	134589	26036	0.193448			NHS
ENSG00000167701	GPT	2418	467	0.193135			GPT
ENSG00000197249	SERPINA1	561	108	0.192513			SERPINA1
ENSG00000277632	CCL3	2351	452	0.192259
ENSG00000169083	AR	99623	19125	0.191974	AR	AR
ENSG00000002330	BAD	36604	7019	0.191755
ENSG00000086991	NOX4	1283	246	0.191738			NOX4
ENSG00000134259	NGF	5436	1042	0.191685			NGF
ENSG00000085063	CD59	2061	395	0.191655
ENSG00000196352	CD55	2028	388	0.191321
ENSG00000204525	HLA-C	3479	665	0.191147
ENSG00000080166	DCT	1096	209	0.190693
ENSG00000085978	ATG16L1	551	105	0.190563			ATG16L1
ENSG00000096088	PGC	3162	602	0.190386						PGC
ENSG00000204305	AGER	968	184	0.190083
ENSG00000113407	TARS	2910	553	0.190034				TARS
ENSG00000141433	ADCYAP1	532	101	0.18985
ENSG00000105976	MET	138804	26342	0.189778	MET	MET
ENSG00000240583	AQP1	1029	195	0.189504
ENSG00000115138	POMC	32708	6191	0.189281
ENSG00000122882	ECD	4978	942	0.189233
ENSG00000162747	FCGR3B	741	140	0.188934
ENSG00000134757	DSG3	678	128	0.188791
ENSG00000102172	SMS	4589	866	0.188712
ENSG00000154059	IMPACT	634159	119604	0.188603
ENSG00000134070	IRAK2	1104	208	0.188406
ENSG00000010610	CD4	119444	22481	0.188214
ENSG00000108821	COL1A1	1994	375	0.188064		COL1A1	COL1A1
ENSG00000149806	FAU	2570	483	0.187938
ENSG00000115705	TPO	4258	800	0.187882			TPO
ENSG00000121807	CCR2	2550	479	0.187843
ENSG00000105866	SP4	682	128	0.187683
ENSG00000135269	TES	2490	467	0.18755
ENSG00000160882	CYP11B1	988	185	0.187247			CYP11B1
ENSG00000166311	SMPD1	1946	364	0.18705			SMPD1
ENSG00000108688	CCL7	508	95	0.187008
ENSG00000135605	TEC	2387	446	0.186845		TEC
ENSG00000165195	PIGA	809	151	0.18665
ENSG00000126522	ASL	6261	1163	0.185753			ASL
ENSG00000174611	KY	24732	4592	0.18567			KY
ENSG00000105695	MAG	6192	1147	0.185239
ENSG00000164342	TLR3	2806	519	0.184961			TLR3
ENSG00000089041	P2RX7	730	135	0.184932			P2RX7
ENSG00000113580	NR3C1	606	112	0.184818			NR3C1
ENSG00000223865	HLA-DPB1	909	168	0.184818
ENSG00000100345	MYH9	586	108	0.1843		MYH9	MYH9
ENSG00000169245	CXCL10	4353	802	0.184241
ENSG00000204640	NMS	4550	838	0.184176
ENSG00000168066	SF1	511	94	0.183953			SF1
ENSG00000115271	GCA	2344	431	0.183874
ENSG00000175084	DES	115518	21222	0.183712			DES
ENSG00000006210	CX3CL1	1090	200	0.183486
ENSG00000140279	DUOX2	507	93	0.183432			DUOX2
ENSG00000148346	LCN2	2154	395	0.18338
ENSG00000128604	IRF5	509	93	0.182711
ENSG00000108582	CPD	4044	738	0.182493			CPD
ENSG00000178860	MSC	17540	3198	0.182326
ENSG00000115053	NCL	5581	1016	0.182046			NCL
ENSG00000101144	BMP7	1263	229	0.181314
ENSG00000116096	SPR	4013	726	0.180912
ENSG00000072310	SREBF1	1095	198	0.180822			SREBF1
ENSG00000115419	GLS	1378	248	0.179971
ENSG00000177606	JUN	1648748	296717	0.179965		JUN	JUN
ENSG00000100344	PNPLA3	578	104	0.179931			PNPLA3
ENSG00000157601	MX1	946	170	0.179704			MX1
ENSG00000111962	UST	1219	219	0.179655
ENSG00000104067	TJP1	1364	245	0.179619			TJP1
ENSG00000112977	DAP	2596	466	0.179507
ENSG00000160285	LSS	1373	245	0.178441			LSS
ENSG00000116711	PLA2G4A	1633	291	0.1782			PLA2G4A
ENSG00000112658	SRF	1908	340	0.178197
ENSG00000143387	CTSK	696	124	0.178161
ENSG00000078018	MAP2	1159	206	0.177739			MAP2
ENSG00000198846	TOX	1577	280	0.177552			TOX
ENSG00000030582	GRN	1225	217	0.177143			GRN
ENSG00000179142	CYP11B2	1136	201	0.176937			CYP11B2
ENSG00000203782	LOR	532	94	0.176692
ENSG00000164761	TNFRSF11B	1718	303	0.176368				TNFRSF11B
ENSG00000138115	CYP2C8	1256	221	0.175955		CYP2C8	CYP2C8
ENSG00000108064	TFAM	798	140	0.175439
ENSG00000117335	CD46	2953	518	0.175415
ENSG00000147465	STAR	10759	1881	0.17483
ENSG00000184895	SRY	2595	453	0.174566
ENSG00000182511	FES	4229	738	0.174509		FES	FES
ENSG00000112964	GHR	1079	188	0.174235			GHR
ENSG00000160710	ADAR	953	166	0.174187			ADAR
ENSG00000131187	F12	977	170	0.174002			F12
ENSG00000130528	HRC	1187	206	0.173547			HRC
ENSG00000144935	TRPC1	531	92	0.173258
ENSG00000122133	PAEP	514	89	0.173152
ENSG00000042832	TG	28167	4875	0.173075			TG
ENSG00000103876	FAH	515	89	0.172816
ENSG00000123191	ATP7B	886	153	0.172686			ATP7B
ENSG00000136574	GATA4	1214	209	0.172158
ENSG00000143761	ARF1	517	89	0.172147
ENSG00000254647	INS	6763	1164	0.172113
ENSG00000122008	POLK	1919	330	0.171965			POLK
ENSG00000138378	STAT4	948	163	0.171941
ENSG00000168329	CX3CR1	1135	195	0.171806						CX3CR1
ENSG00000118762	PKD2	4407	757	0.171772				PKD2
ENSG00000275302	CCL4	3877	664	0.171266
ENSG00000133706	LARS	4141	709	0.171215			LARS
ENSG00000170458	CD14	17291	2960	0.171187
ENSG00000198650	TAT	11767	2014	0.171157			TAT
ENSG00000136738	STAM	1747	299	0.171151			STAM
ENSG00000198814	GK	1788	306	0.171141
ENSG00000140718	FTO	1520	260	0.171053			FTO
ENSG00000116649	SRM	3315	567	0.171041
ENSG00000169194	IL13	4488	767	0.1709
ENSG00000100503	NIN	872	149	0.170872		NIN	NIN
ENSG00000135517	MIP	8492	1451	0.170867
ENSG00000118271	TTR	2966	502	0.169252
ENSG00000079557	AFM	4732	800	0.169062			AFM
ENSG00000206177	HBM	1225	207	0.16898
ENSG00000119335	SET	278651	47024	0.168756		SET
ENSG00000124813	RUNX2	3884	653	0.168126						RUNX2
ENSG00000136634	IL10	22056	3703	0.167891
ENSG00000116761	CTH	537	90	0.167598
ENSG00000081189	MEF2C	585	98	0.167521			MEF2C
ENSG00000170893	TRH	6152	1028	0.1671
ENSG00000122194	PLG	856	143	0.167056			PLG
ENSG00000166278	C2	18715	3118	0.166604
ENSG00000171049	FPR2	554	92	0.166065			FPR2
ENSG00000106100	NOD1	750	123	0.164
ENSG00000164047	CAMP	42130	6907	0.163945
ENSG00000151657	KIN	4967	811	0.163278
ENSG00000167434	CA4	676	110	0.162722
ENSG00000090339	ICAM1	16670	2695	0.161668			ICAM1
ENSG00000113141	IK	1090	176	0.161468
ENSG00000125753	VASP	998	161	0.161323
ENSG00000108691	CCL2	10605	1710	0.161245
ENSG00000197822	OCLN	975	157	0.161026
ENSG00000166033	HTRA1	522	84	0.16092
ENSG00000003436	TFPI	1853	298	0.16082
ENSG00000168621	GDNF	2445	393	0.160736
ENSG00000073910	FRY	5013	803	0.160184			FRY
ENSG00000107201	DDX58	937	150	0.160085			DDX58
ENSG00000150782	IL18	4742	758	0.159848
ENSG00000271503	CCL5	5117	817	0.159664
ENSG00000136931	NR5A1	571	91	0.15937
ENSG00000109819	PPARGC1A	1710	272	0.159064			PPARGC1A
ENSG00000174125	TLR1	962	153	0.159044			TLR1
ENSG00000147065	MSN	7892	1253	0.158768		MSN				MSN
ENSG00000047410	TPR	1872	297	0.158654		TPR
ENSG00000100197	CYP2D6	6540	1037	0.158563
ENSG00000126456	IRF3	1697	269	0.158515						IRF3
ENSG00000112115	IL17A	1780	282	0.158427
ENSG00000106258	CYP3A5	8820	1394	0.15805			CYP3A5
ENSG00000258429	PDF	3975	626	0.157484
ENSG00000197635	DPP4	1372	216	0.157434			DPP4
ENSG00000172016	REG3A	839	132	0.15733			REG3A
ENSG00000160868	CYP3A4	12014	1890	0.157316			CYP3A4
ENSG00000007372	PAX6	1628	256	0.157248				PAX6
ENSG00000152266	PTH	16037	2507	0.156326
ENSG00000174130	TLR6	596	93	0.15604			TLR6
ENSG00000102393	GLA	6735	1048	0.155605
ENSG00000143365	RORC	622	96	0.154341			RORC
ENSG00000005381	MPO	6243	963	0.154253			MPO
ENSG00000148926	ADM	17953	2765	0.154013
ENSG00000010404	IDS	2450	377	0.153878
ENSG00000239713	APOBEC3G	975	150	0.153846
ENSG00000121058	COIL	22583	3461	0.153257				COIL	COIL
ENSG00000171885	AQP4	1810	277	0.153039
ENSG00000171557	FGG	1073	164	0.152842			FGG
ENSG00000076662	ICAM3	589	90	0.152801
ENSG00000130561	SAG	1396	213	0.152579					SAG
ENSG00000012223	LTF	623	95	0.152488			LTF
ENSG00000088888	MAVS	670	102	0.152239			MAVS
ENSG00000171759	PAH	10076	1530	0.151846			PAH
ENSG00000164434	FABP7	705	107	0.151773
ENSG00000204287	HLA-DRA	1002	152	0.151697
ENSG00000038382	TRIO	1905	288	0.151181			TRIO			TRIO
ENSG00000132341	RAN	10373	1565	0.150872
ENSG00000160307	S100B	1764	264	0.14966
ENSG00000197429	IPP	1397	209	0.149606
ENSG00000101751	POLI	2989	447	0.149548			POLI
ENSG00000102119	EMD	2114	313	0.148061
ENSG00000114650	SCAP	522	77	0.14751			SCAP
ENSG00000121691	CAT	38835	5719	0.147264
ENSG00000135838	NPL	741	109	0.147099
ENSG00000173599	PC	1211075	178081	0.147044			PC
ENSG00000187554	TLR5	981	144	0.146789
ENSG00000145020	AMT	1792	260	0.145089
ENSG00000147571	CRH	3690	535	0.144986
ENSG00000149021	SCGB1A1	566	82	0.144876
ENSG00000000938	FGR	1278	185	0.144757
ENSG00000143631	FLG	677	98	0.144756			FLG
ENSG00000100312	ACR	7678	1110	0.144569
ENSG00000087085	ACHE	663546	95907	0.144537			ACHE
ENSG00000117505	DR1	1839	265	0.1441
ENSG00000136732	GYPC	1701	244	0.143445
ENSG00000158813	EDA	2016	289	0.143353
ENSG00000125952	MAX	62626	8970	0.143231		MAX		MAX	MAX
ENSG00000073734	ABCB11	545	78	0.143119			ABCB11
ENSG00000174697	LEP	1637	234	0.142944
ENSG00000119630	PGF	3017	431	0.142857
ENSG00000175164	ABO	21942	3123	0.14233
ENSG00000105402	NAPA	513	73	0.1423
ENSG00000136869	TLR4	11169	1589	0.142269			TLR4
ENSG00000135929	CYP27A1	612	87	0.142157						CYP27A1
ENSG00000091483	FH	6819	964	0.14137		FH			FH
ENSG00000141086	CTRL	920	130	0.141304
ENSG00000145192	AHSG	644	91	0.141304			AHSG
ENSG00000144891	AGTR1	510	72	0.141176			AGTR1
ENSG00000057593	F7	744	105	0.141129			F7
ENSG00000133636	NTS	1996	281	0.140782
ENSG00000170323	FABP4	881	124	0.140749
ENSG00000115718	PROC	162985	22927	0.140669			PROC
ENSG00000164692	COL1A2	13176	1846	0.140103			COL1A2
ENSG00000167419	LPO	1779	245	0.137718			LPO
ENSG00000113600	C9	2444	336	0.13748			C9
ENSG00000137033	IL33	1441	198	0.137405
ENSG00000124391	IL17C	8407	1155	0.137386
ENSG00000067182	TNFRSF1A	656	90	0.137195			TNFRSF1A
ENSG00000124731	TREM1	512	70	0.136719
ENSG00000078747	ITCH	21367	2910	0.136191
ENSG00000100983	GSS	1122	152	0.135472
ENSG00000175567	UCP2	1014	137	0.135108			UCP2
ENSG00000160200	CBS	4402	594	0.134939
ENSG00000213930	GALT	1260	170	0.134921
ENSG00000155657	TTN	1113	150	0.134771
ENSG00000181092	ADIPOQ	2693	361	0.134051
ENSG00000163132	MSX1	553	74	0.133816
ENSG00000198734	F5	1092	146	0.1337			F5
ENSG00000168542	COL3A1	712	95	0.133427		COL3A1	COL3A1
ENSG00000007908	SELE	571	76	0.1331			SELE
ENSG00000113525	IL5	729	97	0.133059
ENSG00000197408	CYP2B6	1951	259	0.132752			CYP2B6
ENSG00000135094	SDS	32047	4247	0.132524
ENSG00000227507	LTB	1020	135	0.132353
ENSG00000150991	UBC	10599	1402	0.132277						UBC
ENSG00000101000	PROCR	569	75	0.13181
ENSG00000173020	GRK2	710	93	0.130986
ENSG00000138385	SSB	2662	348	0.130729
ENSG00000093010	COMT	3707	484	0.130564
ENSG00000151835	SACS	2076	271	0.130539			SACS
ENSG00000135218	CD36	4214	548	0.130043			CD36
ENSG00000111341	MGP	723	94	0.130014
ENSG00000038002	AGA	10540	1370	0.129981
ENSG00000105971	CAV2	511	66	0.129159
ENSG00000175445	LPL	3928	507	0.129073			LPL
ENSG00000075142	SRI	14306	1844	0.128897
ENSG00000134760	DSG1	552	71	0.128623			DSG1
ENSG00000172005	MAL	40361	5189	0.128565
ENSG00000051523	CYBA	708	91	0.128531
ENSG00000077279	DCX	555	71	0.127928			DCX
ENSG00000242689	CNTF	1315	168	0.127757
ENSG00000163661	PTX3	1082	138	0.127542
ENSG00000150995	ITPR1	659	84	0.127466			ITPR1
ENSG00000025434	NR1H3	722	92	0.127424
ENSG00000204472	AIF1	621	79	0.127214
ENSG00000099977	DDT	4835	613	0.126784
ENSG00000067842	ATP2B3	1123	142	0.126447		ATP2B3				ATP2B3
ENSG00000105205	CLC	2020	255	0.126238
ENSG00000144063	MALL	6299	795	0.126211
ENSG00000109472	CPE	2984	376	0.126005			CPE
ENSG00000170927	PKHD1	1048	132	0.125954			PKHD1
ENSG00000213614	HEXA	1232	155	0.125812			HEXA
ENSG00000104267	CA2	36325	4557	0.125451
ENSG00000167074	TEF	1245	156	0.125301
ENSG00000136689	IL1RN	2636	330	0.12519
ENSG00000119509	INVS	672	84	0.125
ENSG00000104918	RETN	785	98	0.124841
ENSG00000122966	CIT	3504	437	0.124715
ENSG00000183625	CCR3	1259	156	0.123908			CCR3
ENSG00000175344	CHRNA7	996	123	0.123494
ENSG00000099864	PALM	8883	1096	0.123382			PALM
ENSG00000197381	ADARB1	586	72	0.122867			ADARB1
ENSG00000226979	LTA	2062	253	0.122696
ENSG00000125845	BMP2	4160	507	0.121875
ENSG00000160224	AIRE	936	114	0.121795			AIRE
ENSG00000115267	IFIH1	765	93	0.121569			IFIH1
ENSG00000112936	C7	6255	760	0.121503			C7
ENSG00000137672	TRPC6	642	78	0.121495			TRPC6
ENSG00000165471	MBL2	667	81	0.121439			MBL2
ENSG00000125730	C3	29871	3601	0.120552			C3
ENSG00000197971	MBP	5684	685	0.120514
ENSG00000160179	ABCG1	835	100	0.11976			ABCG1
ENSG00000171298	GAA	1888	226	0.119703						GAA
ENSG00000213658	LAT	9447	1130	0.119615
ENSG00000169057	MECP2	2149	257	0.119591			MECP2
ENSG00000196126	HLA-DRB1	8822	1054	0.119474
ENSG00000162594	IL23R	696	83	0.119253			IL23R
ENSG00000116688	MFN2	739	88	0.11908
ENSG00000166126	AMN	856	101	0.117991
ENSG00000171388	APLN	975	115	0.117949
ENSG00000158828	PINK1	1289	152	0.117921			PINK1
ENSG00000112038	OPRM1	772	91	0.117876						OPRM1
ENSG00000152592	DMP1	510	60	0.117647			DMP1
ENSG00000160791	CCR5	8230	963	0.117011			CCR5
ENSG00000118972	FGF23	1616	189	0.116955			FGF23
ENSG00000113302	IL12B	558	65	0.116487
ENSG00000188404	SELL	3351	389	0.116085
ENSG00000138101	DTNB	681	79	0.116006
ENSG00000114999	TTL	1038	120	0.115607
ENSG00000134852	CLOCK	11268	1292	0.114661				CLOCK	CLOCK
ENSG00000244734	HBB	951	109	0.114616
ENSG00000162711	NLRP3	3626	415	0.114451			NLRP3
ENSG00000234745	HLA-B	13031	1479	0.113499				HLA-B
ENSG00000159842	ABR	3644	413	0.113337			ABR
ENSG00000196689	TRPV1	2799	316	0.112897						TRPV1
ENSG00000117480	FAAH	719	81	0.112656
ENSG00000165168	CYBB	1334	150	0.112444
ENSG00000105697	HAMP	1321	148	0.112036
ENSG00000223609	HBD	1732	194	0.112009
ENSG00000136457	CHAD	1555	174	0.111897			CHAD
ENSG00000185010	F8	1907	213	0.111694			F8
ENSG00000122585	NPY	3370	375	0.111276
ENSG00000160789	LMNA	1309	145	0.110772		LMNA	LMNA
ENSG00000137462	TLR2	6493	717	0.110427			TLR2
ENSG00000182533	CAV3	562	62	0.11032
ENSG00000143375	CGN	608	67	0.110197			CGN
ENSG00000096696	DSP	1779	196	0.110174			DSP
ENSG00000137561	TTPA	24293	2672	0.109991
ENSG00000132693	CRP	36736	4039	0.109947						CRP
ENSG00000104936	DMPK	2450	269	0.109796
ENSG00000166169	POLL	2241	246	0.109772			POLL
ENSG00000179344	HLA-DQB1	3021	331	0.109566
ENSG00000196839	ADA	8093	885	0.109354
ENSG00000145777	TSLP	1028	112	0.108949
ENSG00000231852	CYP21A2	516	56	0.108527
ENSG00000166402	TUB	701	76	0.108417
ENSG00000173786	CNP	1423	154	0.108222
ENSG00000112992	NNT	2499	270	0.108043			NNT
ENSG00000106804	C5	10811	1168	0.108038			C5
ENSG00000183091	NEB	785	84	0.107006			NEB
ENSG00000138207	RBP4	776	83	0.106959
ENSG00000105519	CAPS	5862	623	0.106278
ENSG00000007933	FMO3	520	55	0.105769			FMO3
ENSG00000166986	MARS	11531	1214	0.105281			MARS
ENSG00000163221	S100A12	504	53	0.105159
ENSG00000115602	IL1RL1	891	93	0.104377			IL1RL1
ENSG00000143196	DPT	2784	290	0.104167
ENSG00000103546	SLC6A2	519	54	0.104046			SLC6A2
ENSG00000156026	MCU	578	60	0.103806
ENSG00000163737	PF4	1591	165	0.103708
ENSG00000103152	MPG	7528	772	0.10255
ENSG00000123454	DBH	1052	106	0.10076			DBH
ENSG00000167910	CYP7A1	628	63	0.100318
ENSG00000205403	CFI	2333	234	0.1003				CFI
ENSG00000109625	CPZ	801	80	0.0998752			CPZ
ENSG00000105669	COPE	136551	13598	0.0995818
ENSG00000006638	TBXA2R	506	50	0.0988142						TBXA2R
ENSG00000143801	PSEN2	923	91	0.0985915						PSEN2
ENSG00000010704	HFE	3106	304	0.0978751
ENSG00000099194	SCD	10324	1010	0.0978303
ENSG00000110619	CARS	9775	956	0.0978005		CARS
ENSG00000102977	ACD	3753	367	0.0977884			ACD
ENSG00000142168	SOD1	4768	466	0.0977349
ENSG00000110680	CALCA	2388	233	0.0975712
ENSG00000145012	LPP	1302	127	0.0975422		LPP
ENSG00000173611	SCAI	545	53	0.0972477
ENSG00000161634	DCD	1925	187	0.0971429
ENSG00000085377	PREP	4862	467	0.096051
ENSG00000256762	STH	1963	188	0.0957718
ENSG00000159403	C1R	837	80	0.0955795			C1R
ENSG00000142192	APP	15436	1466	0.0949728			APP
ENSG00000129535	NRL	1089	103	0.0945822
ENSG00000106991	ENG	75471	7077	0.0937711						ENG
ENSG00000196735	HLA-DQA1	1613	151	0.0936144
ENSG00000155368	DBI	503	47	0.0934394
ENSG00000138109	CYP2C9	4447	415	0.0933213			CYP2C9
ENSG00000089250	NOS1	1088	101	0.0928309			NOS1
ENSG00000132639	SNAP25	618	57	0.092233			SNAP25
ENSG00000160097	FNDC5	521	48	0.0921305
ENSG00000197993	KEL	532	49	0.0921053			KEL
ENSG00000112164	GLP1R	1209	111	0.0918114
ENSG00000142657	PGD	3026	277	0.09154			PGD
ENSG00000118137	APOA1	1761	161	0.0914253
ENSG00000138735	PDE5A	580	53	0.0913793			PDE5A
ENSG00000079739	PGM1	647	59	0.0911901			PGM1
ENSG00000131096	PYY	1432	130	0.0907821
ENSG00000198836	OPA1	775	70	0.0903226			OPA1
ENSG00000073060	SCARB1	1253	113	0.0901836			SCARB1
ENSG00000241563	CORT	865	78	0.0901734
ENSG00000113249	HAVCR1	710	64	0.0901408			HAVCR1
ENSG00000159763	PIP	40041	3602	0.0899578
ENSG00000180245	RRH	1513	136	0.0898876
ENSG00000204655	MOG	1393	125	0.0897344
ENSG00000138379	MSTN	570	51	0.0894737			MSTN
ENSG00000159224	GIP	2681	238	0.0887728
ENSG00000084093	REST	116991	10382	0.0887419
ENSG00000167207	NOD2	2571	228	0.0886814			NOD2
ENSG00000171711	DEFB4A	846	75	0.0886525
ENSG00000254550	OMP	1067	94	0.0880975
ENSG00000128739	SNRPN	1353	119	0.0879527
ENSG00000111199	TRPV4	775	68	0.0877419						TRPV4
ENSG00000197110	IFNL3	1233	108	0.0875912
ENSG00000172156	CCL11	1377	120	0.087146
ENSG00000109424	UCP1	1187	103	0.0867734
ENSG00000123240	OPTN	843	73	0.0865955				OPTN
ENSG00000181856	SLC2A4	1302	112	0.0860215
ENSG00000105550	FGF21	1141	98	0.0858896
ENSG00000155926	SLA	1411	120	0.0850461
ENSG00000152430	BOLL	16996	1443	0.0849023
ENSG00000180210	F2	10232	868	0.0848319			F2
ENSG00000101439	CST3	1677	142	0.084675
ENSG00000100448	CTSG	874	74	0.0846682
ENSG00000165841	CYP2C19	4615	388	0.0840737			CYP2C19
ENSG00000005421	PON1	2301	193	0.0838766
ENSG00000084774	CAD	36565	3065	0.0838233			CAD
ENSG00000139343	SNRPF	1078	90	0.0834879
ENSG00000073008	PVR	4518	375	0.0830013
ENSG00000165029	ABCA1	2592	213	0.0821759			ABCA1
ENSG00000130164	LDLR	3094	253	0.0817712			LDLR
ENSG00000110799	VWF	8708	711	0.0816491			VWF
ENSG00000178802	MPI	4405	350	0.0794552
ENSG00000126759	CFP	7792	616	0.0790554				CFP
ENSG00000151914	DST	6205	485	0.0781628			DST
ENSG00000167941	SOST	961	75	0.0780437
ENSG00000125814	NAPB	1634	127	0.0777234
ENSG00000149295	DRD2	1886	146	0.0774125						DRD2
ENSG00000157766	ACAN	569	44	0.0773286			ACAN
ENSG00000177628	GBA	842	65	0.0771971			GBA
ENSG00000180772	AGTR2	1349	104	0.0770941			AGTR2
ENSG00000104321	TRPA1	1092	84	0.0769231			TRPA1
ENSG00000153113	CAST	16863	1292	0.0766174
ENSG00000173391	OLR1	658	50	0.0759878
ENSG00000169344	UMOD	840	63	0.075			UMOD
ENSG00000059915	PSD	3351	250	0.0746046			PSD
ENSG00000164867	NOS3	4793	352	0.0734404			NOS3
ENSG00000183072	NKX2-5	983	72	0.0732452
ENSG00000163485	ADORA1	1724	125	0.0725058			ADORA1
ENSG00000160211	G6PD	6625	480	0.0724528						G6PD
ENSG00000134363	FST	1762	127	0.0720772
ENSG00000160323	ADAMTS13	2055	148	0.0720195			ADAMTS13
ENSG00000186318	BACE1	2736	197	0.0720029			BACE1
ENSG00000173826	KCNH6	545	39	0.0715596			KCNH6
ENSG00000105664	COMP	19541	1392	0.0712348			COMP
ENSG00000189221	MAOA	761	54	0.0709593			MAOA
ENSG00000036473	OTC	2912	205	0.0703984
ENSG00000055118	KCNH2	1670	117	0.0700599			KCNH2
ENSG00000162946	DISC1	644	45	0.0698758
ENSG00000121351	IAPP	2308	160	0.0693241
ENSG00000169252	ADRB2	5218	361	0.0691836
ENSG00000176697	BDNF	10275	706	0.0687105
ENSG00000140521	POLG	642	44	0.0685358		POLG	POLG
ENSG00000104687	GSR	940	64	0.0680851			GSR
ENSG00000101200	AVP	3654	248	0.0678708
ENSG00000161610	HCRT	635	43	0.0677165
ENSG00000095059	DHPS	617	41	0.0664506
ENSG00000166444	ST5	1434	95	0.0662483			ST5
ENSG00000141458	NPC1	866	57	0.0658199			NPC1
ENSG00000170571	EMB	1265	83	0.0656126			EMB
ENSG00000070748	CHAT	3064	201	0.0656005			CHAT
ENSG00000139219	COL2A1	1206	78	0.0646766		COL2A1	COL2A1
ENSG00000182326	C1S	1075	69	0.064186			C1S
ENSG00000108960	MMD	921	59	0.0640608
ENSG00000132541	RIDA	2267	143	0.063079
ENSG00000066427	ATXN3	574	36	0.0627178
ENSG00000134242	PTPN22	950	59	0.0621053			PTPN22
ENSG00000188906	LRRK2	1844	113	0.0612798			LRRK2
ENSG00000031698	SARS	6381	386	0.0604921			SARS
ENSG00000128928	IVD	1708	103	0.0603044
ENSG00000091137	SLC26A4	874	52	0.0594966			SLC26A4
ENSG00000130234	ACE2	937	55	0.058698			ACE2
ENSG00000000971	CFH	1230	72	0.0585366			CFH
ENSG00000106633	GCK	701	41	0.0584879						GCK
ENSG00000087111	PIGS	101296	5896	0.0582057			PIGS
ENSG00000109099	PMP22	966	55	0.0569358
ENSG00000149131	SERPING1	1547	88	0.0568843
ENSG00000224389	C4B	2821	160	0.0567175
ENSG00000186868	MAPT	2669	150	0.0562008			MAPT
ENSG00000171560	FGA	981	55	0.0560652
ENSG00000114200	BCHE	1178	66	0.0560272
ENSG00000080815	PSEN1	2715	152	0.0559853
ENSG00000006071	ABCC8	719	40	0.0556328
ENSG00000166603	MC4R	1079	60	0.055607			MC4R
ENSG00000196218	RYR1	2752	153	0.0555959			RYR1
ENSG00000001626	CFTR	8494	469	0.0552154			CFTR
ENSG00000198838	RYR3	2619	143	0.054601			RYR3
ENSG00000163497	FEV	7150	387	0.0541259		FEV
ENSG00000198626	RYR2	2770	148	0.0534296			RYR2
ENSG00000159640	ACE	24334	1295	0.0532177			ACE
ENSG00000167397	VKORC1	1002	53	0.0528942
ENSG00000140105	WARS	15438	811	0.0525327
ENSG00000167580	AQP2	728	38	0.0521978
ENSG00000197713	RPE	9742	508	0.0521454
ENSG00000166147	FBN1	1400	73	0.0521429			FBN1
ENSG00000145335	SNCA	2150	111	0.0516279
ENSG00000244731	C4A	1280	66	0.0515625
ENSG00000111817	DSE	1015	52	0.0512315			DSE
ENSG00000178921	PFAS	588	30	0.0510204			PFAS
ENSG00000151067	CACNA1C	510	26	0.0509804
ENSG00000165474	GJB2	1476	75	0.050813
ENSG00000197386	HTT	3936	198	0.0503049			HTT
ENSG00000197766	CFD	2168	109	0.0502768
ENSG00000053918	KCNQ1	1672	84	0.0502392						KCNQ1
ENSG00000040531	CTNS	1453	72	0.0495526
ENSG00000182667	NTM	2110	104	0.0492891			NTM
ENSG00000175564	UCP3	602	29	0.0481728
ENSG00000132535	DLG4	624	30	0.0480769			DLG4
ENSG00000128311	TST	3527	163	0.0462149
ENSG00000159723	AGRP	546	25	0.0457875
ENSG00000129988	LBP	5780	262	0.0453287			LBP
ENSG00000164061	BSN	2146	96	0.0447344			BSN
ENSG00000180881	CAPS2	538	24	0.0446097
ENSG00000084674	APOB	11964	532	0.0444667			APOB
ENSG00000135407	AVIL	1466	65	0.0443383
ENSG00000102081	FMR1	2580	113	0.0437984			FMR1
ENSG00000102468	HTR2A	503	22	0.0437376			HTR2A
ENSG00000171867	PRNP	1192	52	0.0436242
ENSG00000150594	ADRA2A	3429	149	0.0434529
ENSG00000105516	DBP	11778	499	0.0423671
ENSG00000134369	NAV1	3850	162	0.0420779			NAV1
ENSG00000140675	SLC5A2	725	30	0.0413793						SLC5A2
ENSG00000183873	SCN5A	1837	76	0.0413718			SCN5A
ENSG00000180914	OXTR	518	21	0.0405405
ENSG00000043591	ADRB1	2508	101	0.0402711
ENSG00000161835	GRASP	25836	1028	0.0397894
ENSG00000136560	TANK	21971	870	0.0395977
ENSG00000234906	APOC2	1069	42	0.0392891
ENSG00000133742	CA1	4602	179	0.0388961
ENSG00000147894	C9orf72	1231	47	0.0381803
ENSG00000187010	RHD	2464	92	0.0373377
ENSG00000130203	APOE	19933	722	0.0362213
ENSG00000198947	DMD	5416	191	0.0352659			DMD
ENSG00000103313	MEFV	1366	48	0.0351391			MEFV
ENSG00000169313	P2RY12	890	31	0.0348315
ENSG00000164879	CA3	2307	80	0.0346771
ENSG00000188536	HBA2	644	22	0.0341615
ENSG00000141837	CACNA1A	711	24	0.0337553			CACNA1A
ENSG00000116218	NPHS2	504	17	0.0337302
ENSG00000094914	AAAS	2241	75	0.0334672				AAAS
ENSG00000169174	PCSK9	2505	83	0.0331337			PCSK9
ENSG00000108576	SLC6A4	3357	110	0.0327674			SLC6A4
ENSG00000262919	CCNQ	1247	40	0.032077
ENSG00000142319	SLC6A3	1200	38	0.0316667
ENSG00000123213	NLN	2020	63	0.0311881			NLN
ENSG00000213398	LCAT	1580	49	0.0310127
ENSG00000116678	LEPR	8130	243	0.0298893			LEPR
ENSG00000151577	DRD3	963	28	0.0290758
ENSG00000187486	KCNJ11	687	19	0.0276565						KCNJ11
ENSG00000110243	APOA5	653	18	0.0275651			APOA5
ENSG00000205571	SMN2	740	20	0.027027
ENSG00000092054	MYH7	622	16	0.0257235			MYH7
ENSG00000171100	MTM1	1328	34	0.0256024
ENSG00000180509	KCNE1	676	17	0.0251479
ENSG00000111450	STX2	1001	24	0.023976
ENSG00000116745	RPE65	513	12	0.0233918			RPE65
ENSG00000172062	SMN1	1050	24	0.0228571
ENSG00000069696	DRD4	1508	34	0.0225464
ENSG00000087237	CETP	2760	62	0.0224638						CETP
ENSG00000075043	KCNQ2	505	10	0.019802
ENSG00000206172	HBA1	33549	641	0.0191064
ENSG00000144285	SCN1A	943	18	0.019088			SCN1A
ENSG00000198691	ABCA4	630	12	0.0190476			ABCA4

## Sheet: cut-off_1000
ID	HGNC	All_Pubs	Cancer_Pubs	Cancer _Pubs/All_Pubs	Gene symbol (V-genes)	Gene symbol (CGC-genes)	Gene symbol (passenger genes)	Gene symbol (tumor suppressor genes)	Gene symbol (oncogenes)	Gene symbol (tumor essential genes)
ENSG00000143294	PRCC	44684	43658	0.977039		PRCC	PRCC
ENSG00000134323	MYCN	2137	2056	0.962096		MYCN			MYCN
ENSG00000139618	BRCA2	9462	9091	0.960791	BRCA2	BRCA2		BRCA2	BRCA2
ENSG00000004961	HCCS	4730	4531	0.957928
ENSG00000133703	KRAS	10797	10340	0.957673	KRAS	KRAS			KRAS
ENSG00000121879	PIK3CA	3882	3704	0.954147	PIK3CA	PIK3CA			PIK3CA
ENSG00000141736	ERBB2	27406	26070	0.951252	ERBB2	ERBB2			ERBB2
ENSG00000157764	BRAF	11907	11264	0.945998	BRAF	BRAF			BRAF
ENSG00000138413	IDH1	2503	2352	0.939672	IDH1	IDH1			IDH1
ENSG00000213281	NRAS	2748	2567	0.934134	NRAS	NRAS			NRAS
ENSG00000012048	BRCA1	14494	13523	0.933007	BRCA1	BRCA1		BRCA1	BRCA1
ENSG00000097007	ABL1	1922	1793	0.932882	ABL1	ABL1	ABL1
ENSG00000076242	MLH1	4460	4141	0.928475	MLH1	MLH1		MLH1
ENSG00000186575	NF2	1768	1640	0.927602	NF2	NF2		NF2
ENSG00000122512	PMS2	1283	1184	0.922837		PMS2	PMS2
ENSG00000133895	MEN1	2920	2693	0.92226	MEN1	MEN1		MEN1
ENSG00000170430	MGMT	3535	3244	0.91768		MGMT
ENSG00000095002	MSH2	3605	3303	0.916227	MSH2	MSH2		MSH2
ENSG00000189283	FHIT	1088	996	0.915441		FHIT
ENSG00000116062	MSH6	1593	1456	0.913999	MSH6	MSH6		MSH6
ENSG00000139083	ETV6	1079	986	0.913809		ETV6			ETV6
ENSG00000181163	NPM1	1296	1184	0.91358	NPM1	NPM1
ENSG00000068028	RASSF1	1110	1008	0.908108
ENSG00000120215	MLANA	1391	1257	0.903666
ENSG00000086205	FOLH1	1079	973	0.901761
ENSG00000141510	TP53	16781	14922	0.88922	TP53	TP53		TP53	TP53
ENSG00000110092	CCND1	3954	3473	0.878351		CCND1
ENSG00000147889	CDKN2A	8692	7632	0.878049	CDKN2A	CDKN2A		CDKN2A
ENSG00000239672	NME1	1018	888	0.872299
ENSG00000002586	CD99	1533	1330	0.86758
ENSG00000089685	BIRC5	4741	4108	0.866484
ENSG00000170290	SLN	4112	3543	0.861625
ENSG00000118058	KMT2A	1534	1320	0.860495		KMT2A
ENSG00000196712	NF1	4379	3765	0.859785	NF1	NF1		NF1
ENSG00000111206	FOXM1	1092	935	0.856227			FOXM1
ENSG00000012061	ERCC1	1958	1671	0.853422
ENSG00000148516	ZEB1	1820	1537	0.844505		ZEB1	ZEB1
ENSG00000148773	MKI67	15628	13165	0.842398			MKI67
ENSG00000120217	CD274	3619	3047	0.841945		CD274
ENSG00000087586	AURKA	1359	1135	0.835173					AURKA
ENSG00000186716	BCR	32645	27066	0.829101		BCR
ENSG00000039068	CDH1	3339	2760	0.826595	CDH1	CDH1		CDH1
ENSG00000082175	PGR	2724	2250	0.825991			PGR
ENSG00000143384	MCL1	1577	1292	0.819277			MCL1
ENSG00000139687	RB1	2775	2272	0.818739	RB1	RB1		RB1
ENSG00000134086	VHL	3875	3159	0.815226	VHL	VHL		VHL
ENSG00000134853	PDGFRA	1817	1481	0.81508	PDGFRA	PDGFRA
ENSG00000107159	CA9	1437	1170	0.814196			CA9
ENSG00000149948	HMGA2	1063	864	0.812794		HMGA2
ENSG00000124216	SNAI1	1518	1233	0.812253
ENSG00000171094	ALK	6400	5198	0.812187	ALK	ALK			ALK
ENSG00000135446	CDK4	5590	4533	0.810912		CDK4
ENSG00000106462	EZH2	2935	2378	0.810221	EZH2	EZH2			EZH2
ENSG00000105810	CDK6	2025	1626	0.802963		CDK6	CDK6
ENSG00000145604	SKP2	1119	898	0.802502
ENSG00000183765	CHEK2	1578	1261	0.799113		CHEK2			CHEK2
ENSG00000165699	TSC1	1396	1108	0.793696	TSC1	TSC1		TSC1
ENSG00000104884	ERCC2	1057	837	0.791864		ERCC2
ENSG00000168283	BMI1	1323	1047	0.791383
ENSG00000118046	STK11	1386	1094	0.789322	STK11	STK11		STK11
ENSG00000122025	FLT3	4460	3517	0.788565	FLT3	FLT3			FLT3
ENSG00000113916	BCL6	1688	1329	0.787322		BCL6			BCL6
ENSG00000171862	PTEN	13173	10351	0.785774	PTEN	PTEN		PTEN
ENSG00000135679	MDM2	7546	5920	0.784522		MDM2			MDM2
ENSG00000103197	TSC2	1871	1461	0.780866		TSC2
ENSG00000065361	ERBB3	1582	1234	0.780025		ERBB3			ERBB3
ENSG00000151702	FLI1	1216	937	0.770559		FLI1	FLI1
ENSG00000159216	RUNX1	3000	2308	0.769333	RUNX1	RUNX1		RUNX1	RUNX1
ENSG00000168769	TET2	1152	884	0.767361	TET2	TET2		TET2
ENSG00000165092	ALDH1A1	1076	825	0.766729			ALDH1A1
ENSG00000150630	VEGFC	1876	1434	0.764392
ENSG00000272398	CD24	2456	1873	0.762622
ENSG00000105369	CD79A	1229	937	0.762408		CD79A		CD79A
ENSG00000168036	CTNNB1	6285	4778	0.760223	CTNNB1	CTNNB1			CTNNB1
ENSG00000156574	NODAL	35947	27284	0.759006
ENSG00000184937	WT1	3670	2775	0.756131	WT1	WT1		WT1
ENSG00000136997	MYC	28474	21462	0.75374		MYC			MYC
ENSG00000122691	TWIST1	1602	1207	0.753433
ENSG00000146648	EGFR	76021	57127	0.751463	EGFR	EGFR			EGFR
ENSG00000165556	CDX2	1721	1293	0.751307		CDX2
ENSG00000134057	CCNB1	3807	2842	0.74652
ENSG00000111276	CDKN1B	1718	1281	0.745634		CDKN1B		CDKN1B
ENSG00000137693	YAP1	1431	1067	0.745632					YAP1
ENSG00000185499	MUC1	4078	3035	0.744237		MUC1
ENSG00000073050	XRCC1	1856	1372	0.739224			XRCC1
ENSG00000125618	PAX8	1033	762	0.737657		PAX8	PAX8
ENSG00000124762	CDKN1A	8230	6043	0.734265		CDKN1A		CDKN1A
ENSG00000101966	XIAP	3074	2249	0.73162
ENSG00000118777	ABCG2	3887	2837	0.729869			ABCG2
ENSG00000147883	CDKN2B	1239	902	0.728006
ENSG00000188389	PDCD1	3538	2569	0.726116				PDCD1	PDCD1
ENSG00000111087	GLI1	1840	1336	0.726087		GLI1
ENSG00000158402	CDC25C	1077	780	0.724234
ENSG00000171791	BCL2	8531	6142	0.719962	BCL2	BCL2				BCL2
ENSG00000101412	E2F1	2928	2105	0.718921
ENSG00000121858	TNFSF10	3236	2320	0.716934
ENSG00000173762	CD7	2160	1540	0.712963
ENSG00000174775	HRAS	3546	2527	0.712634	HRAS	HRAS			HRAS
ENSG00000261609	GAN	41577	29548	0.710681			GAN
ENSG00000196092	PAX5	1001	710	0.709291	PAX5	PAX5
ENSG00000165731	RET	6133	4310	0.702756	RET	RET			RET
ENSG00000007062	PROM1	2319	1626	0.701164			PROM1
ENSG00000131759	RARA	1772	1237	0.698081		RARA			RARA
ENSG00000091140	DLD	1672	1167	0.697967
ENSG00000149554	CHEK1	1526	1065	0.697903				CHEK1	CHEK1
ENSG00000105383	CD33	2967	2047	0.689922			CD33
ENSG00000141646	SMAD4	3165	2154	0.680569	SMAD4	SMAD4		SMAD4	SMAD4
ENSG00000166851	PLK1	1630	1108	0.679755			PLK1
ENSG00000198788	MUC2	1802	1219	0.676471
ENSG00000141867	BRD4	1028	693	0.674125		BRD4
ENSG00000153094	BCL2L11	1189	793	0.666947
ENSG00000198793	MTOR	21922	14603	0.666134		MTOR			MTOR
ENSG00000167508	MVD	4338	2888	0.665745
ENSG00000164430	CGAS	5019	3335	0.664475
ENSG00000073282	TP63	1713	1136	0.663164		TP63
ENSG00000084207	GSTP1	4409	2913	0.660694
ENSG00000198901	PRC1	1714	1130	0.659277
ENSG00000148400	NOTCH1	4252	2791	0.656397	NOTCH1	NOTCH1		NOTCH1
ENSG00000012124	CD22	1785	1167	0.653782			CD22
ENSG00000110448	CD5	5102	3317	0.650137			CD5
ENSG00000051180	RAD51	2905	1888	0.649914
ENSG00000170312	CDK1	2881	1860	0.645609
ENSG00000123374	CDK2	5358	3459	0.645577
ENSG00000105221	AKT2	1046	671	0.641491		AKT2	AKT2
ENSG00000119772	DNMT3A	1689	1082	0.640616	DNMT3A	DNMT3A			DNMT3A
ENSG00000026508	CD44	12631	8062	0.638271			CD44
ENSG00000140443	IGF1R	5329	3401	0.638206
ENSG00000128602	SMO	1529	972	0.63571	SMO	SMO			SMO
ENSG00000171552	BCL2L1	5521	3496	0.633219
ENSG00000139684	ESD	3070	1940	0.631922
ENSG00000182871	COL18A1	1538	965	0.627438
ENSG00000165806	CASP7	2273	1421	0.625165
ENSG00000078098	FAP	4267	2667	0.625029			FAP
ENSG00000184047	DIABLO	1130	706	0.624779
ENSG00000284934	DIABLO	1130	706	0.624779
ENSG00000143799	PARP1	2700	1685	0.624074			PARP1
ENSG00000087494	PTHLH	1294	806	0.622875
ENSG00000142208	AKT1	5626	3441	0.611625	AKT1	AKT1			AKT1
ENSG00000178568	ERBB4	1430	874	0.611189		ERBB4			ERBB4
ENSG00000187323	DCC	2159	1316	0.609541		DCC	DCC
ENSG00000133937	GSC	1075	655	0.609302
ENSG00000168610	STAT3	15295	9314	0.608957		STAT3
ENSG00000100842	EFS	6339	3859	0.608771			EFS
ENSG00000132646	PCNA	12573	7646	0.608129
ENSG00000064012	CASP8	3815	2320	0.608126	CASP8	CASP8		CASP8
ENSG00000130816	DNMT1	2559	1555	0.607659	DNMT1		DNMT1
ENSG00000100644	HIF1A	7061	4286	0.606996		HIF1A
ENSG00000119888	EPCAM	6145	3697	0.601627
ENSG00000096968	JAK2	7320	4387	0.599317	JAK2	JAK2			JAK2
ENSG00000136352	NKX2-1	1019	608	0.596663		NKX2-1	NKX2-1
ENSG00000087245	MMP2	4915	2928	0.595727
ENSG00000088305	DNMT3B	1214	721	0.593904
ENSG00000168040	FADD	2869	1699	0.592192
ENSG00000167601	AXL	1178	697	0.591681					AXL
ENSG00000091831	ESR1	1821	1072	0.588688		ESR1			ESR1
ENSG00000126581	BECN1	1682	990	0.588585
ENSG00000087088	BAX	25252	14838	0.587597		BAX
ENSG00000159399	HK2	1009	590	0.584737			HK2
ENSG00000140287	HDC	1155	672	0.581818			HDC
ENSG00000164949	GEM	2842	1644	0.578466
ENSG00000134184	GSTM1	3462	1997	0.576834
ENSG00000261857	MIA	2847	1642	0.576747
ENSG00000175793	SFN	1227	707	0.576202
ENSG00000126218	F10	1275	734	0.575686
ENSG00000253729	PRKDC	1159	665	0.57377
ENSG00000149311	ATM	9171	5255	0.573002	ATM	ATM		ATM	ATM
ENSG00000187098	MITF	1676	960	0.572792		MITF	MITF
ENSG00000152256	PDK1	1130	641	0.567257
ENSG00000116478	HDAC1	2378	1341	0.563919
ENSG00000164305	CASP3	38347	21614	0.563643		CASP3
ENSG00000169032	MAP2K1	1480	825	0.557432	MAP2K1	MAP2K1			MAP2K1
ENSG00000122707	RECK	1077	599	0.556175			RECK
ENSG00000151247	EIF4E	2142	1191	0.556022
ENSG00000213809	KLRK1	1033	574	0.555663
ENSG00000132906	CASP9	2701	1499	0.55498		CASP9
ENSG00000149269	PAK1	1056	585	0.553977
ENSG00000094631	HDAC6	1098	607	0.552823			HDAC6
ENSG00000197299	BLM	1817	1002	0.551458		BLM
ENSG00000169398	PTK2	2480	1365	0.550403
ENSG00000100985	MMP9	5713	3142	0.549974			MMP9
ENSG00000144410	CPO	1239	681	0.549637
ENSG00000134954	ETS1	1121	614	0.547725			ETS1
ENSG00000113522	RAD50	1023	560	0.54741				RAD50	RAD50
ENSG00000172270	BSG	1003	549	0.547358			BSG
ENSG00000085563	ABCB1	4947	2703	0.546392			ABCB1
ENSG00000175197	DDIT3	1436	784	0.545961		DDIT3
ENSG00000118513	MYB	2622	1418	0.540809		MYB	MYB
ENSG00000068078	FGFR3	1986	1067	0.537261	FGFR3	FGFR3			FGFR3
ENSG00000118689	FOXO3	1624	865	0.532635		FOXO3	FOXO3
ENSG00000174059	CD34	30872	16417	0.531776
ENSG00000245848	CEBPA	1892	1005	0.531184	CEBPA	CEBPA		CEBPA	CEBPA
ENSG00000020922	MRE11	1224	648	0.529412
ENSG00000134443	GRP	1639	867	0.528981
ENSG00000077782	FGFR1	2571	1360	0.528977		FGFR1
ENSG00000134982	APC	16761	8861	0.528668	APC	APC		APC
ENSG00000135903	PAX3	1059	555	0.524079		PAX3	PAX3
ENSG00000184207	PGP	3400	1751	0.515
ENSG00000131747	TOP2A	5508	2833	0.514343			TOP2A
ENSG00000167193	CRK	1159	595	0.513374
ENSG00000100030	MAPK1	1974	1012	0.512665		MAPK1			MAPK1
ENSG00000100823	APEX1	1078	551	0.511132
ENSG00000011422	PLAUR	1797	917	0.510295
ENSG00000066468	FGFR2	2162	1100	0.508788	FGFR2	FGFR2			FGFR2
ENSG00000070031	SCT	7111	3613	0.508086
ENSG00000114315	HES1	1272	646	0.507862
ENSG00000138061	CYP1B1	1881	952	0.506114
ENSG00000181019	NQO1	2323	1174	0.505381
ENSG00000177302	TOP3A	2724	1376	0.50514			TOP3A
ENSG00000113721	PDGFRB	3411	1719	0.503958		PDGFRB	PDGFRB
ENSG00000100393	EP300	1083	545	0.503232	EP300	EP300		EP300	EP300
ENSG00000167244	IGF2	2231	1121	0.502465			IGF2
ENSG00000284779	IGF2	2231	1121	0.502465			IGF2
ENSG00000140464	PML	5546	2783	0.501803		PML	PML
ENSG00000177455	CD19	9360	4663	0.498184			CD19
ENSG00000114251	WNT5A	1320	656	0.49697			WNT5A
ENSG00000138798	EGF	21771	10797	0.495935			EGF
ENSG00000170909	OSCAR	2981	1478	0.495807
ENSG00000156006	NAT2	1647	815	0.494839
ENSG00000057663	ATG5	1828	904	0.49453
ENSG00000162434	JAK1	2208	1091	0.494112	JAK1	JAK1		JAK1	JAK1
ENSG00000102125	TAZ	1328	656	0.493976
ENSG00000115085	ZAP70	1561	768	0.491992			ZAP70
ENSG00000181449	SOX2	4684	2294	0.489752		SOX2			SOX2
ENSG00000197548	ATG7	1020	499	0.489216			ATG7
ENSG00000111704	NANOG	3524	1718	0.487514
ENSG00000171444	MCC	3776	1817	0.481197			MCC
ENSG00000196628	TCF4	1882	905	0.480871			TCF4
ENSG00000100097	LGALS1	1329	639	0.480813
ENSG00000125084	WNT1	1181	566	0.479255
ENSG00000079999	KEAP1	1649	784	0.47544		KEAP1			KEAP1
ENSG00000135346	CGA	2687	1275	0.474507
ENSG00000137801	THBS1	2345	1111	0.473774			THBS1
ENSG00000204531	POU5F1	2193	1036	0.472412		POU5F1
ENSG00000196591	HDAC2	1145	540	0.471616
ENSG00000197471	SPN	1075	503	0.467907			SPN
ENSG00000004468	CD38	6431	2976	0.462759
ENSG00000187094	CCK	8287	3830	0.46217
ENSG00000165392	WRN	1026	474	0.461988		WRN	WRN
ENSG00000131981	LGALS3	2929	1351	0.46125
ENSG00000140465	CYP1A1	5178	2371	0.457899			CYP1A1
ENSG00000179295	PTPN11	1643	751	0.457091	PTPN11	PTPN11			PTPN11
ENSG00000124102	PI3	4135	1886	0.456106
ENSG00000163513	TGFBR2	3572	1629	0.456047		TGFBR2		TGFBR2	TGFBR2
ENSG00000082701	GSK3B	2811	1271	0.452152
ENSG00000164690	SHH	3661	1654	0.451789			SHH
ENSG00000113643	RARS	1273	574	0.450903				RARS
ENSG00000019991	HGF	7605	3429	0.450888					HGF
ENSG00000137869	CYP19A1	5079	2290	0.450876			CYP19A1
ENSG00000076928	ARHGEF1	2821	1267	0.449132			ARHGEF1
ENSG00000106799	TGFBR1	1570	703	0.447771				TGFBR1	TGFBR1
ENSG00000107562	CXCL12	6036	2686	0.444997
ENSG00000117322	CR2	1212	537	0.443069
ENSG00000196776	CD47	1035	457	0.441546
ENSG00000127948	POR	5677	2502	0.440726			POR
ENSG00000150907	FOXO1	2652	1165	0.439291		FOXO1
ENSG00000128052	KDR	3416	1500	0.43911		KDR
ENSG00000105639	JAK3	1254	549	0.437799	JAK3	JAK3
ENSG00000087460	GNAS	1040	455	0.4375	GNAS	GNAS			GNAS
ENSG00000182718	ANXA2	1472	641	0.435462
ENSG00000117394	SLC2A1	1871	809	0.432389						SLC2A1
ENSG00000107643	MAPK8	1041	450	0.432277
ENSG00000010278	CD9	1438	621	0.43185
ENSG00000128272	ATF4	1426	615	0.431276
ENSG00000215182	MUC5AC	2325	1002	0.430968			MUC5AC
ENSG00000197122	SRC	22549	9678	0.429199		SRC	SRC
ENSG00000087510	TFAP2C	1367	586	0.428676
ENSG00000198125	MB	47779	20353	0.425982
ENSG00000073756	PTGS2	20820	8862	0.425648			PTGS2
ENSG00000112715	VEGFA	12643	5365	0.424345
ENSG00000100811	YY1	1116	473	0.423835			YY1
ENSG00000137203	TFAP2A	1389	588	0.423326			TFAP2A
ENSG00000196419	XRCC6	1299	548	0.421863					XRCC6
ENSG00000136826	KLF4	2105	887	0.421378	KLF4	KLF4			KLF4
ENSG00000117560	FASLG	3897	1640	0.420837			FASLG
ENSG00000107485	GATA3	1919	807	0.420532	GATA3	GATA3
ENSG00000197696	NMB	2329	974	0.418205
ENSG00000107984	DKK1	1511	631	0.417604
ENSG00000175387	SMAD2	4156	1729	0.416025	SMAD2	SMAD2		SMAD2
ENSG00000105656	ELL	1342	555	0.413562		ELL
ENSG00000010671	BTK	1797	743	0.413467		BTK
ENSG00000121966	CXCR4	10139	4179	0.412171		CXCR4	CXCR4
ENSG00000120738	EGR1	2128	877	0.412124
ENSG00000081051	AFP	19579	8064	0.41187					AFP
ENSG00000102145	GATA1	1292	531	0.410991	GATA1	GATA1
ENSG00000106211	HSPB1	1216	496	0.407895
ENSG00000163599	CTLA4	4297	1748	0.406795				CTLA4
ENSG00000113360	DROSHA	2193	892	0.406749		DROSHA
ENSG00000164362	TERT	10422	4230	0.405872		TERT	TERT
ENSG00000177885	GRB2	2133	865	0.405532
ENSG00000128595	CALU	1287	519	0.403263
ENSG00000136238	RAC1	5241	2112	0.402977		RAC1			RAC1
ENSG00000261701	HPR	1091	438	0.401467
ENSG00000127191	TRAF2	1220	489	0.40082			TRAF2
ENSG00000101384	JAG1	1013	406	0.40079			JAG1
ENSG00000148795	CYP17A1	2250	895	0.397778			CYP17A1
ENSG00000158104	HPD	1084	431	0.397601
ENSG00000113140	SPARC	2363	936	0.396107
ENSG00000154342	WNT3A	1300	513	0.394615			WNT3A
ENSG00000166949	SMAD3	4007	1579	0.39406		SMAD3			SMAD3
ENSG00000030304	MUSK	1964	773	0.393585			MUSK
ENSG00000185122	HSF1	1114	438	0.393178			HSF1
ENSG00000065154	OAT	3465	1360	0.392496
ENSG00000104365	IKBKB	3960	1542	0.389394		IKBKB
ENSG00000185338	SOCS1	1245	481	0.386345	SOCS1	SOCS1
ENSG00000101665	SMAD7	1308	504	0.385321
ENSG00000096395	MLN	1025	394	0.38439
ENSG00000067560	RHOA	6131	2350	0.383298		RHOA			RHOA
ENSG00000173039	RELA	5701	2180	0.382389			RELA
ENSG00000198910	L1CAM	1083	410	0.378578			L1CAM
ENSG00000161011	SQSTM1	1711	647	0.378141
ENSG00000118260	CREB1	1268	479	0.37776		CREB1
ENSG00000102974	CTCF	1380	520	0.376812		CTCF		CTCF
ENSG00000177575	CD163	2392	897	0.375			CD163
ENSG00000119535	CSF3R	4939	1850	0.37457		CSF3R
ENSG00000157404	KIT	41660	15440	0.370619	KIT	KIT			KIT
ENSG00000185591	SP1	8783	3251	0.370147
ENSG00000109471	IL2	3125	1154	0.36928		IL2
ENSG00000129226	CD68	8894	3283	0.369125
ENSG00000005339	CREBBP	1248	458	0.366987	CREBBP	CREBBP		CREBBP
ENSG00000125347	IRF1	1170	429	0.366667
ENSG00000110395	CBL	2643	967	0.365872	CBL	CBL
ENSG00000175054	ATR	5177	1892	0.365463		ATR			ATR
ENSG00000070831	CDC42	3912	1427	0.364775
ENSG00000116044	NFE2L2	3700	1341	0.362432	NFE2L2	NFE2L2			NFE2L2
ENSG00000241635	UGT1A1	2218	803	0.362038
ENSG00000172845	SP3	1226	442	0.360522						SP3
ENSG00000074181	NOTCH3	1265	456	0.360474
ENSG00000116824	CD2	5656	2038	0.360325			CD2
ENSG00000100219	XBP1	1283	462	0.360094
ENSG00000146674	IGFBP3	4743	1695	0.357369
ENSG00000017427	IGF1	3085	1102	0.357212
ENSG00000168394	TAP1	1184	422	0.356419			TAP1
ENSG00000154277	UCHL1	1081	382	0.353377
ENSG00000118785	SPP1	1978	696	0.351871
ENSG00000019186	CYP24A1	1132	397	0.350707			CYP24A1
ENSG00000076248	UNG	1030	361	0.350485
ENSG00000203710	CR1	2595	905	0.348748
ENSG00000102265	TIMP1	1589	551	0.346759
ENSG00000113083	LOX	3641	1259	0.345784
ENSG00000095752	IL11	1329	459	0.345372
ENSG00000115415	STAT1	5935	2041	0.343892
ENSG00000100453	GZMB	1181	406	0.343776
ENSG00000164136	IL15	2707	930	0.343554
ENSG00000103522	IL21R	1073	368	0.342964		IL21R
ENSG00000100906	NFKBIA	2752	942	0.342297
ENSG00000188419	CHM	1111	379	0.341134
ENSG00000026103	FAS	24152	8239	0.341131		FAS		FAS
ENSG00000162924	REL	2627	896	0.341073		REL			REL
ENSG00000148737	TCF7L2	1334	454	0.34033		TCF7L2		TCF7L2
ENSG00000196611	MMP1	1780	605	0.339888			MMP1
ENSG00000112096	SOD2	1527	518	0.339227
ENSG00000285441	SOD2	1528	518	0.339005
ENSG00000143437	ARNT	1266	429	0.338863		ARNT	ARNT
ENSG00000142185	TRPM2	2270	768	0.338326
ENSG00000151694	ADAM17	1499	506	0.337558			ADAM17
ENSG00000131095	GFAP	6472	2183	0.337299			GFAP
ENSG00000254087	LYN	2025	681	0.336296			LYN
ENSG00000137992	DBT	1823	613	0.336259
ENSG00000138685	FGF2	9664	3238	0.335058
ENSG00000015475	BID	8889	2967	0.333783
ENSG00000170345	FOS	10932	3641	0.333059
ENSG00000277893	SRD5A2	1333	442	0.331583
ENSG00000120332	TNN	1207	400	0.3314			TNN
ENSG00000117400	MPL	2645	876	0.331191	MPL	MPL			MPL
ENSG00000183813	CCR4	1637	542	0.331093		CCR4		CCR4
ENSG00000112149	CD83	2423	801	0.330582
ENSG00000120885	CLU	1324	436	0.329305			CLU
ENSG00000172179	PRL	8969	2949	0.328799						PRL
ENSG00000121594	CD80	6123	2013	0.32876
ENSG00000180871	CXCR2	1535	503	0.327687
ENSG00000089280	FUS	1922	628	0.326743		FUS				FUS
ENSG00000137845	ADAM10	1015	331	0.326108					ADAM10
ENSG00000152463	OLAH	1199	390	0.325271				OLAH
ENSG00000113578	FGF1	1492	481	0.322386
ENSG00000100146	SOX10	2374	765	0.322241			SOX10
ENSG00000100311	PDGFB	2960	951	0.321284		PDGFB
ENSG00000158477	CD1A	3265	1048	0.32098			CD1A
ENSG00000126353	CCR7	2682	857	0.319538		CCR7		CCR7
ENSG00000101981	F9	1096	350	0.319343
ENSG00000111640	GAPDH	3209	1021	0.318168
ENSG00000129214	SHBG	8081	2566	0.317535
ENSG00000049768	FOXP3	10151	3202	0.315437
ENSG00000105974	CAV1	2327	731	0.314138
ENSG00000228716	DHFR	2072	647	0.312259
ENSG00000165025	SYK	2797	868	0.310332		SYK	SYK
ENSG00000133048	CHI3L1	1018	314	0.308448			CHI3L1
ENSG00000213341	CHUK	1217	374	0.307313				CHUK
ENSG00000206503	HLA-A	14129	4341	0.30724		HLA-A		HLA-A
ENSG00000103653	CSK	2559	786	0.307151
ENSG00000096717	SIRT1	5008	1537	0.306909
ENSG00000166888	STAT6	1812	555	0.306291		STAT6	STAT6
ENSG00000204520	MICA	2083	636	0.305329
ENSG00000105220	GPI	12552	3812	0.303697			GPI
ENSG00000168453	HR	161930	49158	0.303576			HR
ENSG00000175097	RAG2	1299	394	0.30331
ENSG00000116815	CD58	1346	408	0.30312
ENSG00000111424	VDR	5403	1634	0.302425
ENSG00000143546	S100A8	1067	322	0.301781
ENSG00000118217	ATF6	1014	306	0.301775				ATF6
ENSG00000165983	PTER	1392	420	0.301724
ENSG00000104899	AMH	2691	807	0.299889
ENSG00000080823	MOK	3712	1111	0.2993
ENSG00000186063	AIDA	1769	529	0.299039
ENSG00000107796	ACTA2	1755	518	0.295157
ENSG00000158825	CDA	2636	775	0.294006
ENSG00000189403	HMGB1	3903	1142	0.292595
ENSG00000143839	REN	32021	9365	0.292464			REN
ENSG00000010810	FYN	1964	569	0.289715
ENSG00000158473	CD1D	1462	423	0.28933
ENSG00000110711	AIP	2331	674	0.289146
ENSG00000182866	LCK	2206	635	0.287851		LCK	LCK
ENSG00000139193	CD27	3123	896	0.286904
ENSG00000181915	ADO	2033	582	0.286276
ENSG00000099985	OSM	1629	466	0.286065
ENSG00000266173	STRADA	1847	528	0.285869
ENSG00000111012	CYP27B1	1081	307	0.283996
ENSG00000143819	EPHX1	1747	494	0.28277			EPHX1
ENSG00000170498	KISS1	1061	300	0.282752
ENSG00000214285	NPS	13415	3793	0.282743
ENSG00000111275	ALDH2	1579	441	0.279291		ALDH2	ALDH2
ENSG00000107798	LIPA	1215	338	0.278189
ENSG00000141655	TNFRSF11A	1317	365	0.277145			TNFRSF11A
ENSG00000145321	GC	41648	11478	0.275595
ENSG00000157554	ERG	6612	1818	0.274955		ERG
ENSG00000157168	NRG1	1003	275	0.274177		NRG1	NRG1
ENSG00000184557	SOCS3	1700	466	0.274118
ENSG00000095303	PTGS1	1725	472	0.273623
ENSG00000169047	IRS1	2149	588	0.273616
ENSG00000159335	PTMS	1635	447	0.273394
ENSG00000204632	HLA-G	2293	625	0.272569			HLA-G
ENSG00000132688	NES	3380	917	0.271302			NES
ENSG00000169291	SHE	98956	26745	0.270272			SHE
ENSG00000148798	INA	2055	553	0.2691			INA
ENSG00000134216	CHIA	5514	1483	0.268952			CHIA
ENSG00000170835	CEL	1428	384	0.268908			CEL
ENSG00000114013	CD86	6057	1627	0.268615
ENSG00000092969	TGFB2	2087	558	0.267369			TGFB2
ENSG00000178573	MAF	2226	594	0.266846		MAF
ENSG00000150787	PTS	8060	2150	0.266749
ENSG00000116030	SUMO1	1613	429	0.265964
ENSG00000130649	CYP2E1	3505	932	0.265906			CYP2E1
ENSG00000163739	CXCL1	2393	635	0.265357
ENSG00000198670	LPA	3630	962	0.265014			LPA
ENSG00000039537	C6	9964	2629	0.26385			C6
ENSG00000106366	SERPINE1	1411	372	0.263643
ENSG00000175104	TRAF6	1603	422	0.263256			TRAF6
ENSG00000104964	AES	10354	2724	0.263087
ENSG00000102755	FLT1	1534	401	0.261408
ENSG00000139329	LUM	2675	699	0.261308					LUM
ENSG00000146469	VIP	11883	3097	0.260624
ENSG00000101846	STS	9400	2441	0.259681			STS
ENSG00000172680	MOS	4304	1117	0.259526						MOS
ENSG00000170365	SMAD1	1422	369	0.259494
ENSG00000198805	PNP	1823	472	0.258914
ENSG00000137745	MMP13	1545	398	0.257605					MMP13
ENSG00000119912	IDE	5857	1505	0.256957			IDE
ENSG00000138684	IL21	1340	344	0.256716
ENSG00000101017	CD40	10168	2610	0.256688
ENSG00000167182	SP2	1190	305	0.256303			SP2
ENSG00000134460	IL2RA	1259	322	0.255759
ENSG00000187682	ERAS	2902	735	0.253274
ENSG00000091513	TF	12612	3191	0.253013			TF
ENSG00000117308	GALE	4565	1155	0.253012
ENSG00000026025	VIM	2594	655	0.252506			VIM
ENSG00000172936	MYD88	3789	952	0.251254	MYD88	MYD88			MYD88
ENSG00000062485	CS	129937	32631	0.251129
ENSG00000077498	TYR	11410	2862	0.250833			TYR
ENSG00000115009	CCL20	1373	344	0.250546
ENSG00000110651	CD81	1269	317	0.249803
ENSG00000173992	CCS	5027	1252	0.249055
ENSG00000110887	DAO	2619	651	0.248568
ENSG00000047457	CP	33404	8291	0.248204			CP
ENSG00000112486	CCR6	1217	302	0.248151
ENSG00000164885	CDK5	1339	329	0.245706
ENSG00000149968	MMP3	1431	350	0.244584			MMP3
ENSG00000178562	CD28	8209	2007	0.244488		CD28
ENSG00000073969	NSF	5114	1246	0.243645
ENSG00000125398	SOX9	2733	664	0.242956	SOX9			SOX9
ENSG00000255974	CYP2A6	1515	368	0.242904			CYP2A6
ENSG00000120659	TNFSF11	2334	563	0.241217				TNFSF11
ENSG00000180176	TH	6797692	1634695	0.240478			TH
ENSG00000135100	HNF1A	1199	288	0.2402	HNF1A	HNF1A		HNF1A	HNF1A
ENSG00000157005	SST	2583	620	0.240031
ENSG00000165704	HPRT1	3490	836	0.239542
ENSG00000186810	CXCR3	2318	555	0.239431
ENSG00000116984	MTR	1472	351	0.238451			MTR
ENSG00000163600	ICOS	1166	278	0.238422
ENSG00000111537	IFNG	1729	412	0.238288
ENSG00000185739	SRL	2702	643	0.237972			SRL
ENSG00000177000	MTHFR	6655	1572	0.236213			MTHFR
ENSG00000144857	BOC	1225	287	0.234286			BOC
ENSG00000163914	RHO	31989	7493	0.234237						RHO
ENSG00000136244	IL6	11371	2652	0.233225
ENSG00000069482	GAL	12046	2806	0.23294
ENSG00000013364	MVP	1666	388	0.232893			MVP
ENSG00000119699	TGFB3	1377	320	0.232389
ENSG00000135404	CD63	2067	479	0.231737
ENSG00000184502	GAST	1035	238	0.229952
ENSG00000111837	MAK	6642	1527	0.229901			MAK
ENSG00000128342	LIF	4157	953	0.229252
ENSG00000145730	PAM	4458	1018	0.228354
ENSG00000118523	CCN2	1615	367	0.227245
ENSG00000101076	HNF4A	1054	238	0.225806			HNF4A
ENSG00000239732	TLR9	3166	714	0.225521
ENSG00000144852	NR1I2	1901	425	0.223567			NR1I2
ENSG00000135678	CPM	3703	827	0.223332
ENSG00000140564	FURIN	1889	421	0.222869						FURIN
ENSG00000138755	CXCL9	1564	347	0.221867
ENSG00000079432	CIC	7137	1573	0.220401	CIC	CIC
ENSG00000119125	GDA	1763	388	0.220079			GDA
ENSG00000196664	TLR7	2160	474	0.219444			TLR7
ENSG00000157933	SKI	3023	661	0.218657		SKI	SKI
ENSG00000240972	MIF	3149	686	0.217847
ENSG00000136160	EDNRB	1310	285	0.217557			EDNRB
ENSG00000090402	SI	29885	6500	0.2175
ENSG00000084110	HAL	1662	361	0.217208			HAL
ENSG00000214513	NOTO	1701	369	0.216931
ENSG00000101425	BPI	1647	357	0.216758						BPI
ENSG00000143549	TPM3	3109	673	0.216468		TPM3
ENSG00000036828	CASR	1148	248	0.216028			CASR
ENSG00000125378	BMP4	2122	458	0.215834			BMP4
ENSG00000113520	IL4	2652	569	0.214555
ENSG00000165280	VCP	1159	248	0.213978
ENSG00000140459	CYP11A1	1286	275	0.213841			CYP11A1
ENSG00000106546	AHR	9525	2036	0.213753			AHR
ENSG00000151422	FER	1020	218	0.213725
ENSG00000118702	GHRH	2485	529	0.212877
ENSG00000198576	ARC	17469	3709	0.212319			ARC
ENSG00000232810	TNF	105388	22157	0.210242
ENSG00000214274	ANG	15035	3147	0.209312
ENSG00000147155	EBP	4858	1014	0.208728
ENSG00000117525	F3	4932	1029	0.208637
ENSG00000019169	MARCO	10580	2207	0.208601			MARCO
ENSG00000135744	AGT	2179	454	0.208352				AGT		AGT
ENSG00000011465	DCN	1322	275	0.208018			DCN
ENSG00000008710	PKD1	1240	257	0.207258			PKD1
ENSG00000159140	SON	16839	3484	0.206901			SON
ENSG00000163631	ALB	3149	648	0.20578			ALB
ENSG00000136122	BORA	1624	334	0.205665
ENSG00000276045	ORAI1	1046	215	0.205545
ENSG00000007171	NOS2	4690	961	0.204904			NOS2
ENSG00000132437	DDC	1431	293	0.204752
ENSG00000165409	TSHR	1301	266	0.204458	TSHR	TSHR			TSHR
ENSG00000169429	CXCL8	4330	883	0.203926
ENSG00000204217	BMPR2	1246	254	0.203852				BMPR2
ENSG00000205221	VIT	2471	497	0.201133			VIT
ENSG00000110848	CD69	3706	743	0.200486
ENSG00000133116	KL	2806	562	0.200285			KL
ENSG00000140505	CYP1A2	4485	898	0.200223			CYP1A2
ENSG00000167323	STIM1	1136	227	0.199824			STIM1
ENSG00000012779	ALOX5	2054	410	0.199611			ALOX5
ENSG00000123999	INHA	3546	707	0.19938			INHA
ENSG00000177084	POLE	22090	4403	0.199321		POLE			POLE
ENSG00000100292	HMOX1	5973	1185	0.198393
ENSG00000102970	CCL17	1018	201	0.197446
ENSG00000257017	HP	22349	4403	0.197011
ENSG00000081041	CXCL2	1149	226	0.196693
ENSG00000115850	LCT	1177	230	0.195412			LCT
ENSG00000132703	APCS	5381	1048	0.194759
ENSG00000125538	IL1B	2732	532	0.194729
ENSG00000023734	STRAP	1143	222	0.194226
ENSG00000116703	PDC	3176	615	0.19364
ENSG00000130427	EPO	8452	1636	0.193564
ENSG00000112592	TBP	2046	396	0.193548						TBP
ENSG00000188158	NHS	134589	26036	0.193448			NHS
ENSG00000167701	GPT	2418	467	0.193135			GPT
ENSG00000277632	CCL3	2351	452	0.192259
ENSG00000169083	AR	99623	19125	0.191974	AR	AR
ENSG00000002330	BAD	36604	7019	0.191755
ENSG00000086991	NOX4	1283	246	0.191738			NOX4
ENSG00000134259	NGF	5436	1042	0.191685			NGF
ENSG00000085063	CD59	2061	395	0.191655
ENSG00000196352	CD55	2028	388	0.191321
ENSG00000204525	HLA-C	3479	665	0.191147
ENSG00000080166	DCT	1096	209	0.190693
ENSG00000096088	PGC	3162	602	0.190386						PGC
ENSG00000113407	TARS	2910	553	0.190034				TARS
ENSG00000105976	MET	138804	26342	0.189778	MET	MET
ENSG00000240583	AQP1	1029	195	0.189504
ENSG00000115138	POMC	32708	6191	0.189281
ENSG00000122882	ECD	4978	942	0.189233
ENSG00000102172	SMS	4589	866	0.188712
ENSG00000154059	IMPACT	634159	119604	0.188603
ENSG00000134070	IRAK2	1104	208	0.188406
ENSG00000010610	CD4	119444	22481	0.188214
ENSG00000108821	COL1A1	1994	375	0.188064		COL1A1	COL1A1
ENSG00000149806	FAU	2570	483	0.187938
ENSG00000115705	TPO	4258	800	0.187882			TPO
ENSG00000121807	CCR2	2550	479	0.187843
ENSG00000135269	TES	2490	467	0.18755
ENSG00000166311	SMPD1	1946	364	0.18705			SMPD1
ENSG00000135605	TEC	2387	446	0.186845		TEC
ENSG00000126522	ASL	6261	1163	0.185753			ASL
ENSG00000174611	KY	24732	4592	0.18567			KY
ENSG00000105695	MAG	6192	1147	0.185239
ENSG00000164342	TLR3	2806	519	0.184961			TLR3
ENSG00000169245	CXCL10	4353	802	0.184241
ENSG00000204640	NMS	4550	838	0.184176
ENSG00000115271	GCA	2344	431	0.183874
ENSG00000175084	DES	115518	21222	0.183712			DES
ENSG00000006210	CX3CL1	1090	200	0.183486
ENSG00000148346	LCN2	2154	395	0.18338
ENSG00000108582	CPD	4044	738	0.182493			CPD
ENSG00000178860	MSC	17540	3198	0.182326
ENSG00000115053	NCL	5581	1016	0.182046			NCL
ENSG00000101144	BMP7	1263	229	0.181314
ENSG00000116096	SPR	4013	726	0.180912
ENSG00000072310	SREBF1	1095	198	0.180822			SREBF1
ENSG00000115419	GLS	1378	248	0.179971
ENSG00000177606	JUN	1648748	296717	0.179965		JUN	JUN
ENSG00000111962	UST	1219	219	0.179655
ENSG00000104067	TJP1	1364	245	0.179619			TJP1
ENSG00000112977	DAP	2596	466	0.179507
ENSG00000160285	LSS	1373	245	0.178441			LSS
ENSG00000116711	PLA2G4A	1633	291	0.1782			PLA2G4A
ENSG00000112658	SRF	1908	340	0.178197
ENSG00000078018	MAP2	1159	206	0.177739			MAP2
ENSG00000198846	TOX	1577	280	0.177552			TOX
ENSG00000030582	GRN	1225	217	0.177143			GRN
ENSG00000179142	CYP11B2	1136	201	0.176937			CYP11B2
ENSG00000164761	TNFRSF11B	1718	303	0.176368				TNFRSF11B
ENSG00000138115	CYP2C8	1256	221	0.175955		CYP2C8	CYP2C8
ENSG00000117335	CD46	2953	518	0.175415
ENSG00000147465	STAR	10759	1881	0.17483
ENSG00000184895	SRY	2595	453	0.174566
ENSG00000182511	FES	4229	738	0.174509		FES	FES
ENSG00000112964	GHR	1079	188	0.174235			GHR
ENSG00000130528	HRC	1187	206	0.173547			HRC
ENSG00000042832	TG	28167	4875	0.173075			TG
ENSG00000136574	GATA4	1214	209	0.172158
ENSG00000254647	INS	6763	1164	0.172113
ENSG00000122008	POLK	1919	330	0.171965			POLK
ENSG00000168329	CX3CR1	1135	195	0.171806						CX3CR1
ENSG00000118762	PKD2	4407	757	0.171772				PKD2
ENSG00000275302	CCL4	3877	664	0.171266
ENSG00000133706	LARS	4141	709	0.171215			LARS
ENSG00000170458	CD14	17291	2960	0.171187
ENSG00000198650	TAT	11767	2014	0.171157			TAT
ENSG00000136738	STAM	1747	299	0.171151			STAM
ENSG00000198814	GK	1788	306	0.171141
ENSG00000140718	FTO	1520	260	0.171053			FTO
ENSG00000116649	SRM	3315	567	0.171041
ENSG00000169194	IL13	4488	767	0.1709
ENSG00000135517	MIP	8492	1451	0.170867
ENSG00000118271	TTR	2966	502	0.169252
ENSG00000079557	AFM	4732	800	0.169062			AFM
ENSG00000206177	HBM	1225	207	0.16898
ENSG00000119335	SET	278651	47024	0.168756		SET
ENSG00000124813	RUNX2	3884	653	0.168126						RUNX2
ENSG00000136634	IL10	22056	3703	0.167891
ENSG00000170893	TRH	6152	1028	0.1671
ENSG00000166278	C2	18715	3118	0.166604
ENSG00000164047	CAMP	42130	6907	0.163945
ENSG00000151657	KIN	4967	811	0.163278
ENSG00000090339	ICAM1	16670	2695	0.161668			ICAM1
ENSG00000113141	IK	1090	176	0.161468
ENSG00000108691	CCL2	10605	1710	0.161245
ENSG00000003436	TFPI	1853	298	0.16082
ENSG00000168621	GDNF	2445	393	0.160736
ENSG00000073910	FRY	5013	803	0.160184			FRY
ENSG00000150782	IL18	4742	758	0.159848
ENSG00000271503	CCL5	5117	817	0.159664
ENSG00000109819	PPARGC1A	1710	272	0.159064			PPARGC1A
ENSG00000147065	MSN	7892	1253	0.158768		MSN				MSN
ENSG00000047410	TPR	1872	297	0.158654		TPR
ENSG00000100197	CYP2D6	6540	1037	0.158563
ENSG00000126456	IRF3	1697	269	0.158515						IRF3
ENSG00000112115	IL17A	1780	282	0.158427
ENSG00000106258	CYP3A5	8820	1394	0.15805			CYP3A5
ENSG00000258429	PDF	3975	626	0.157484
ENSG00000197635	DPP4	1372	216	0.157434			DPP4
ENSG00000160868	CYP3A4	12014	1890	0.157316			CYP3A4
ENSG00000007372	PAX6	1628	256	0.157248				PAX6
ENSG00000152266	PTH	16037	2507	0.156326
ENSG00000102393	GLA	6735	1048	0.155605
ENSG00000005381	MPO	6243	963	0.154253			MPO
ENSG00000148926	ADM	17953	2765	0.154013
ENSG00000010404	IDS	2450	377	0.153878
ENSG00000121058	COIL	22583	3461	0.153257				COIL	COIL
ENSG00000171885	AQP4	1810	277	0.153039
ENSG00000171557	FGG	1073	164	0.152842			FGG
ENSG00000130561	SAG	1396	213	0.152579					SAG
ENSG00000171759	PAH	10076	1530	0.151846			PAH
ENSG00000204287	HLA-DRA	1002	152	0.151697
ENSG00000038382	TRIO	1905	288	0.151181			TRIO			TRIO
ENSG00000132341	RAN	10373	1565	0.150872
ENSG00000160307	S100B	1764	264	0.14966
ENSG00000197429	IPP	1397	209	0.149606
ENSG00000101751	POLI	2989	447	0.149548			POLI
ENSG00000102119	EMD	2114	313	0.148061
ENSG00000121691	CAT	38835	5719	0.147264
ENSG00000173599	PC	1211075	178081	0.147044			PC
ENSG00000145020	AMT	1792	260	0.145089
ENSG00000147571	CRH	3690	535	0.144986
ENSG00000000938	FGR	1278	185	0.144757
ENSG00000100312	ACR	7678	1110	0.144569
ENSG00000087085	ACHE	663546	95907	0.144537			ACHE
ENSG00000117505	DR1	1839	265	0.1441
ENSG00000136732	GYPC	1701	244	0.143445
ENSG00000158813	EDA	2016	289	0.143353
ENSG00000125952	MAX	62626	8970	0.143231		MAX		MAX	MAX
ENSG00000174697	LEP	1637	234	0.142944
ENSG00000119630	PGF	3017	431	0.142857
ENSG00000175164	ABO	21942	3123	0.14233
ENSG00000136869	TLR4	11169	1589	0.142269			TLR4
ENSG00000091483	FH	6819	964	0.14137		FH			FH
ENSG00000133636	NTS	1996	281	0.140782
ENSG00000115718	PROC	162985	22927	0.140669			PROC
ENSG00000164692	COL1A2	13176	1846	0.140103			COL1A2
ENSG00000167419	LPO	1779	245	0.137718			LPO
ENSG00000113600	C9	2444	336	0.13748			C9
ENSG00000137033	IL33	1441	198	0.137405
ENSG00000124391	IL17C	8407	1155	0.137386
ENSG00000078747	ITCH	21367	2910	0.136191
ENSG00000100983	GSS	1122	152	0.135472
ENSG00000175567	UCP2	1014	137	0.135108			UCP2
ENSG00000160200	CBS	4402	594	0.134939
ENSG00000213930	GALT	1260	170	0.134921
ENSG00000155657	TTN	1113	150	0.134771
ENSG00000181092	ADIPOQ	2693	361	0.134051
ENSG00000198734	F5	1092	146	0.1337			F5
ENSG00000197408	CYP2B6	1951	259	0.132752			CYP2B6
ENSG00000135094	SDS	32047	4247	0.132524
ENSG00000227507	LTB	1020	135	0.132353
ENSG00000150991	UBC	10599	1402	0.132277						UBC
ENSG00000138385	SSB	2662	348	0.130729
ENSG00000093010	COMT	3707	484	0.130564
ENSG00000151835	SACS	2076	271	0.130539			SACS
ENSG00000135218	CD36	4214	548	0.130043			CD36
ENSG00000038002	AGA	10540	1370	0.129981
ENSG00000175445	LPL	3928	507	0.129073			LPL
ENSG00000075142	SRI	14306	1844	0.128897
ENSG00000172005	MAL	40361	5189	0.128565
ENSG00000242689	CNTF	1315	168	0.127757
ENSG00000163661	PTX3	1082	138	0.127542
ENSG00000099977	DDT	4835	613	0.126784
ENSG00000067842	ATP2B3	1123	142	0.126447		ATP2B3				ATP2B3
ENSG00000105205	CLC	2020	255	0.126238
ENSG00000144063	MALL	6299	795	0.126211
ENSG00000109472	CPE	2984	376	0.126005			CPE
ENSG00000170927	PKHD1	1048	132	0.125954			PKHD1
ENSG00000213614	HEXA	1232	155	0.125812			HEXA
ENSG00000104267	CA2	36325	4557	0.125451
ENSG00000167074	TEF	1245	156	0.125301
ENSG00000136689	IL1RN	2636	330	0.12519
ENSG00000122966	CIT	3504	437	0.124715
ENSG00000183625	CCR3	1259	156	0.123908			CCR3
ENSG00000099864	PALM	8883	1096	0.123382			PALM
ENSG00000226979	LTA	2062	253	0.122696
ENSG00000125845	BMP2	4160	507	0.121875
ENSG00000112936	C7	6255	760	0.121503			C7
ENSG00000125730	C3	29871	3601	0.120552			C3
ENSG00000197971	MBP	5684	685	0.120514
ENSG00000171298	GAA	1888	226	0.119703						GAA
ENSG00000213658	LAT	9447	1130	0.119615
ENSG00000169057	MECP2	2149	257	0.119591			MECP2
ENSG00000196126	HLA-DRB1	8822	1054	0.119474
ENSG00000158828	PINK1	1289	152	0.117921			PINK1
ENSG00000160791	CCR5	8230	963	0.117011			CCR5
ENSG00000118972	FGF23	1616	189	0.116955			FGF23
ENSG00000188404	SELL	3351	389	0.116085
ENSG00000114999	TTL	1038	120	0.115607
ENSG00000134852	CLOCK	11268	1292	0.114661				CLOCK	CLOCK
ENSG00000162711	NLRP3	3626	415	0.114451			NLRP3
ENSG00000234745	HLA-B	13031	1479	0.113499				HLA-B
ENSG00000159842	ABR	3644	413	0.113337			ABR
ENSG00000196689	TRPV1	2799	316	0.112897						TRPV1
ENSG00000165168	CYBB	1334	150	0.112444
ENSG00000105697	HAMP	1321	148	0.112036
ENSG00000223609	HBD	1732	194	0.112009
ENSG00000136457	CHAD	1555	174	0.111897			CHAD
ENSG00000185010	F8	1907	213	0.111694			F8
ENSG00000122585	NPY	3370	375	0.111276
ENSG00000160789	LMNA	1309	145	0.110772		LMNA	LMNA
ENSG00000137462	TLR2	6493	717	0.110427			TLR2
ENSG00000096696	DSP	1779	196	0.110174			DSP
ENSG00000137561	TTPA	24293	2672	0.109991
ENSG00000132693	CRP	36736	4039	0.109947						CRP
ENSG00000104936	DMPK	2450	269	0.109796
ENSG00000166169	POLL	2241	246	0.109772			POLL
ENSG00000179344	HLA-DQB1	3021	331	0.109566
ENSG00000196839	ADA	8093	885	0.109354
ENSG00000145777	TSLP	1028	112	0.108949
ENSG00000173786	CNP	1423	154	0.108222
ENSG00000112992	NNT	2499	270	0.108043			NNT
ENSG00000106804	C5	10811	1168	0.108038			C5
ENSG00000105519	CAPS	5862	623	0.106278
ENSG00000166986	MARS	11531	1214	0.105281			MARS
ENSG00000143196	DPT	2784	290	0.104167
ENSG00000163737	PF4	1591	165	0.103708
ENSG00000103152	MPG	7528	772	0.10255
ENSG00000123454	DBH	1052	106	0.10076			DBH
ENSG00000205403	CFI	2333	234	0.1003				CFI
ENSG00000105669	COPE	136551	13598	0.0995818
ENSG00000010704	HFE	3106	304	0.0978751
ENSG00000099194	SCD	10324	1010	0.0978303
ENSG00000110619	CARS	9775	956	0.0978005		CARS
ENSG00000102977	ACD	3753	367	0.0977884			ACD
ENSG00000142168	SOD1	4768	466	0.0977349
ENSG00000110680	CALCA	2388	233	0.0975712
ENSG00000145012	LPP	1302	127	0.0975422		LPP
ENSG00000161634	DCD	1925	187	0.0971429
ENSG00000085377	PREP	4862	467	0.096051
ENSG00000256762	STH	1963	188	0.0957718
ENSG00000142192	APP	15436	1466	0.0949728			APP
ENSG00000129535	NRL	1089	103	0.0945822
ENSG00000106991	ENG	75471	7077	0.0937711						ENG
ENSG00000196735	HLA-DQA1	1613	151	0.0936144
ENSG00000138109	CYP2C9	4447	415	0.0933213			CYP2C9
ENSG00000089250	NOS1	1088	101	0.0928309			NOS1
ENSG00000112164	GLP1R	1209	111	0.0918114
ENSG00000142657	PGD	3026	277	0.09154			PGD
ENSG00000118137	APOA1	1761	161	0.0914253
ENSG00000131096	PYY	1432	130	0.0907821
ENSG00000073060	SCARB1	1253	113	0.0901836			SCARB1
ENSG00000159763	PIP	40041	3602	0.0899578
ENSG00000180245	RRH	1513	136	0.0898876
ENSG00000204655	MOG	1393	125	0.0897344
ENSG00000159224	GIP	2681	238	0.0887728
ENSG00000084093	REST	116991	10382	0.0887419
ENSG00000167207	NOD2	2571	228	0.0886814			NOD2
ENSG00000254550	OMP	1067	94	0.0880975
ENSG00000128739	SNRPN	1353	119	0.0879527
ENSG00000197110	IFNL3	1233	108	0.0875912
ENSG00000172156	CCL11	1377	120	0.087146
ENSG00000109424	UCP1	1187	103	0.0867734
ENSG00000181856	SLC2A4	1302	112	0.0860215
ENSG00000105550	FGF21	1141	98	0.0858896
ENSG00000155926	SLA	1411	120	0.0850461
ENSG00000152430	BOLL	16996	1443	0.0849023
ENSG00000180210	F2	10232	868	0.0848319			F2
ENSG00000101439	CST3	1677	142	0.084675
ENSG00000165841	CYP2C19	4615	388	0.0840737			CYP2C19
ENSG00000005421	PON1	2301	193	0.0838766
ENSG00000084774	CAD	36565	3065	0.0838233			CAD
ENSG00000139343	SNRPF	1078	90	0.0834879
ENSG00000073008	PVR	4518	375	0.0830013
ENSG00000165029	ABCA1	2592	213	0.0821759			ABCA1
ENSG00000130164	LDLR	3094	253	0.0817712			LDLR
ENSG00000110799	VWF	8708	711	0.0816491			VWF
ENSG00000178802	MPI	4405	350	0.0794552
ENSG00000126759	CFP	7792	616	0.0790554				CFP
ENSG00000151914	DST	6205	485	0.0781628			DST
ENSG00000125814	NAPB	1634	127	0.0777234
ENSG00000149295	DRD2	1886	146	0.0774125						DRD2
ENSG00000180772	AGTR2	1349	104	0.0770941			AGTR2
ENSG00000104321	TRPA1	1092	84	0.0769231			TRPA1
ENSG00000153113	CAST	16863	1292	0.0766174
ENSG00000059915	PSD	3351	250	0.0746046			PSD
ENSG00000164867	NOS3	4793	352	0.0734404			NOS3
ENSG00000163485	ADORA1	1724	125	0.0725058			ADORA1
ENSG00000160211	G6PD	6625	480	0.0724528						G6PD
ENSG00000134363	FST	1762	127	0.0720772
ENSG00000160323	ADAMTS13	2055	148	0.0720195			ADAMTS13
ENSG00000186318	BACE1	2736	197	0.0720029			BACE1
ENSG00000105664	COMP	19541	1392	0.0712348			COMP
ENSG00000036473	OTC	2912	205	0.0703984
ENSG00000055118	KCNH2	1670	117	0.0700599			KCNH2
ENSG00000121351	IAPP	2308	160	0.0693241
ENSG00000169252	ADRB2	5218	361	0.0691836
ENSG00000176697	BDNF	10275	706	0.0687105
ENSG00000101200	AVP	3654	248	0.0678708
ENSG00000166444	ST5	1434	95	0.0662483			ST5
ENSG00000170571	EMB	1265	83	0.0656126			EMB
ENSG00000070748	CHAT	3064	201	0.0656005			CHAT
ENSG00000139219	COL2A1	1206	78	0.0646766		COL2A1	COL2A1
ENSG00000182326	C1S	1075	69	0.064186			C1S
ENSG00000132541	RIDA	2267	143	0.063079
ENSG00000188906	LRRK2	1844	113	0.0612798			LRRK2
ENSG00000031698	SARS	6381	386	0.0604921			SARS
ENSG00000128928	IVD	1708	103	0.0603044
ENSG00000000971	CFH	1230	72	0.0585366			CFH
ENSG00000087111	PIGS	101296	5896	0.0582057			PIGS
ENSG00000149131	SERPING1	1547	88	0.0568843
ENSG00000224389	C4B	2821	160	0.0567175
ENSG00000186868	MAPT	2669	150	0.0562008			MAPT
ENSG00000114200	BCHE	1178	66	0.0560272
ENSG00000080815	PSEN1	2715	152	0.0559853
ENSG00000166603	MC4R	1079	60	0.055607			MC4R
ENSG00000196218	RYR1	2752	153	0.0555959			RYR1
ENSG00000001626	CFTR	8494	469	0.0552154			CFTR
ENSG00000198838	RYR3	2619	143	0.054601			RYR3
ENSG00000163497	FEV	7150	387	0.0541259		FEV
ENSG00000198626	RYR2	2770	148	0.0534296			RYR2
ENSG00000159640	ACE	24334	1295	0.0532177			ACE
ENSG00000167397	VKORC1	1002	53	0.0528942
ENSG00000140105	WARS	15438	811	0.0525327
ENSG00000197713	RPE	9742	508	0.0521454
ENSG00000166147	FBN1	1400	73	0.0521429			FBN1
ENSG00000145335	SNCA	2150	111	0.0516279
ENSG00000244731	C4A	1280	66	0.0515625
ENSG00000111817	DSE	1015	52	0.0512315			DSE
ENSG00000165474	GJB2	1476	75	0.050813
ENSG00000197386	HTT	3936	198	0.0503049			HTT
ENSG00000197766	CFD	2168	109	0.0502768
ENSG00000053918	KCNQ1	1672	84	0.0502392						KCNQ1
ENSG00000040531	CTNS	1453	72	0.0495526
ENSG00000182667	NTM	2110	104	0.0492891			NTM
ENSG00000128311	TST	3527	163	0.0462149
ENSG00000129988	LBP	5780	262	0.0453287			LBP
ENSG00000164061	BSN	2146	96	0.0447344			BSN
ENSG00000084674	APOB	11964	532	0.0444667			APOB
ENSG00000135407	AVIL	1466	65	0.0443383
ENSG00000102081	FMR1	2580	113	0.0437984			FMR1
ENSG00000171867	PRNP	1192	52	0.0436242
ENSG00000150594	ADRA2A	3429	149	0.0434529
ENSG00000105516	DBP	11778	499	0.0423671
ENSG00000134369	NAV1	3850	162	0.0420779			NAV1
ENSG00000183873	SCN5A	1837	76	0.0413718			SCN5A
ENSG00000043591	ADRB1	2508	101	0.0402711
ENSG00000161835	GRASP	25836	1028	0.0397894
ENSG00000136560	TANK	21971	870	0.0395977
ENSG00000234906	APOC2	1069	42	0.0392891
ENSG00000133742	CA1	4602	179	0.0388961
ENSG00000147894	C9orf72	1231	47	0.0381803
ENSG00000187010	RHD	2464	92	0.0373377
ENSG00000130203	APOE	19933	722	0.0362213
ENSG00000198947	DMD	5416	191	0.0352659			DMD
ENSG00000103313	MEFV	1366	48	0.0351391			MEFV
ENSG00000164879	CA3	2307	80	0.0346771
ENSG00000094914	AAAS	2241	75	0.0334672				AAAS
ENSG00000169174	PCSK9	2505	83	0.0331337			PCSK9
ENSG00000108576	SLC6A4	3357	110	0.0327674			SLC6A4
ENSG00000262919	CCNQ	1247	40	0.032077
ENSG00000142319	SLC6A3	1200	38	0.0316667
ENSG00000123213	NLN	2020	63	0.0311881			NLN
ENSG00000213398	LCAT	1580	49	0.0310127
ENSG00000116678	LEPR	8130	243	0.0298893			LEPR
ENSG00000171100	MTM1	1328	34	0.0256024
ENSG00000111450	STX2	1001	24	0.023976
ENSG00000172062	SMN1	1050	24	0.0228571
ENSG00000069696	DRD4	1508	34	0.0225464
ENSG00000087237	CETP	2760	62	0.0224638						CETP
ENSG00000206172	HBA1	33549	641	0.0191064

## Sheet: cut-off_5000
ID	HGNC	All_Pubs	Cancer_Pubs	Cancer _Pubs/All_Pubs	Gene symbol (V-genes)	Gene symbol (CGC-genes)	Gene symbol (passenger genes)	Gene symbol (tumor suppressor genes)	Gene symbol (oncogenes)	Gene symbol (tumor essential genes)
ENSG00000143294	PRCC	44684	43658	0.977039		PRCC	PRCC
ENSG00000139618	BRCA2	9462	9091	0.960791	BRCA2	BRCA2		BRCA2	BRCA2
ENSG00000133703	KRAS	10797	10340	0.957673	KRAS	KRAS			KRAS
ENSG00000141736	ERBB2	27406	26070	0.951252	ERBB2	ERBB2			ERBB2
ENSG00000157764	BRAF	11907	11264	0.945998	BRAF	BRAF			BRAF
ENSG00000012048	BRCA1	14494	13523	0.933007	BRCA1	BRCA1		BRCA1	BRCA1
ENSG00000141510	TP53	16781	14922	0.88922	TP53	TP53		TP53	TP53
ENSG00000147889	CDKN2A	8692	7632	0.878049	CDKN2A	CDKN2A		CDKN2A
ENSG00000148773	MKI67	15628	13165	0.842398			MKI67
ENSG00000186716	BCR	32645	27066	0.829101		BCR
ENSG00000171094	ALK	6400	5198	0.812187	ALK	ALK			ALK
ENSG00000135446	CDK4	5590	4533	0.810912		CDK4
ENSG00000171862	PTEN	13173	10351	0.785774	PTEN	PTEN		PTEN
ENSG00000135679	MDM2	7546	5920	0.784522		MDM2			MDM2
ENSG00000168036	CTNNB1	6285	4778	0.760223	CTNNB1	CTNNB1			CTNNB1
ENSG00000156574	NODAL	35947	27284	0.759006
ENSG00000136997	MYC	28474	21462	0.75374		MYC			MYC
ENSG00000146648	EGFR	76021	57127	0.751463	EGFR	EGFR			EGFR
ENSG00000124762	CDKN1A	8230	6043	0.734265		CDKN1A		CDKN1A
ENSG00000171791	BCL2	8531	6142	0.719962	BCL2	BCL2				BCL2
ENSG00000261609	GAN	41577	29548	0.710681			GAN
ENSG00000165731	RET	6133	4310	0.702756	RET	RET			RET
ENSG00000198793	MTOR	21922	14603	0.666134		MTOR			MTOR
ENSG00000164430	CGAS	5019	3335	0.664475
ENSG00000110448	CD5	5102	3317	0.650137			CD5
ENSG00000123374	CDK2	5358	3459	0.645577
ENSG00000026508	CD44	12631	8062	0.638271			CD44
ENSG00000140443	IGF1R	5329	3401	0.638206
ENSG00000171552	BCL2L1	5521	3496	0.633219
ENSG00000142208	AKT1	5626	3441	0.611625	AKT1	AKT1			AKT1
ENSG00000168610	STAT3	15295	9314	0.608957		STAT3
ENSG00000100842	EFS	6339	3859	0.608771			EFS
ENSG00000132646	PCNA	12573	7646	0.608129
ENSG00000100644	HIF1A	7061	4286	0.606996		HIF1A
ENSG00000119888	EPCAM	6145	3697	0.601627
ENSG00000096968	JAK2	7320	4387	0.599317	JAK2	JAK2			JAK2
ENSG00000087088	BAX	25252	14838	0.587597		BAX
ENSG00000149311	ATM	9171	5255	0.573002	ATM	ATM		ATM	ATM
ENSG00000164305	CASP3	38347	21614	0.563643		CASP3
ENSG00000100985	MMP9	5713	3142	0.549974			MMP9
ENSG00000174059	CD34	30872	16417	0.531776
ENSG00000134982	APC	16761	8861	0.528668	APC	APC		APC
ENSG00000131747	TOP2A	5508	2833	0.514343			TOP2A
ENSG00000070031	SCT	7111	3613	0.508086
ENSG00000140464	PML	5546	2783	0.501803		PML	PML
ENSG00000177455	CD19	9360	4663	0.498184			CD19
ENSG00000138798	EGF	21771	10797	0.495935			EGF
ENSG00000004468	CD38	6431	2976	0.462759
ENSG00000187094	CCK	8287	3830	0.46217
ENSG00000140465	CYP1A1	5178	2371	0.457899			CYP1A1
ENSG00000019991	HGF	7605	3429	0.450888					HGF
ENSG00000137869	CYP19A1	5079	2290	0.450876			CYP19A1
ENSG00000107562	CXCL12	6036	2686	0.444997
ENSG00000127948	POR	5677	2502	0.440726			POR
ENSG00000197122	SRC	22549	9678	0.429199		SRC	SRC
ENSG00000198125	MB	47779	20353	0.425982
ENSG00000073756	PTGS2	20820	8862	0.425648			PTGS2
ENSG00000112715	VEGFA	12643	5365	0.424345
ENSG00000121966	CXCR4	10139	4179	0.412171		CXCR4	CXCR4
ENSG00000081051	AFP	19579	8064	0.41187					AFP
ENSG00000164362	TERT	10422	4230	0.405872		TERT	TERT
ENSG00000136238	RAC1	5241	2112	0.402977		RAC1			RAC1
ENSG00000067560	RHOA	6131	2350	0.383298		RHOA			RHOA
ENSG00000173039	RELA	5701	2180	0.382389			RELA
ENSG00000157404	KIT	41660	15440	0.370619	KIT	KIT			KIT
ENSG00000185591	SP1	8783	3251	0.370147
ENSG00000129226	CD68	8894	3283	0.369125
ENSG00000175054	ATR	5177	1892	0.365463		ATR			ATR
ENSG00000116824	CD2	5656	2038	0.360325			CD2
ENSG00000115415	STAT1	5935	2041	0.343892
ENSG00000026103	FAS	24152	8239	0.341131		FAS		FAS
ENSG00000131095	GFAP	6472	2183	0.337299			GFAP
ENSG00000138685	FGF2	9664	3238	0.335058
ENSG00000015475	BID	8889	2967	0.333783
ENSG00000170345	FOS	10932	3641	0.333059
ENSG00000172179	PRL	8969	2949	0.328799						PRL
ENSG00000121594	CD80	6123	2013	0.32876
ENSG00000129214	SHBG	8081	2566	0.317535
ENSG00000049768	FOXP3	10151	3202	0.315437
ENSG00000206503	HLA-A	14129	4341	0.30724		HLA-A		HLA-A
ENSG00000096717	SIRT1	5008	1537	0.306909
ENSG00000105220	GPI	12552	3812	0.303697			GPI
ENSG00000168453	HR	161930	49158	0.303576			HR
ENSG00000111424	VDR	5403	1634	0.302425
ENSG00000143839	REN	32021	9365	0.292464			REN
ENSG00000214285	NPS	13415	3793	0.282743
ENSG00000145321	GC	41648	11478	0.275595
ENSG00000157554	ERG	6612	1818	0.274955		ERG
ENSG00000169291	SHE	98956	26745	0.270272			SHE
ENSG00000134216	CHIA	5514	1483	0.268952			CHIA
ENSG00000114013	CD86	6057	1627	0.268615
ENSG00000150787	PTS	8060	2150	0.266749
ENSG00000039537	C6	9964	2629	0.26385			C6
ENSG00000104964	AES	10354	2724	0.263087
ENSG00000146469	VIP	11883	3097	0.260624
ENSG00000101846	STS	9400	2441	0.259681			STS
ENSG00000119912	IDE	5857	1505	0.256957			IDE
ENSG00000101017	CD40	10168	2610	0.256688
ENSG00000091513	TF	12612	3191	0.253013			TF
ENSG00000062485	CS	129937	32631	0.251129
ENSG00000077498	TYR	11410	2862	0.250833			TYR
ENSG00000173992	CCS	5027	1252	0.249055
ENSG00000047457	CP	33404	8291	0.248204			CP
ENSG00000178562	CD28	8209	2007	0.244488		CD28
ENSG00000073969	NSF	5114	1246	0.243645
ENSG00000180176	TH	6797692	1634695	0.240478			TH
ENSG00000177000	MTHFR	6655	1572	0.236213			MTHFR
ENSG00000163914	RHO	31989	7493	0.234237						RHO
ENSG00000136244	IL6	11371	2652	0.233225
ENSG00000069482	GAL	12046	2806	0.23294
ENSG00000111837	MAK	6642	1527	0.229901			MAK
ENSG00000079432	CIC	7137	1573	0.220401	CIC	CIC
ENSG00000090402	SI	29885	6500	0.2175
ENSG00000106546	AHR	9525	2036	0.213753			AHR
ENSG00000198576	ARC	17469	3709	0.212319			ARC
ENSG00000232810	TNF	105388	22157	0.210242
ENSG00000214274	ANG	15035	3147	0.209312
ENSG00000019169	MARCO	10580	2207	0.208601			MARCO
ENSG00000159140	SON	16839	3484	0.206901			SON
ENSG00000177084	POLE	22090	4403	0.199321		POLE			POLE
ENSG00000100292	HMOX1	5973	1185	0.198393
ENSG00000257017	HP	22349	4403	0.197011
ENSG00000132703	APCS	5381	1048	0.194759
ENSG00000130427	EPO	8452	1636	0.193564
ENSG00000188158	NHS	134589	26036	0.193448			NHS
ENSG00000169083	AR	99623	19125	0.191974	AR	AR
ENSG00000002330	BAD	36604	7019	0.191755
ENSG00000134259	NGF	5436	1042	0.191685			NGF
ENSG00000105976	MET	138804	26342	0.189778	MET	MET
ENSG00000115138	POMC	32708	6191	0.189281
ENSG00000154059	IMPACT	634159	119604	0.188603
ENSG00000010610	CD4	119444	22481	0.188214
ENSG00000126522	ASL	6261	1163	0.185753			ASL
ENSG00000174611	KY	24732	4592	0.18567			KY
ENSG00000105695	MAG	6192	1147	0.185239
ENSG00000175084	DES	115518	21222	0.183712			DES
ENSG00000178860	MSC	17540	3198	0.182326
ENSG00000115053	NCL	5581	1016	0.182046			NCL
ENSG00000177606	JUN	1648748	296717	0.179965		JUN	JUN
ENSG00000147465	STAR	10759	1881	0.17483
ENSG00000042832	TG	28167	4875	0.173075			TG
ENSG00000254647	INS	6763	1164	0.172113
ENSG00000170458	CD14	17291	2960	0.171187
ENSG00000198650	TAT	11767	2014	0.171157			TAT
ENSG00000135517	MIP	8492	1451	0.170867
ENSG00000119335	SET	278651	47024	0.168756		SET
ENSG00000136634	IL10	22056	3703	0.167891
ENSG00000170893	TRH	6152	1028	0.1671
ENSG00000166278	C2	18715	3118	0.166604
ENSG00000164047	CAMP	42130	6907	0.163945
ENSG00000090339	ICAM1	16670	2695	0.161668			ICAM1
ENSG00000108691	CCL2	10605	1710	0.161245
ENSG00000073910	FRY	5013	803	0.160184			FRY
ENSG00000271503	CCL5	5117	817	0.159664
ENSG00000147065	MSN	7892	1253	0.158768		MSN				MSN
ENSG00000100197	CYP2D6	6540	1037	0.158563
ENSG00000106258	CYP3A5	8820	1394	0.15805			CYP3A5
ENSG00000160868	CYP3A4	12014	1890	0.157316			CYP3A4
ENSG00000152266	PTH	16037	2507	0.156326
ENSG00000102393	GLA	6735	1048	0.155605
ENSG00000005381	MPO	6243	963	0.154253			MPO
ENSG00000148926	ADM	17953	2765	0.154013
ENSG00000121058	COIL	22583	3461	0.153257				COIL	COIL
ENSG00000171759	PAH	10076	1530	0.151846			PAH
ENSG00000132341	RAN	10373	1565	0.150872
ENSG00000121691	CAT	38835	5719	0.147264
ENSG00000173599	PC	1211075	178081	0.147044			PC
ENSG00000100312	ACR	7678	1110	0.144569
ENSG00000087085	ACHE	663546	95907	0.144537			ACHE
ENSG00000125952	MAX	62626	8970	0.143231		MAX		MAX	MAX
ENSG00000175164	ABO	21942	3123	0.14233
ENSG00000136869	TLR4	11169	1589	0.142269			TLR4
ENSG00000091483	FH	6819	964	0.14137		FH			FH
ENSG00000115718	PROC	162985	22927	0.140669			PROC
ENSG00000164692	COL1A2	13176	1846	0.140103			COL1A2
ENSG00000124391	IL17C	8407	1155	0.137386
ENSG00000078747	ITCH	21367	2910	0.136191
ENSG00000135094	SDS	32047	4247	0.132524
ENSG00000150991	UBC	10599	1402	0.132277						UBC
ENSG00000038002	AGA	10540	1370	0.129981
ENSG00000075142	SRI	14306	1844	0.128897
ENSG00000172005	MAL	40361	5189	0.128565
ENSG00000144063	MALL	6299	795	0.126211
ENSG00000104267	CA2	36325	4557	0.125451
ENSG00000099864	PALM	8883	1096	0.123382			PALM
ENSG00000112936	C7	6255	760	0.121503			C7
ENSG00000125730	C3	29871	3601	0.120552			C3
ENSG00000197971	MBP	5684	685	0.120514
ENSG00000213658	LAT	9447	1130	0.119615
ENSG00000196126	HLA-DRB1	8822	1054	0.119474
ENSG00000160791	CCR5	8230	963	0.117011			CCR5
ENSG00000134852	CLOCK	11268	1292	0.114661				CLOCK	CLOCK
ENSG00000234745	HLA-B	13031	1479	0.113499				HLA-B
ENSG00000137462	TLR2	6493	717	0.110427			TLR2
ENSG00000137561	TTPA	24293	2672	0.109991
ENSG00000132693	CRP	36736	4039	0.109947						CRP
ENSG00000196839	ADA	8093	885	0.109354
ENSG00000106804	C5	10811	1168	0.108038			C5
ENSG00000105519	CAPS	5862	623	0.106278
ENSG00000166986	MARS	11531	1214	0.105281			MARS
ENSG00000103152	MPG	7528	772	0.10255
ENSG00000105669	COPE	136551	13598	0.0995818
ENSG00000099194	SCD	10324	1010	0.0978303
ENSG00000110619	CARS	9775	956	0.0978005		CARS
ENSG00000142192	APP	15436	1466	0.0949728			APP
ENSG00000106991	ENG	75471	7077	0.0937711						ENG
ENSG00000159763	PIP	40041	3602	0.0899578
ENSG00000084093	REST	116991	10382	0.0887419
ENSG00000152430	BOLL	16996	1443	0.0849023
ENSG00000180210	F2	10232	868	0.0848319			F2
ENSG00000084774	CAD	36565	3065	0.0838233			CAD
ENSG00000110799	VWF	8708	711	0.0816491			VWF
ENSG00000126759	CFP	7792	616	0.0790554				CFP
ENSG00000151914	DST	6205	485	0.0781628			DST
ENSG00000153113	CAST	16863	1292	0.0766174
ENSG00000160211	G6PD	6625	480	0.0724528						G6PD
ENSG00000105664	COMP	19541	1392	0.0712348			COMP
ENSG00000169252	ADRB2	5218	361	0.0691836
ENSG00000176697	BDNF	10275	706	0.0687105
ENSG00000031698	SARS	6381	386	0.0604921			SARS
ENSG00000087111	PIGS	101296	5896	0.0582057			PIGS
ENSG00000001626	CFTR	8494	469	0.0552154			CFTR
ENSG00000163497	FEV	7150	387	0.0541259		FEV
ENSG00000159640	ACE	24334	1295	0.0532177			ACE
ENSG00000140105	WARS	15438	811	0.0525327
ENSG00000197713	RPE	9742	508	0.0521454
ENSG00000129988	LBP	5780	262	0.0453287			LBP
ENSG00000084674	APOB	11964	532	0.0444667			APOB
ENSG00000105516	DBP	11778	499	0.0423671
ENSG00000161835	GRASP	25836	1028	0.0397894
ENSG00000136560	TANK	21971	870	0.0395977
ENSG00000130203	APOE	19933	722	0.0362213
ENSG00000198947	DMD	5416	191	0.0352659			DMD
ENSG00000116678	LEPR	8130	243	0.0298893			LEPR
ENSG00000206172	HBA1	33549	641	0.0191064

## Sheet: cut-off_10000
ID	HGNC	All_Pubs	Cancer_Pubs	Cancer _Pubs/All_Pubs	Gene symbol (V-genes)	Gene symbol (CGC-genes)	Gene symbol (passenger genes)	Gene symbol (tumor suppressor genes)	Gene symbol (oncogenes)	Gene symbol (tumor essential genes)
ENSG00000143294	PRCC	44684	43658	0.977039		PRCC	PRCC
ENSG00000133703	KRAS	10797	10340	0.957673	KRAS	KRAS			KRAS
ENSG00000141736	ERBB2	27406	26070	0.951252	ERBB2	ERBB2			ERBB2
ENSG00000157764	BRAF	11907	11264	0.945998	BRAF	BRAF			BRAF
ENSG00000012048	BRCA1	14494	13523	0.933007	BRCA1	BRCA1		BRCA1	BRCA1
ENSG00000141510	TP53	16781	14922	0.88922	TP53	TP53		TP53	TP53
ENSG00000148773	MKI67	15628	13165	0.842398			MKI67
ENSG00000186716	BCR	32645	27066	0.829101		BCR
ENSG00000171862	PTEN	13173	10351	0.785774	PTEN	PTEN		PTEN
ENSG00000156574	NODAL	35947	27284	0.759006
ENSG00000136997	MYC	28474	21462	0.75374		MYC			MYC
ENSG00000146648	EGFR	76021	57127	0.751463	EGFR	EGFR			EGFR
ENSG00000261609	GAN	41577	29548	0.710681			GAN
ENSG00000198793	MTOR	21922	14603	0.666134		MTOR			MTOR
ENSG00000026508	CD44	12631	8062	0.638271			CD44
ENSG00000168610	STAT3	15295	9314	0.608957		STAT3
ENSG00000132646	PCNA	12573	7646	0.608129
ENSG00000087088	BAX	25252	14838	0.587597		BAX
ENSG00000164305	CASP3	38347	21614	0.563643		CASP3
ENSG00000174059	CD34	30872	16417	0.531776
ENSG00000134982	APC	16761	8861	0.528668	APC	APC		APC
ENSG00000138798	EGF	21771	10797	0.495935			EGF
ENSG00000197122	SRC	22549	9678	0.429199		SRC	SRC
ENSG00000198125	MB	47779	20353	0.425982
ENSG00000073756	PTGS2	20820	8862	0.425648			PTGS2
ENSG00000112715	VEGFA	12643	5365	0.424345
ENSG00000121966	CXCR4	10139	4179	0.412171		CXCR4	CXCR4
ENSG00000081051	AFP	19579	8064	0.41187					AFP
ENSG00000164362	TERT	10422	4230	0.405872		TERT	TERT
ENSG00000157404	KIT	41660	15440	0.370619	KIT	KIT			KIT
ENSG00000026103	FAS	24152	8239	0.341131		FAS		FAS
ENSG00000170345	FOS	10932	3641	0.333059
ENSG00000049768	FOXP3	10151	3202	0.315437
ENSG00000206503	HLA-A	14129	4341	0.30724		HLA-A		HLA-A
ENSG00000105220	GPI	12552	3812	0.303697			GPI
ENSG00000168453	HR	161930	49158	0.303576			HR
ENSG00000143839	REN	32021	9365	0.292464			REN
ENSG00000214285	NPS	13415	3793	0.282743
ENSG00000145321	GC	41648	11478	0.275595
ENSG00000169291	SHE	98956	26745	0.270272			SHE
ENSG00000104964	AES	10354	2724	0.263087
ENSG00000146469	VIP	11883	3097	0.260624
ENSG00000101017	CD40	10168	2610	0.256688
ENSG00000091513	TF	12612	3191	0.253013			TF
ENSG00000062485	CS	129937	32631	0.251129
ENSG00000077498	TYR	11410	2862	0.250833			TYR
ENSG00000047457	CP	33404	8291	0.248204			CP
ENSG00000180176	TH	6797692	1634695	0.240478			TH
ENSG00000163914	RHO	31989	7493	0.234237						RHO
ENSG00000136244	IL6	11371	2652	0.233225
ENSG00000069482	GAL	12046	2806	0.23294
ENSG00000090402	SI	29885	6500	0.2175
ENSG00000198576	ARC	17469	3709	0.212319			ARC
ENSG00000232810	TNF	105388	22157	0.210242
ENSG00000214274	ANG	15035	3147	0.209312
ENSG00000019169	MARCO	10580	2207	0.208601			MARCO
ENSG00000159140	SON	16839	3484	0.206901			SON
ENSG00000177084	POLE	22090	4403	0.199321		POLE			POLE
ENSG00000257017	HP	22349	4403	0.197011
ENSG00000188158	NHS	134589	26036	0.193448			NHS
ENSG00000169083	AR	99623	19125	0.191974	AR	AR
ENSG00000002330	BAD	36604	7019	0.191755
ENSG00000105976	MET	138804	26342	0.189778	MET	MET
ENSG00000115138	POMC	32708	6191	0.189281
ENSG00000154059	IMPACT	634159	119604	0.188603
ENSG00000010610	CD4	119444	22481	0.188214
ENSG00000174611	KY	24732	4592	0.18567			KY
ENSG00000175084	DES	115518	21222	0.183712			DES
ENSG00000178860	MSC	17540	3198	0.182326
ENSG00000177606	JUN	1648748	296717	0.179965		JUN	JUN
ENSG00000147465	STAR	10759	1881	0.17483
ENSG00000042832	TG	28167	4875	0.173075			TG
ENSG00000170458	CD14	17291	2960	0.171187
ENSG00000198650	TAT	11767	2014	0.171157			TAT
ENSG00000119335	SET	278651	47024	0.168756		SET
ENSG00000136634	IL10	22056	3703	0.167891
ENSG00000166278	C2	18715	3118	0.166604
ENSG00000164047	CAMP	42130	6907	0.163945
ENSG00000090339	ICAM1	16670	2695	0.161668			ICAM1
ENSG00000108691	CCL2	10605	1710	0.161245
ENSG00000160868	CYP3A4	12014	1890	0.157316			CYP3A4
ENSG00000152266	PTH	16037	2507	0.156326
ENSG00000148926	ADM	17953	2765	0.154013
ENSG00000121058	COIL	22583	3461	0.153257				COIL	COIL
ENSG00000171759	PAH	10076	1530	0.151846			PAH
ENSG00000132341	RAN	10373	1565	0.150872
ENSG00000121691	CAT	38835	5719	0.147264
ENSG00000173599	PC	1211075	178081	0.147044			PC
ENSG00000087085	ACHE	663546	95907	0.144537			ACHE
ENSG00000125952	MAX	62626	8970	0.143231		MAX		MAX	MAX
ENSG00000175164	ABO	21942	3123	0.14233
ENSG00000136869	TLR4	11169	1589	0.142269			TLR4
ENSG00000115718	PROC	162985	22927	0.140669			PROC
ENSG00000164692	COL1A2	13176	1846	0.140103			COL1A2
ENSG00000078747	ITCH	21367	2910	0.136191
ENSG00000135094	SDS	32047	4247	0.132524
ENSG00000150991	UBC	10599	1402	0.132277						UBC
ENSG00000038002	AGA	10540	1370	0.129981
ENSG00000075142	SRI	14306	1844	0.128897
ENSG00000172005	MAL	40361	5189	0.128565
ENSG00000104267	CA2	36325	4557	0.125451
ENSG00000125730	C3	29871	3601	0.120552			C3
ENSG00000134852	CLOCK	11268	1292	0.114661				CLOCK	CLOCK
ENSG00000234745	HLA-B	13031	1479	0.113499				HLA-B
ENSG00000137561	TTPA	24293	2672	0.109991
ENSG00000132693	CRP	36736	4039	0.109947						CRP
ENSG00000106804	C5	10811	1168	0.108038			C5
ENSG00000166986	MARS	11531	1214	0.105281			MARS
ENSG00000105669	COPE	136551	13598	0.0995818
ENSG00000099194	SCD	10324	1010	0.0978303
ENSG00000142192	APP	15436	1466	0.0949728			APP
ENSG00000106991	ENG	75471	7077	0.0937711						ENG
ENSG00000159763	PIP	40041	3602	0.0899578
ENSG00000084093	REST	116991	10382	0.0887419
ENSG00000152430	BOLL	16996	1443	0.0849023
ENSG00000180210	F2	10232	868	0.0848319			F2
ENSG00000084774	CAD	36565	3065	0.0838233			CAD
ENSG00000153113	CAST	16863	1292	0.0766174
ENSG00000105664	COMP	19541	1392	0.0712348			COMP
ENSG00000176697	BDNF	10275	706	0.0687105
ENSG00000087111	PIGS	101296	5896	0.0582057			PIGS
ENSG00000159640	ACE	24334	1295	0.0532177			ACE
ENSG00000140105	WARS	15438	811	0.0525327
ENSG00000084674	APOB	11964	532	0.0444667			APOB
ENSG00000105516	DBP	11778	499	0.0423671
ENSG00000161835	GRASP	25836	1028	0.0397894
ENSG00000136560	TANK	21971	870	0.0395977
ENSG00000130203	APOE	19933	722	0.0362213
ENSG00000206172	HBA1	33549	641	0.0191064
