# Supplementary material for: Use of Publication Dynamics to Distinguish Cancer Genes and Bystander Genes
Source: Genes (Basel). 2022 Jun 21;13(7):1105. doi: 10.3390/genes13071105 (PMC9315931; doi:10.3390/genes13071105)
Supplement: Supplementary file 1 [file genes-13-01105-s001.zip › Supplementary_file 3.xlsx]

## Sheet: Supplementary file 3
Comparison of Cancer_Pubs/All_Pubs ratios of cancer genes and passenger genes
Cut-off of All_Pubs = 0										Equal Variance Assumed			Equal Variance NOT Assumed
	N total	Mean	Standard Deviation	Sum	Minimum	Median	Maximum			t Statistic	DF	Prob>|t|	t Statistic	DF	Prob>|t|
V-genes	122	0.65829	0.21241	80.3114	0.18978	0.67884	0.96079		V-genes / passenger genes	14.4837	5694	1.03166e-46	16.8844	128.407	2.08296e-34
CGC-genes	691	0.55428	0.22967	383.008	0	0.55556	1		CGC genes / passenger genes	22.6183	6263	6.00326e-109	24.1141	903.998	1.34881e-99
passenger genes	5574	0.32873	0.24935	1832.33	0	0.28571	1
TSGs	389	0.43113	0.26537	167.71	0	0.41667	1		TSGs / passenger genes	7.79763	5961	7.39557e-15	7.38661	437.17	7.69611e-13
OGs	268	0.48991	0.25802	131.296	0	0.49706	1		OGs / passenger genes	10.32	5840	9.32932e-25	10.0044	291.488	1.89429e-20
TEGs	316	0.28318	0.24174	89.4862	0	0.22255	1		TEGs / passenger genes	-3.16372	5888	0.00157	-3.2525	354.073	0.00125
Cut-off of All_Pubs = 10
	N total	Mean	Standard Deviation	Sum	Minimum	Median	Maximum
V-genes	122	0.65829	0.21241	80.3114	0.18978	0.67884	0.96079		V-genes / passenger genes	17.3313	4163	4.98003e-65	17.4556	128.524	1.02076e-35
CGC genes	668	0.55472	0.22417	370.553	0.05413	0.55556	1		CGC genes / passenger genes	26.3569	4709	6.34351e-143	25.4971	879.752	8.2679e-108
passenger genes	4043	0.3175	0.21403	1283.66	0	0.27778	1
TSGs	314	0.44135	0.25027	138.585	0	0.42857	0.96079		TSGs / passenger genes	9.74988	4355	3.11298e-22	8.53049	349.481	4.48407e-16
OGs	231	0.50268	0.2418	116.12	0	0.5	0.96774		OGs / passenger genes	12.6957	4272	2.80572e-36	11.3876	251.024	1.70153e-24
TEGs	227	0.26928	0.20184	61.1259	0	0.21676	0.90438		TEGs / passenger genes	-3.31297	4268	0.00093079	-3.49115	255.379	0.000566473
Cut-off of All_Pubs = 100
	N total	Mean	Standard Deviation	Sum	Minimum	Median	Maximum
V-genes	119	0.65418	0.213	77.8472	0.18978	0.67641	0.96079		V-genes / passenger genes	16.9607	1601	1.82001e-59	17.1682	138.201	4.40883e-36
CGC genes	511	0.5603	0.22585	286.315	0.05413	0.55856	0.98883		CGC genes / passenger genes	22.7334	1993	6.48151e-102	22.2476	852.968	7.89015e-87
passenger genes	1484	0.3054	0.21606	453.211	0	0.25	0.98883
TSGs	161	0.49545	0.25697	79.7676	0.03347	0.48855	0.96079		TSGs / passenger genes	10.3931	1643	1.50778e-24	9.04387	185.367	2.02767e-16
OGs	159	0.54488	0.23541	86.6357	0.06838	0.53726	0.9621		OGs / passenger genes	13.1646	1641	1.06256e-37	12.2851	187.645	7.75616e-26
TEGs	86	0.2771	0.24	23.8306	0.02246	0.17442	0.90438		TEGs / passenger genes	-1.17344	1568	0.2408	-1.06864	93.1604	0.28799	at 0.05 level Mean1 - Mean2 is NOT significantly different from 0
Cut-off of All_Pubs = 500
	N total	Mean	Standard Deviation	Sum	Minimum	Median	Maximum
V-genes	91	0.64945	0.22611	59.1002	0.18978	0.68057	0.96079		V-genes / passenger genes	14.4639	571	1.26341e-40	14.0449	123.192	2.4297e-27
CGC genes	271	0.57037	0.24123	154.57	0.05413	0.57317	0.98755		CGC genes / passenger genes	16.4227	751	5.15155e-52	15.9353	511.257	1.0397e-46
passenger genes	482	0.28887	0.21659	139.233	0.01905	0.21449	0.97704
TSGs	85	0.53614	0.26998	45.5721	0.03347	0.53118	0.96079		TSGs / passenger genes	9.32834	565	2.41864e-19	8.0023	103.916	1.82822e-12
OGs	101	0.57543	0.22864	58.1189	0.11466	0.57317	0.9621		OGs / passenger genes	11.9731	581	1.11134e-29	11.5563	140.113	4.0986e-22
TEGs	32	0.21353	0.17646	6.83309	0.02246	0.16345	0.79905		TEGs / passenger genes	-1.92497	512	0.05479	-2.30257	37.4874	0.02695
Cut-off of All_Pubs = 1000
	N total	Mean	Standard Deviation	Sum	Minimum	Median	Maximum
V-genes	73	0.64881	0.23465	47.3628	0.18978	0.70276	0.96079		V-genes / passenger genes	13.2157	360	8.81933e-33	12.3517	102.877	4.86449e-22
CGC genes	183	0.5563	0.25105	101.803	0.05413	0.54596	0.97704		CGC genes / passenger genes	13.0532	470	1.90559e-33	12.5378	336.572	7.47417e-30
passenger genes	289	0.27699	0.20952	80.0494	0.02989	0.2069	0.97704
TSGs	64	0.51727	0.28246	33.1051	0.03347	0.49867	0.96079		TSGs / passenger genes	7.75201	351	9.87237e-14	6.42517	79.0318	9.16024e-09
OGs	77	0.5755	0.24058	44.3135	0.11466	0.573	0.9621		OGs / passenger genes	10.7575	364	1.27676e-23	9.93089	108.651	6.3262e-17
TEGs	22	0.18196	0.09643	4.00308	0.02246	0.16997	0.43239		TEGs / passenger genes	-2.10798	309	0.03584	-3.96454	38.445	0.00030948
Cut-off of All_Pubs = 5000
	N total	Mean	Standard Deviation	Sum	Minimum	Median	Maximum
V-genes	21	0.68256	0.25695	14.3337	0.18978	0.75146	0.96079		V-genes / passenger genes	8.36421	99	3.95588e-13	7.07709	26.196	1.55754e-07
CGC genes	51	0.5386	0.27987	27.4686	0.05413	0.573	0.97704		CGC genes / passenger genes	6.809	129	3.3498e-10	6.28661	80.1522	1.59404e-08
passenger genes	80	0.25746	0.19269	20.597	0.02989	0.19257	0.97704
TSGs	15	0.50232	0.34036	7.53485	0.07906	0.52867	0.96079		TSGs / passenger genes	3.93233	93	0.000161878	2.70617	15.7231	0.01575
OGs	27	0.58481	0.2857	15.7899	0.11466	0.61162	0.96079		OGs / passenger genes	6.70288	105	1.0507e-09	5.54323	34.3289	3.28075e-06
TEGs	6	0.1763	0.08952	1.0578	0.09377	0.14552	0.3288		TEGs / passenger genes	-1.0192	84	0.31103	-1.91312	9.00923	0.08799	at 0.05 level Mean1 - Mean2 is NOT significantly different from 0
Cut-off of All_Pubs = 10000
	N total	Mean	Standard Deviation	Sum	Minimum	Median	Maximum
V-genes	11	0.6814	0.30702	7.49543	0.18978	0.78577	0.95767		V-genes / passenger genes	5.53189	53	9.94971e-07	4.36572	12.3445	0.0008609
CGC genes	27	0.55809	0.28948	15.0685	0.14323	0.56364	0.97704		CGC genes / passenger genes	5.14377	69	2.4074e-06	4.74968	42.2254	2.36586e-05
passenger genes	44	0.25511	0.20613	11.2247	0.04447	0.18469	0.97704
TSGs	10	0.43097	0.33025	4.30969	0.1135	0.32419	0.93301		TSGs / passenger genes	2.15999	52	0.03541	1.614	10.6469	0.13575	at 0.05 level Mean1 - Mean2 is NOT significantly different from 0
OGs	14	0.58867	0.34048	8.24145	0.11466	0.7088	0.95767		OGs / passenger genes	4.45516	56	4.0616e-05	3.469	16.1427	0.00313
TEGs	4	0.14256	0.06313	0.57023	0.09377	0.12111	0.23424		TEGs / passenger genes	-1.07784	46	0.28672	-2.54098	10.9196	0.02757	at 0.05 level Mean1 - Mean2 is NOT significantly different from 0
