# Supplementary material for: Use of Publication Dynamics to Distinguish Cancer Genes and Bystander Genes
Source: Genes (Basel). 2022 Jun 21;13(7):1105. doi: 10.3390/genes13071105 (PMC9315931; doi:10.3390/genes13071105)
Supplement: Supplementary file 1 [file genes-13-01105-s001.zip › Supplementary_file 4.xlsx]

## Sheet: Supplementary file 4
ID	HGNC	All_Pubs	Cancer_Pubs	Cancer _Pubs/All_Pubs	Gene symbol (V-genes)	All_Pubs_2022	Cancer_Pubs22	Cancer _Pubs22/All_Pubs22	term of disambiguation	DIS_All_Pubs22	DIS_Cancer_Pubs22	DIS_Cancer _Pubs22/DIS_All_Pubs22	Impact of disambiguation
ENSG00000139618	BRCA2	9462	9091	0.960791	BRCA2	12917	12337	0.955098	breast	9035	8995	0.995573	1.04238
ENSG00000133703	KRAS	10797	10340	0.957673	KRAS	22739	21225	0.933418	GTPase	9535	8956	0.939276	1.00628
ENSG00000121879	PIK3CA	3882	3704	0.954147	PIK3CA	6386	5920	0.927028	kinase	4198	3921	0.934016	1.00754
ENSG00000141736	ERBB2	27406	26070	0.951252	ERBB2	34490	32213	0.933981	tyrosine	4755	4020	0.845426	0.905185
ENSG00000157764	BRAF	11907	11264	0.945998	BRAF	20032	18077	0.902406	kinase	13455	12382	0.920253	1.01978
ENSG00000138413	IDH1	2503	2352	0.939672	IDH1	4384	3853	0.878878	isocitrate	2851	2580	0.904946	1.02966
ENSG00000108375	RNF43	154	144	0.935065	RNF43	297	263	0.885522	ligase	131	112	0.854962	0.965489
ENSG00000213281	NRAS	2748	2567	0.934134	NRAS	6436	5492	0.853325	GTPase	2413	2100	0.870286	1.01988
ENSG00000163041	H3F3A	196	183	0.933673	H3F3A	378	328	0.867725	histone	231	205	0.887446	1.02273
ENSG00000012048	BRCA1	14494	13523	0.933007	BRCA1	19844	18375	0.925973	ubiquitin	1270	1045	0.822835	0.888617
ENSG00000097007	ABL1	1922	1793	0.932882	ABL1	3205	2730	0.851794	tyrosine	1470	1279	0.870068	1.02145
ENSG00000076242	MLH1	4460	4141	0.928475	MLH1	6054	5344	0.882722	mismatch	3888	3557	0.914866	1.03641
ENSG00000186575	NF2	1768	1640	0.927602	NF2	2648	2214	0.836103	merlin	499	393	0.787575	0.94196
ENSG00000274267	HIST1H3B	39	36	0.923077	HIST1H3B	74	64	0.864865	histone	46	39	0.847826	0.980299
ENSG00000117713	ARID1A	695	641	0.922302	ARID1A	1398	1271	0.909156	transcription	739	656	0.887686	0.976385
ENSG00000133895	MEN1	2920	2693	0.92226	MEN1	3850	3310	0.85974	menin	645	504	0.781395	0.908874
ENSG00000095002	MSH2	3605	3303	0.916227	MSH2	5038	4362	0.86582	mismatch	3763	3248	0.863141	0.996906
ENSG00000163930	BAP1	702	643	0.915954	BAP1	1520	1255	0.825658	hydrolase	803	710	0.884184	1.07088
ENSG00000116062	MSH6	1593	1456	0.913999	MSH6	2550	2246	0.880784	mismatch	2098	1843	0.878456	0.997356
ENSG00000181163	NPM1	1296	1184	0.91358	NPM1	2603	2102	0.80753	nucleophosmin	2343	1939	0.827571	1.02482
ENSG00000182054	IDH2	950	862	0.907368	IDH2	1997	1665	0.833751	isocitrate	1406	1204	0.85633	1.02708
ENSG00000141510	TP53	16781	14922	0.88922	TP53	25406	22319	0.878493	antigen	2252	2083	0.924956	1.05289
ENSG00000181555	SETD2	243	215	0.884774	SETD2	529	423	0.799622	transferase	287	211	0.735192	0.919424
ENSG00000147889	CDKN2A	8692	7632	0.878049	CDKN2A	12523	10561	0.843328	kinase	7240	6200	0.856354	1.01545
ENSG00000163939	PBRM1	237	208	0.877637	PBRM1	462	410	0.887446	chromatin	159	139	0.874214	0.98509
ENSG00000099956	SMARCB1	912	790	0.866228	SMARCB1	1367	1176	0.860278	chromatin	419	330	0.787589	0.915506
ENSG00000196712	NF1	4379	3765	0.859785	NF1	7683	5899	0.767799	neurofibromin	1584	1276	0.805556	1.04918
ENSG00000134371	CDC73	272	233	0.856618	CDC73	416	306	0.735577	parafibromin	158	138	0.873418	1.18739
ENSG00000109670	FBXW7	792	676	0.853535	FBXW7	1305	1088	0.833716	F-box	664	528	0.795181	0.953778
ENSG00000189079	ARID2	85	71	0.835294	ARID2	177	146	0.824859	AT-rich	26	22	0.846154	1.02582
ENSG00000156052	GNAQ	384	318	0.828125	GNAQ	659	492	0.746586	nucleotide	116	82	0.706897	0.946839
ENSG00000039068	CDH1	3339	2760	0.826595	CDH1	5252	4010	0.763519	cadherin	3492	2831	0.81071	1.06181
ENSG00000105568	PPP2R1A	101	83	0.821782	PPP2R1A	161	118	0.732919	phosphatase	101	67	0.663366	0.905102
ENSG00000121067	SPOP	183	150	0.819672	SPOP	400	325	0.8125	ubiquitination	174	141	0.810345	0.997347
ENSG00000139687	RB1	2775	2272	0.818739	RB1	5768	3576	0.619972	retinoblastoma	2142	1895	0.884687	1.42698
ENSG00000134086	VHL	3875	3159	0.815226	VHL	5384	4109	0.763187	suppressor	2911	2325	0.798695	1.04653
ENSG00000134853	PDGFRA	1817	1481	0.81508	PDGFRA	2754	2081	0.755628	receptor	1769	1339	0.756925	1.00172
ENSG00000171094	ALK	6400	5198	0.812187	ALK	12596	8820	0.700222	receptor	5250	4490	0.855238	1.22138
ENSG00000106462	EZH2	2935	2378	0.810221	EZH2	5430	4117	0.758195	methyltransferase	3554	2662	0.749015	0.987892
ENSG00000165699	TSC1	1396	1108	0.793696	TSC1	2312	1606	0.694637	hamartin	1131	824	0.728559	1.04883
ENSG00000171456	ASXL1	625	494	0.7904	ASXL1	1131	888	0.785146	transcription	217	176	0.81106	1.03301
ENSG00000118046	STK11	1386	1094	0.789322	STK11	2276	1637	0.719244	kinase	1815	1208	0.665565	0.925367
ENSG00000122025	FLT3	4460	3517	0.788565	FLT3	7209	5231	0.725621	tyrosine	4113	3353	0.81522	1.12348
ENSG00000171862	PTEN	13173	10351	0.785774	PTEN	21278	14900	0.700254	phosphatase	12842	9217	0.717723	1.02495
ENSG00000088256	GNA11	273	212	0.776557	GNA11	466	344	0.738197	G-protein	251	178	0.709163	0.960669
ENSG00000159216	RUNX1	3000	2308	0.769333	RUNX1	4604	3201	0.695265	transcription	2865	1871	0.653054	0.939288
ENSG00000168769	TET2	1152	884	0.767361	TET2	2340	1613	0.689316	dioxygenase	1163	781	0.671539	0.974211
ENSG00000168036	CTNNB1	6285	4778	0.760223	CTNNB1	10232	6874	0.671814	catenin	9249	6102	0.659747	0.982038
ENSG00000184937	WT1	3670	2775	0.756131	WT1	6714	3722	0.554364	Wilms	2787	1985	0.712235	1.28478
ENSG00000115524	SF3B1	585	442	0.755556	SF3B1	1016	775	0.762795	splicing	658	495	0.75228	0.986214
ENSG00000146648	EGFR	76021	57127	0.751463	EGFR	111607	77417	0.693657	receptor	84055	67727	0.805746	1.16159
ENSG00000185920	PTCH1	893	666	0.745801	PTCH1	1919	1243	0.647733	patched	1303	846	0.649271	1.00237
ENSG00000162613	FUBP1	145	107	0.737931	FUBP1	197	152	0.771574	protein	177	132	0.745763	0.966548
ENSG00000171791	BCL2	8531	6142	0.719962	BCL2	70643	38505	0.545065	apoptosis	54218	28062	0.517577	0.94957
ENSG00000101972	STAG2	128	92	0.71875	STAG2	234	171	0.730769	cohesin	109	75	0.688073	0.941574
ENSG00000174775	HRAS	3546	2527	0.712634	HRAS	7423	5327	0.717634	GTPase	4468	3105	0.694942	0.968379
ENSG00000196092	PAX5	1001	710	0.709291	PAX5	1930	1157	0.599482	transcription	1302	683	0.524578	0.875052
ENSG00000131653	TRAF7	51	36	0.705882	TRAF7	106	72	0.679245	ubiquitin	25	14	0.56	0.824444
ENSG00000165731	RET	6133	4310	0.702756	RET	10143	5810	0.572809	receptor	3943	2453	0.622115	1.08608
ENSG00000184634	MED12	290	203	0.7	MED12	506	313	0.618577	mediator	383	220	0.574413	0.928603
ENSG00000141646	SMAD4	3165	2154	0.680569	SMAD4	5272	3087	0.585546	protein	4242	2376	0.560113	0.956565
ENSG00000103126	AXIN1	319	216	0.677116	AXIN1	525	305	0.580952	inhibition	197	106	0.538071	0.926188
ENSG00000083799	CYLD	479	324	0.676409	CYLD	762	460	0.603675	hydrolase	210	90	0.428571	0.709938
ENSG00000183337	BCOR	296	199	0.672297	BCOR	590	415	0.70339	corepressor	125	75	0.6	0.853012
ENSG00000152217	SETBP1	151	100	0.662252	SETBP1	252	160	0.634921	SET-binding	27	22	0.814815	1.28333
ENSG00000148400	NOTCH1	4252	2791	0.656397	NOTCH1	8195	4354	0.5313	receptor	5351	2800	0.523267	0.984881
ENSG00000085224	ATRX	750	488	0.650667	ATRX	1370	891	0.650365	regulator	351	189	0.538462	0.827937
ENSG00000145675	PIK3R1	380	246	0.647368	PIK3R1	761	426	0.55979	kinase	481	262	0.544699	0.973041
ENSG00000147050	KDM6A	291	188	0.646048	KDM6A	573	328	0.572426	demethylase	373	209	0.560322	0.978855
ENSG00000119772	DNMT3A	1689	1082	0.640616	DNMT3A	3752	2023	0.539179	methyltransferase	2649	1317	0.497169	0.922085
ENSG00000128602	SMO	1529	972	0.63571	SMO	3312	1495	0.451389	smoothened	1769	1004	0.567552	1.25735
ENSG00000205755	CRLF2	258	162	0.627907	CRLF2	361	243	0.67313	cytokine	285	173	0.607018	0.901783
ENSG00000142208	AKT1	5626	3441	0.611625	AKT1	9859	4926	0.499645	kinase	8331	4183	0.502101	1.00491
ENSG00000064012	CASP8	3815	2320	0.608126	CASP8	5257	2759	0.524824	caspase	4162	2129	0.511533	0.974675
ENSG00000130816	DNMT1	2559	1555	0.607659	DNMT1	4385	2097	0.478221	methyltransferase	3541	1700	0.48009	1.00391
ENSG00000096968	JAK2	7320	4387	0.599317	JAK2	12703	6522	0.513422	kinase	10132	5138	0.507106	0.987699
ENSG00000127616	SMARCA4	856	494	0.577103	SMARCA4	1502	891	0.593209	transcriptional	1260	708	0.561905	0.947229
ENSG00000198286	CARD11	309	178	0.576052	CARD11	491	265	0.539715	caspase	160	69	0.43125	0.799033
ENSG00000149311	ATM	9171	5255	0.573002	ATM	26253	9990	0.380528	kinase	8004	4994	0.623938	1.63966
ENSG00000169032	MAP2K1	1480	825	0.557432	MAP2K1	2192	1143	0.521442	kinase	2003	1034	0.516226	0.989997
ENSG00000134250	NOTCH2	916	507	0.553493	NOTCH2	1771	794	0.448334	receptor	1099	477	0.434031	0.968097
ENSG00000068078	FGFR3	1986	1067	0.537261	FGFR3	3085	1587	0.514425	receptor	2406	1123	0.46675	0.907324
ENSG00000160201	U2AF1	267	142	0.531835	U2AF1	442	263	0.595023	splicing	298	172	0.577181	0.970016
ENSG00000245848	CEBPA	1892	1005	0.531184	CEBPA	1695	1007	0.5941	CCAAT	1024	559	0.545898	0.918866
ENSG00000134982	APC	16761	8861	0.528668	APC	30468	12971	0.425725	adenomatous	5013	4511	0.89986	2.11371
ENSG00000161547	SRSF2	531	273	0.514124	SRSF2	811	468	0.577065	splicing	561	270	0.481283	0.834019
ENSG00000066468	FGFR2	2162	1100	0.508788	FGFR2	3793	1739	0.458476	receptor	3147	1362	0.432793	0.943982
ENSG00000126012	KDM5C	140	71	0.507143	KDM5C	253	124	0.490119	demethylase	173	73	0.421965	0.860945
ENSG00000100393	EP300	1083	545	0.503232	EP300	1760	858	0.4875	acetyltransferase	1362	594	0.436123	0.894612
ENSG00000204209	DAXX	605	299	0.494215	DAXX	850	419	0.492941	death	268	123	0.458955	0.931055
ENSG00000162434	JAK1	2208	1091	0.494112	JAK1	4011	1719	0.428571	kinase	3548	1432	0.403608	0.941751
ENSG00000095015	MAP3K1	661	324	0.490166	MAP3K1	935	433	0.463102	kinase	809	348	0.430161	0.928869
ENSG00000057657	PRDM1	513	251	0.489279	PRDM1	1059	389	0.367328	zinc	74	30	0.405405	1.10366
ENSG00000156531	PHF6	131	64	0.48855	PHF6	246	108	0.439024	finger	53	22	0.415094	0.945493
ENSG00000049618	ARID1B	176	81	0.460227	ARID1B	316	153	0.484177	chromatin	122	63	0.516393	1.06654
ENSG00000182578	CSF1R	433	198	0.457275	CSF1R	1703	701	0.411627	macrophage	1194	503	0.421273	1.02344
ENSG00000179295	PTPN11	1643	751	0.457091	PTPN11	2573	1112	0.43218	phosphatase	2086	844	0.404602	0.936188
ENSG00000179348	GATA2	902	411	0.455654	GATA2	1924	727	0.377859	transcription	1600	571	0.356875	0.944467
ENSG00000141027	NCOR1	471	211	0.447983	NCOR1	694	286	0.412104	corepressor	583	218	0.373928	0.907364
ENSG00000105639	JAK3	1254	549	0.437799	JAK3	1994	764	0.383149	kinase	1676	605	0.360979	0.942135
ENSG00000087460	GNAS	1040	455	0.4375	GNAS	1652	735	0.444915	protein	1263	548	0.433888	0.975214
ENSG00000135503	ACVR1B	121	52	0.429752	ACVR1B	204	75	0.367647	receptor	182	62	0.340659	0.926593
ENSG00000136826	KLF4	2105	887	0.421378	KLF4	4079	1493	0.366021	zinc	250	114	0.456	1.24583
ENSG00000107485	GATA3	1919	807	0.420532	GATA3	4708	1632	0.346644	transcription	3553	1046	0.294399	0.849284
ENSG00000175387	SMAD2	4156	1729	0.416025	SMAD2	8469	2682	0.316684	decapentaplegic	198	60	0.30303	0.956884
ENSG00000166710	B2M	817	339	0.414933	B2M	1533	557	0.36334	microglobulin	892	322	0.360987	0.993523
ENSG00000102145	GATA1	1292	531	0.410991	GATA1	2838	945	0.332981	erythroid	1524	492	0.322835	0.969529
ENSG00000185338	SOCS1	1245	481	0.386345	SOCS1	2500	809	0.3236	cytokine	2140	592	0.276636	0.854869
ENSG00000157404	KIT	41660	15440	0.370619	KIT	81436	24849	0.305135	kinase	18037	10843	0.601153	1.97012
ENSG00000005339	CREBBP	1248	458	0.366987	CREBBP	2105	735	0.349169	acetyltransferase	1695	480	0.283186	0.811029
ENSG00000110395	CBL	2643	967	0.365872	CBL	4905	1371	0.279511	ligase	1693	771	0.455405	1.62929
ENSG00000116044	NFE2L2	3700	1341	0.362432	NFE2L2	9038	2347	0.259681	nuclear	5230	1162	0.22218	0.855586
ENSG00000183770	FOXL2	471	164	0.348195	FOXL2	964	251	0.260373	forkhead	585	153	0.261538	1.00447
ENSG00000118503	TNFAIP3	913	311	0.340635	TNFAIP3	1506	447	0.296813	ubiquitin	316	94	0.297468	1.00221
ENSG00000117400	MPL	2645	876	0.331191	MPL	4746	1376	0.289928	receptor	1847	728	0.394153	1.35948
ENSG00000172936	MYD88	3789	952	0.251254	MYD88	9618	1838	0.1911	myeloid	6080	1124	0.184868	0.967391
ENSG00000125398	SOX9	2733	664	0.242956	SOX9	6244	1197	0.191704	transcription	4239	896	0.211371	1.10259
ENSG00000135100	HNF1A	1199	288	0.2402	HNF1A	1909	527	0.276061	hepatocyte	1567	412	0.262923	0.952409
ENSG00000079432	CIC	7137	1573	0.220401	CIC	16386	3010	0.183693	capicua	128	77	0.601562	3.27482
ENSG00000165409	TSHR	1301	266	0.204458	TSHR	2109	402	0.190612	receptor	1911	328	0.171638	0.900458
ENSG00000169083	AR	99623	19125	0.191974	AR	220719	31895	0.144505	androgen	14677	9011	0.613954	4.24867
ENSG00000105976	MET	138804	26342	0.189778	MET	244573	42160	0.172382	receptor	17369	7800	0.449076	2.60512
