# Supplementary material for: Use of Publication Dynamics to Distinguish Cancer Genes and Bystander Genes
Source: Genes (Basel). 2022 Jun 21;13(7):1105. doi: 10.3390/genes13071105 (PMC9315931; doi:10.3390/genes13071105)
Supplement: Supplementary file 1 [file genes-13-01105-s001.zip › Supplementary_file 5.xlsx]

## Sheet: Genes with Unique Names
ID	HGNC	All_Pubs	Cancer_Pubs	Cancer _Pubs/All_Pubs	Gene symbol (V-genes)	All_Pubs22	Cancer_Pubs22	Cancer _Pubs22/All_Pubs22	term of disambiguation	DIS_All_Pubs22	DIS_Cancer_Pubs22	DIS_Cancer _Pubs22/DIS_All_Pubs22	Impact of disambiguation				Search query: BRCA2 cancer		Search query: BRCA2		CA			Search query: KRAS cancer		Search query: KRAS		CA			Search query: PIK3CA cancer		Search query: PIK3CA		CA			Search query: TP53 cancer		Search query: TP53		CA			Search query: BRAF cancer		Search query: BRAF		CA
ENSG00000139618	BRCA2	9462	9091	0.960791	BRCA2	12917	12337	0.955098	breast	9035	8995	0.995573	1.04238				Year	Count	Year	Count				Year	Count	Year	Count				Year	Count	Year	Count				Year	Count	Year	Count				Year	Count	Year	Count
ENSG00000133703	KRAS	10797	10340	0.957673	KRAS	22739	21225	0.933418	GTPase	9535	8956	0.939276	1.00628				2022	155	2022	166		0.933735		2022	365	2022	410		0.890244		2022	118	2022	143		0.825175		2022	377	2022	474		0.795359		2022	316	2022	389
ENSG00000121879	PIK3CA	3882	3704	0.954147	PIK3CA	6386	5920	0.927028	kinase	4198	3921	0.934016	1.00754				2021	1041	2021	1090	0.955046			2021	2174	2021	2350	0.925106			2021	761	2021	874	0.870709			2021	2779	2021	3244	0.856658			2021	1974	2021	2233	0.884013
ENSG00000141510	TP53	16781	14922	0.88922	TP53	25406	22319	0.878493	antigen	2252	2083	0.924956	1.05289				2020	1046	2020	1093	0.956999			2020	2000	2020	2125	0.941176			2020	764	2020	856	0.892523			2020	2627	2020	2959	0.8878			2020	2075	2020	2270	0.914097
ENSG00000157764	BRAF	11907	11264	0.945998	BRAF	20032	18077	0.902406	kinase	13455	12382	0.920253	1.01978				2019	930	2019	968	0.960744			2019	1837	2019	1934	0.949845			2019	664	2019	725	0.915862			2019	2237	2019	2523	0.886643			2019	1952	2019	2108	0.925996
ENSG00000076242	MLH1	4460	4141	0.928475	MLH1	6054	5344	0.882722	mismatch	3888	3557	0.914866	1.03641				2018	835	2018	864	0.966435			2018	1672	2018	1783	0.937745			2018	595	2018	644	0.923913			2018	2024	2018	2283	0.886553			2018	1796	2018	1980	0.907071
ENSG00000138413	IDH1	2503	2352	0.939672	IDH1	4384	3853	0.878878	isocitrate	2851	2580	0.904946	1.02966				2017	819	2017	864	0.947917			2017	1664	2017	1771	0.939582			2017	575	2017	608	0.945724			2017	1880	2017	2124	0.885122			2017	1797	2017	1954	0.919652
ENSG00000117713	ARID1A	695	641	0.922302	ARID1A	1398	1271	0.909156	transcription	739	656	0.887686	0.976385				2016	783	2016	801	0.977528			2016	1715	2016	1815	0.944904			2016	602	2016	627	0.960128			2016	1818	2016	2019	0.900446			2016	1711	2016	1868	0.915953
ENSG00000163041	H3F3A	196	183	0.933673	H3F3A	378	328	0.867725	histone	231	205	0.887446	1.02273				2015	727	2015	745	0.975839			2015	1663	2015	1739	0.956297			2015	576	2015	602	0.956811			2015	1731	2015	1946	0.889517			2015	1788	2015	1930	0.926425
ENSG00000163930	BAP1	702	643	0.915954	BAP1	1520	1255	0.825658	hydrolase	803	710	0.884184	1.07088				2014	649	2014	675	0.961481			2014	1585	2014	1661	0.954244			2014	496	2014	518	0.957529			2014	1525	2014	1751	0.870931			2014	1608	2014	1718	0.935972
ENSG00000116062	MSH6	1593	1456	0.913999	MSH6	2550	2246	0.880784	mismatch	2098	1843	0.878456	0.997356				2013	573	2013	616	0.930195			2013	1370	2013	1444	0.948753			2013	370	2013	385	0.961039			2013	1268	2013	1453	0.872677			2013	1288	2013	1389	0.927286
ENSG00000163939	PBRM1	237	208	0.877637	PBRM1	462	410	0.887446	chromatin	159	139	0.874214	0.98509				2012	575	2012	603	0.953566			2012	1206	2012	1272	0.948113			2012	289	2012	307	0.941368			2012	1130	2012	1343	0.8414			2012	1022	2012	1095	0.933333
ENSG00000134371	CDC73	272	233	0.856618	CDC73	416	306	0.735577	parafibromin	158	138	0.873418	1.18739				2011	591	2011	621	0.951691			2011	1012	2011	1066	0.949343			2011	216	2011	225	0.96			2011	1028	2011	1202	0.855241			2011	706	2011	761	0.927727
ENSG00000213281	NRAS	2748	2567	0.934134	NRAS	6436	5492	0.853325	GTPase	2413	2100	0.870286	1.01988				2010	541	2010	577	0.937608			2010	827	2010	884	0.93552			2010	160	2010	163	0.981595			2010	781	2010	886	0.88149			2010	520	2010	571	0.910683
ENSG00000097007	ABL1	1922	1793	0.932882	ABL1	3205	2730	0.851794	tyrosine	1470	1279	0.870068	1.02145				2009	503	2009	531	0.947269			2009	648	2009	685	0.945985			2009	126	2009	136	0.926471			2009	680	2009	771	0.881971			2009	430	2009	463	0.928726
ENSG00000095002	MSH2	3605	3303	0.916227	MSH2	5038	4362	0.86582	mismatch	3763	3248	0.863141	0.996906				2008	456	2008	491	0.928717			2008	430	2008	481	0.893971			2008	88	2008	91	0.967033			2008	577	2008	688	0.838663			2008	307	2008	355	0.864789
ENSG00000147889	CDKN2A	8692	7632	0.878049	CDKN2A	12523	10561	0.843328	kinase	7240	6200	0.856354	1.01545				2007	432	2007	453	0.953642			2007	337	2007	380	0.886842			2007	61	2007	63	0.968254			2007	472	2007	539	0.875696			2007	283	2007	313	0.904153
ENSG00000182054	IDH2	950	862	0.907368	IDH2	1997	1665	0.833751	isocitrate	1406	1204	0.85633	1.02708				2006	424	2006	440	0.963636			2006	285	2006	326	0.874233			2006	71	2006	74	0.959459			2006	382	2006	421	0.907363			2006	250	2006	285	0.877193
ENSG00000108375	RNF43	154	144	0.935065	RNF43	297	263	0.885522	ligase	131	112	0.854962	0.965489				2005	367	2005	387	0.94832			2005	279	2005	312	0.894231			2005	42	2005	44	0.954545			2005	249	2005	280	0.889286			2005	200	2005	228	0.877193
ENSG00000274267	HIST1H3B	39	36	0.923077	HIST1H3B	74	64	0.864865	histone	46	39	0.847826	0.980299				2004	363	2004	392	0.92602			2004	231	2004	255	0.905882			2004	15	2004	15	1			2004	200	2004	225	0.888889			2004	137	2004	162	0.845679
ENSG00000189079	ARID2	85	71	0.835294	ARID2	177	146	0.824859	AT-rich	26	22	0.846154	1.02582				2003	311	2003	326	0.953988			2003	213	2003	240	0.8875			2003	12	2003	12	1			2003	222	2003	237	0.936709			2003	64	2003	90	0.711111
ENSG00000141736	ERBB2	27406	26070	0.951252	ERBB2	34490	32213	0.933981	tyrosine	4755	4020	0.845426	0.905185				2002	344	2002	357	0.963585			2002	181	2002	209	0.866029			2002	7	2002	7		1		2002	157	2002	178	0.882022			2002	17	2002	36	0.472222
ENSG00000181163	NPM1	1296	1184	0.91358	NPM1	2603	2102	0.80753	nucleophosmin	2343	1939	0.827571	1.02482				2001	286	2001	296	0.966216			2001	231	2001	250	0.924			2001	5	2001	5		1		2001	153	2001	173	0.884393			2001	3	2001	24	0.125
ENSG00000012048	BRCA1	14494	13523	0.933007	BRCA1	19844	18375	0.925973	ubiquitin	1270	1045	0.822835	0.888617				2000	250	2000	257	0.972763			2000	223	2000	240	0.929167			2000	1	2000	1		1		2000	151	2000	166	0.909639			2000	7	2000	31	0.225806
ENSG00000122025	FLT3	4460	3517	0.788565	FLT3	7209	5231	0.725621	tyrosine	4113	3353	0.81522	1.12348				1999	248	1999	256	0.96875			1999	225	1999	242	0.929752			1999	4	1999	5		0.8		1999	133	1999	141	0.943262			1999	6	1999	20	0.3
ENSG00000171456	ASXL1	625	494	0.7904	ASXL1	1131	888	0.785146	transcription	217	176	0.81106	1.03301				1998	213	1998	217	0.981567			1998	198	1998	215	0.92093			1994	1	1994	1		1		1998	110	1998	115	0.956522			1998	6	1998	17	0.352941
ENSG00000039068	CDH1	3339	2760	0.826595	CDH1	5252	4010	0.763519	cadherin	3492	2831	0.81071	1.06181				1997	147	1997	152	0.967105			1997	174	1997	202	0.861386					1993	1		0		1997	113	1997	120	0.941667			1997	3	1997	13	0.230769
ENSG00000121067	SPOP	183	150	0.819672	SPOP	400	325	0.8125	ubiquitination	174	141	0.810345	0.997347				1996	90	1996	93	0.967742			1996	146	1996	159	0.918239										1996	79	1996	81	0.975309			1996	4	1996	20	0.2
ENSG00000146648	EGFR	76021	57127	0.751463	EGFR	111607	77417	0.693657	receptor	84055	67727	0.805746	1.16159				1995	35	1995	35	1			1995	154	1995	175	0.88										1995	67	1995	70	0.957143			1995	6	1995	17	0.352941
ENSG00000196712	NF1	4379	3765	0.859785	NF1	7683	5899	0.767799	neurofibromin	1584	1276	0.805556	1.04918				1994	4	1994	4		1		1994	123	1994	140	0.878571										1994	53	1994	54	0.981481			1994	2	1994	10	0.2
ENSG00000134086	VHL	3875	3159	0.815226	VHL	5384	4109	0.763187	suppressor	2911	2325	0.798695	1.04653				1993	3	1993	4		0.75		1993	85	1993	102	0.833333										1993	44	1993	48	0.916667			1993	2	1993	13	0.153846
ENSG00000109670	FBXW7	792	676	0.853535	FBXW7	1305	1088	0.833716	F-box	664	528	0.795181	0.953778											1992	74	1992	77	0.961039										1992	16	1992	17	0.941176			1992	4	1992	11	0.363636
ENSG00000099956	SMARCB1	912	790	0.866228	SMARCB1	1367	1176	0.860278	chromatin	419	330	0.787589	0.915506											1991	85	1991	96	0.885417										1991	8	1991	12	0.666667			1991	3	1991	9
ENSG00000186575	NF2	1768	1640	0.927602	NF2	2648	2214	0.836103	merlin	499	393	0.787575	0.94196											1990	45	1990	48	0.9375										1990	4	1990	4		1		1990	7	1990	16	0.4375
ENSG00000133895	MEN1	2920	2693	0.92226	MEN1	3850	3310	0.85974	menin	645	504	0.781395	0.908874											1989	33	1989	36	0.916667												1989	1		0		1989	5	1989	9
ENSG00000134853	PDGFRA	1817	1481	0.81508	PDGFRA	2754	2081	0.755628	receptor	1769	1339	0.756925	1.00172											1988	29	1988	35	0.828571										1988	1	1988	4		0.25		1988	2	1988	3
ENSG00000115524	SF3B1	585	442	0.755556	SF3B1	1016	775	0.762795	splicing	658	495	0.75228	0.986214											1987	14	1987	17	0.823529										1986	3	1986	4		0.75		1987	3	1987	5
ENSG00000106462	EZH2	2935	2378	0.810221	EZH2	5430	4117	0.758195	methyltransferase	3554	2662	0.749015	0.987892											1986	8	1986	11	0.727273										1985	3	1985	4		0.75				1986	4
ENSG00000162613	FUBP1	145	107	0.737931	FUBP1	197	152	0.771574	protein	177	132	0.745763	0.966548											1985	6	1985	7		0.857143											1984	1		0		1985	2	1985	7
ENSG00000181555	SETD2	243	215	0.884774	SETD2	529	423	0.799622	transferase	287	211	0.735192	0.919424											1984	7	1984	8		0.875									1983	1	1983	1		1		1984	1	1984	3
ENSG00000165699	TSC1	1396	1108	0.793696	TSC1	2312	1606	0.694637	hamartin	1131	824	0.728559	1.04883											1983	1	1983	2		0.5																1983	1	1983	5
ENSG00000171862	PTEN	13173	10351	0.785774	PTEN	21278	14900	0.700254	phosphatase	12842	9217	0.717723	1.02495													1979	1		0																		1982	2
ENSG00000088256	GNA11	273	212	0.776557	GNA11	466	344	0.738197	G-protein	251	178	0.709163	0.960669													1977	3		0																		1981	3
ENSG00000156052	GNAQ	384	318	0.828125	GNAQ	659	492	0.746586	nucleotide	116	82	0.706897	0.946839													1976	1		0																		1980	2
ENSG00000174775	HRAS	3546	2527	0.712634	HRAS	7423	5327	0.717634	GTPase	4468	3105	0.694942	0.968379													1970	1		0																1979	1	1979	1
ENSG00000101972	STAG2	128	92	0.71875	STAG2	234	171	0.730769	cohesin	109	75	0.688073	0.941574													1968	2		0																		1978	1
ENSG00000168769	TET2	1152	884	0.767361	TET2	2340	1613	0.689316	dioxygenase	1163	781	0.671539	0.974211													1967	1		0																		1977	2
ENSG00000118046	STK11	1386	1094	0.789322	STK11	2276	1637	0.719244	kinase	1815	1208	0.665565	0.925367													1966	1		0																		1976	2
ENSG00000105568	PPP2R1A	101	83	0.821782	PPP2R1A	161	118	0.732919	phosphatase	101	67	0.663366	0.905102													1965	1		0																		1975	1
ENSG00000168036	CTNNB1	6285	4778	0.760223	CTNNB1	10232	6874	0.671814	catenin	9249	6102	0.659747	0.982038													1964	3		0																		1974	3
ENSG00000159216	RUNX1	3000	2308	0.769333	RUNX1	4604	3201	0.695265	transcription	2865	1871	0.653054	0.939288													1963	1		0																		1973	1
ENSG00000185920	PTCH1	893	666	0.745801	PTCH1	1919	1243	0.647733	patched	1303	846	0.649271	1.00237													1961	1		0																1972	1	1972	2
ENSG00000165731	RET	6133	4310	0.702756	RET	10143	5810	0.572809	receptor	3943	2453	0.622115	1.08608													1960	1		0																		1971	1
ENSG00000205755	CRLF2	258	162	0.627907	CRLF2	361	243	0.67313	cytokine	285	173	0.607018	0.901783													1959	1		0																		1970	3
ENSG00000183337	BCOR	296	199	0.672297	BCOR	590	415	0.70339	corepressor	125	75	0.6	0.853012													1957	1		0																		1969	2
ENSG00000160201	U2AF1	267	142	0.531835	U2AF1	442	263	0.595023	splicing	298	172	0.577181	0.970016													1956	1		0																		1967	1
ENSG00000184634	MED12	290	203	0.7	MED12	506	313	0.618577	mediator	383	220	0.574413	0.928603													1954	2		0																1962	1	1962	1
ENSG00000127616	SMARCA4	856	494	0.577103	SMARCA4	1502	891	0.593209	transcriptional	1260	708	0.561905	0.947229
ENSG00000147050	KDM6A	291	188	0.646048	KDM6A	573	328	0.572426	demethylase	373	209	0.560322	0.978855
ENSG00000141646	SMAD4	3165	2154	0.680569	SMAD4	5272	3087	0.585546	protein	4242	2376	0.560113	0.956565
ENSG00000131653	TRAF7	51	36	0.705882	TRAF7	106	72	0.679245	ubiquitin	25	14	0.56	0.824444
ENSG00000245848	CEBPA	1892	1005	0.531184	CEBPA	1695	1007	0.5941	CCAAT	1024	559	0.545898	0.918866
ENSG00000145675	PIK3R1	380	246	0.647368	PIK3R1	761	426	0.55979	kinase	481	262	0.544699	0.973041
ENSG00000085224	ATRX	750	488	0.650667	ATRX	1370	891	0.650365	regulator	351	189	0.538462	0.827937
ENSG00000103126	AXIN1	319	216	0.677116	AXIN1	525	305	0.580952	inhibition	197	106	0.538071	0.926188
ENSG00000196092	PAX5	1001	710	0.709291	PAX5	1930	1157	0.599482	transcription	1302	683	0.524578	0.875052
ENSG00000148400	NOTCH1	4252	2791	0.656397	NOTCH1	8195	4354	0.5313	receptor	5351	2800	0.523267	0.984881
ENSG00000171791	BCL2	8531	6142	0.719962	BCL2	70643	38505	0.545065	apoptosis	54218	28062	0.517577	0.94957
ENSG00000049618	ARID1B	176	81	0.460227	ARID1B	316	153	0.484177	chromatin	122	63	0.516393	1.06654
ENSG00000169032	MAP2K1	1480	825	0.557432	MAP2K1	2192	1143	0.521442	kinase	2003	1034	0.516226	0.989997
ENSG00000064012	CASP8	3815	2320	0.608126	CASP8	5257	2759	0.524824	caspase	4162	2129	0.511533	0.974675
ENSG00000096968	JAK2	7320	4387	0.599317	JAK2	12703	6522	0.513422	kinase	10132	5138	0.507106	0.987699
ENSG00000142208	AKT1	5626	3441	0.611625	AKT1	9859	4926	0.499645	kinase	8331	4183	0.502101	1.00491
ENSG00000119772	DNMT3A	1689	1082	0.640616	DNMT3A	3752	2023	0.539179	methyltransferase	2649	1317	0.497169	0.922085
ENSG00000161547	SRSF2	531	273	0.514124	SRSF2	811	468	0.577065	splicing	561	270	0.481283	0.834019
ENSG00000130816	DNMT1	2559	1555	0.607659	DNMT1	4385	2097	0.478221	methyltransferase	3541	1700	0.48009	1.00391
ENSG00000068078	FGFR3	1986	1067	0.537261	FGFR3	3085	1587	0.514425	receptor	2406	1123	0.46675	0.907324
ENSG00000204209	DAXX	605	299	0.494215	DAXX	850	419	0.492941	death	268	123	0.458955	0.931055
ENSG00000100393	EP300	1083	545	0.503232	EP300	1760	858	0.4875	acetyltransferase	1362	594	0.436123	0.894612
ENSG00000134250	NOTCH2	916	507	0.553493	NOTCH2	1771	794	0.448334	receptor	1099	477	0.434031	0.968097
ENSG00000087460	GNAS	1040	455	0.4375	GNAS	1652	735	0.444915	protein	1263	548	0.433888	0.975214
ENSG00000066468	FGFR2	2162	1100	0.508788	FGFR2	3793	1739	0.458476	receptor	3147	1362	0.432793	0.943982
ENSG00000095015	MAP3K1	661	324	0.490166	MAP3K1	935	433	0.463102	kinase	809	348	0.430161	0.928869
ENSG00000126012	KDM5C	140	71	0.507143	KDM5C	253	124	0.490119	demethylase	173	73	0.421965	0.860945
ENSG00000182578	CSF1R	433	198	0.457275	CSF1R	1703	701	0.411627	macrophage	1194	503	0.421273	1.02344
ENSG00000156531	PHF6	131	64	0.48855	PHF6	246	108	0.439024	finger	53	22	0.415094	0.945493
ENSG00000057657	PRDM1	513	251	0.489279	PRDM1	1059	389	0.367328	zinc	74	30	0.405405	1.10366
ENSG00000179295	PTPN11	1643	751	0.457091	PTPN11	2573	1112	0.43218	phosphatase	2086	844	0.404602	0.936188
ENSG00000162434	JAK1	2208	1091	0.494112	JAK1	4011	1719	0.428571	kinase	3548	1432	0.403608	0.941751
ENSG00000141027	NCOR1	471	211	0.447983	NCOR1	694	286	0.412104	corepressor	583	218	0.373928	0.907364
ENSG00000166710	B2M	817	339	0.414933	B2M	1533	557	0.36334	microglobulin	892	322	0.360987	0.993523
ENSG00000105639	JAK3	1254	549	0.437799	JAK3	1994	764	0.383149	kinase	1676	605	0.360979	0.942135
ENSG00000179348	GATA2	902	411	0.455654	GATA2	1924	727	0.377859	transcription	1600	571	0.356875	0.944467
ENSG00000135503	ACVR1B	121	52	0.429752	ACVR1B	204	75	0.367647	receptor	182	62	0.340659	0.926593
ENSG00000102145	GATA1	1292	531	0.410991	GATA1	2838	945	0.332981	erythroid	1524	492	0.322835	0.969529
ENSG00000175387	SMAD2	4156	1729	0.416025	SMAD2	8469	2682	0.316684	decapentaplegic	198	60	0.30303	0.956884
ENSG00000118503	TNFAIP3	913	311	0.340635	TNFAIP3	1506	447	0.296813	ubiquitin	316	94	0.297468	1.00221
ENSG00000107485	GATA3	1919	807	0.420532	GATA3	4708	1632	0.346644	transcription	3553	1046	0.294399	0.849284
ENSG00000005339	CREBBP	1248	458	0.366987	CREBBP	2105	735	0.349169	acetyltransferase	1695	480	0.283186	0.811029
ENSG00000185338	SOCS1	1245	481	0.386345	SOCS1	2500	809	0.3236	cytokine	2140	592	0.276636	0.854869
ENSG00000135100	HNF1A	1199	288	0.2402	HNF1A	1909	527	0.276061	hepatocyte	1567	412	0.262923	0.952409
ENSG00000183770	FOXL2	471	164	0.348195	FOXL2	964	251	0.260373	forkhead	585	153	0.261538	1.00447
ENSG00000116044	NFE2L2	3700	1341	0.362432	NFE2L2	9038	2347	0.259681	nuclear	5230	1162	0.22218	0.855586
ENSG00000125398	SOX9	2733	664	0.242956	SOX9	6244	1197	0.191704	transcription	4239	896	0.211371	1.10259
ENSG00000172936	MYD88	3789	952	0.251254	MYD88	9618	1838	0.1911	myeloid	6080	1124	0.184868	0.967391
ENSG00000165409	TSHR	1301	266	0.204458	TSHR	2109	402	0.190612	receptor	1911	328	0.171638	0.900458
The graphical representations show the CA values (the proportion PubMed publications on genes that mention cancer) for the period of 1970-2021. Time points with less than 10 publications on the given gene were excluded from the graphical representations.
[truncated: 494 more columns]

## Sheet: Genes with Not Unique Names
ID	HGNC	All_Pubs	Cancer_Pubs	Cancer _Pubs/All_Pubs	Gene symbol (V-genes)	All_Pubs22	Cancer_Pubs22	Cancer _Pubs22/All_Pubs22	term of disambiguation	DIS_All_Pubs22	DIS_Cancer_Pubs22	DIS_Cancer _Pubs22/DIS_All_Pubs22	Impact of disambiguation			Search query: APC cancer		Search query: APC		CA		Search query: APC adenomatous cancer		Search query: APC adenomatous		CA			Search query: RB1 cancer		Search query: RB1		CA		Search query: RB1 retinoblastoma cancer		Search query: RB1 retinoblastoma		CA			Search query: ALK cancer		Search query: ALK		CA		Search query: ALK receptor cancer
ENSG00000134982	APC	16761	8861	0.528668	APC	30468	12971	0.425725	adenomatous	5013	4511	0.89986	2.11371			Year	Count	Year	Count	ambiguous		Year	Count	Year	Count	disambiguous			Year	Count	Year	Count	ambiguous		Year	Count	Year	Count	disambiguous			Year	Count	Year	Count	ambiduous		Year	Count
ENSG00000139687	RB1	2775	2272	0.818739	RB1	5768	3576	0.619972	retinoblastoma	2142	1895	0.884687	1.42698			2022	153	2022	388		0.39433	2022	34	2022	43		0.790698		2022	52	2022	86		0.604651	2022	27	2022	34		0.794118		2022	178	2022	269		0.66171	2022	92
ENSG00000171094	ALK	6400	5198	0.812187	ALK	12596	8820	0.700222	receptor	5250	4490	0.855238	1.22138			2021	898	2021	2193	0.409485		2021	175	2021	192	0.911458			2021	438	2021	619	0.707593		2021	145	2021	165	0.878788			2021	1132	2021	1620	0.698765		2021	327
ENSG00000152217	SETBP1	151	100	0.662252	SETBP1	252	160	0.634921	SET-binding	27	22	0.814815	1.28333			2020	878	2020	1974	0.444782		2020	210	2020	233	0.901288			2020	369	2020	522	0.706897		2020	155	2020	166	0.933735			2020	1018	2020	1429	0.712386		2020	320
ENSG00000184937	WT1	3670	2775	0.756131	WT1	6714	3722	0.554364	Wilms	2787	1985	0.712235	1.28478			2019	802	2019	1692	0.473995		2019	179	2019	193	0.927461			2019	279	2019	447	0.624161		2019	119	2019	136	0.875			2019	954	2019	1202	0.793677		2019	321
ENSG00000149311	ATM	9171	5255	0.573002	ATM	26253	9990	0.380528	kinase	8004	4994	0.623938	1.63966			2018	714	2018	1541	0.463335		2018	184	2018	204	0.901961			2018	283	2018	431	0.656613		2018	122	2018	139	0.877698			2018	920	2018	1130	0.814159		2018	364
ENSG00000169083	AR	99623	19125	0.191974	AR	220719	31895	0.144505	androgen	14677	9011	0.613954	4.24867			2017	700	2017	1524	0.459318		2017	178	2017	200	0.89			2017	252	2017	414	0.608696		2017	123	2017	140	0.878571			2017	840	2017	1040	0.807692		2017	500
ENSG00000079432	CIC	7137	1573	0.220401	CIC	16386	3010	0.183693	capicua	128	77	0.601562	3.27482			2016	723	2016	1508	0.479443		2016	231	2016	254	0.909449			2016	233	2016	360	0.647222		2016	117	2016	128	0.914062			2016	813	2016	997	0.815446		2016	559
ENSG00000157404	KIT	41660	15440	0.370619	KIT	81436	24849	0.305135	kinase	18037	10843	0.601153	1.97012			2015	702	2015	1393	0.503948		2015	205	2015	227	0.903084			2015	217	2015	360	0.602778		2015	112	2015	123	0.910569			2015	821	2015	963	0.852544		2015	550
ENSG00000128602	SMO	1529	972	0.63571	SMO	3312	1495	0.451389	smoothened	1769	1004	0.567552	1.25735			2014	642	2014	1329	0.48307		2014	206	2014	235	0.876596			2014	175	2014	314	0.557325		2014	93	2014	99	0.939394			2014	651	2014	808	0.805693		2014	445
ENSG00000136826	KLF4	2105	887	0.421378	KLF4	4079	1493	0.366021	zinc	250	114	0.456	1.24583			2013	540	2013	1235	0.437247		2013	200	2013	230	0.869565			2013	145	2013	285	0.508772		2013	96	2013	112	0.857143			2013	550	2013	671	0.819672		2013	390
ENSG00000110395	CBL	2643	967	0.365872	CBL	4905	1371	0.279511	ligase	1693	771	0.455405	1.62929			2012	525	2012	1118	0.469589		2012	184	2012	213	0.86385			2012	137	2012	237	0.578059		2012	76	2012	86	0.883721			2012	396	2012	526	0.752852		2012	275
ENSG00000105976	MET	138804	26342	0.189778	MET	244573	42160	0.172382	receptor	17369	7800	0.449076	2.60512			2011	495	2011	1099	0.450409		2011	176	2011	206	0.854369			2011	119	2011	220	0.540909		2011	74	2011	88	0.840909			2011	290	2011	430	0.674419		2011	208
ENSG00000198286	CARD11	309	178	0.576052	CARD11	491	265	0.539715	caspase	160	69	0.43125	0.799033			2010	501	2010	1074	0.46648		2010	169	2010	191	0.884817			2010	96	2010	178	0.539326		2010	58	2010	71	0.816901			2010	183	2010	281	0.651246		2010	127
ENSG00000083799	CYLD	479	324	0.676409	CYLD	762	460	0.603675	hydrolase	210	90	0.428571	0.709938			2009	442	2009	1065	0.415023		2009	174	2009	197	0.883249			2009	83	2009	142	0.584507		2009	48	2009	52	0.923077			2009	121	2009	213	0.568075		2009	76
ENSG00000117400	MPL	2645	876	0.331191	MPL	4746	1376	0.289928	receptor	1847	728	0.394153	1.35948			2008	515	2008	1069	0.481759		2008	196	2008	215	0.911628			2008	92	2008	161	0.571429		2008	48	2008	57	0.842105			2008	110	2008	208	0.528846		2008	62
																2007	504	2007	1108	0.454874		2007	205	2007	222	0.923423			2007	79	2007	141	0.560284		2007	43	2007	45	0.955556			2007	98	2007	194	0.505155		2007	64
																2006	418	2006	915	0.456831		2006	172	2006	189	0.910053			2006	70	2006	130	0.538462		2006	38	2006	44	0.863636			2006	84	2006	171	0.491228		2006	54
The graphical representations show the CA values (the proportion PubMed publications on genes that mention cancer) for the period of 1970-2021. Time points with less than 10 publications on the given gene were excluded from the graphical representations.																2005	444	2005	937	0.473853		2005	172	2005	194	0.886598			2005	76	2005	139	0.546763		2005	50	2005	58	0.862069			2005	88	2005	169	0.52071		2005	52
																2004	404	2004	929	0.434876		2004	183	2004	210	0.871429			2004	62	2004	100	0.62		2004	37	2004	44	0.840909			2004	75	2004	159	0.471698		2004	46
																2003	353	2003	797	0.442911		2003	146	2003	165	0.884848			2003	67	2003	114	0.587719		2003	44	2003	47	0.93617			2003	73	2003	152	0.480263		2003	46
																2002	394	2002	898	0.438753		2002	182	2002	196	0.928571			2002	49	2002	83	0.590361		2002	33	2002	38	0.868421			2002	60	2002	128	0.46875		2002	37
																2001	355	2001	891	0.398429		2001	174	2001	186	0.935484			2001	56	2001	88	0.636364		2001	36	2001	37	0.972973			2001	51	2001	103	0.495146		2001	34
																2000	325	2000	811	0.40074		2000	159	2000	186	0.854839			2000	51	2000	75	0.68		2000	37	2000	40	0.925			2000	43	2000	99	0.434343		2000	28
																1999	327	1999	792	0.412879		1999	156	1999	174	0.896552			1999	43	1999	68	0.632353		1999	34	1999	39	0.871795			1999	38	1999	88	0.431818		1999	22
																1998	241	1998	662	0.364048		1998	124	1998	138	0.898551			1998	48	1998	74	0.648649		1998	33	1998	36	0.916667			1998	20	1998	61	0.327869		1998	10
																1997	238	1997	666	0.357357		1997	128	1997	135	0.948148			1997	52	1997	73	0.712329		1997	36	1997	41	0.878049			1997	29	1997	85	0.341176		1997	20
																1996	206	1996	579	0.355786		1996	104	1996	111	0.936937			1996	40	1996	68	0.588235		1996	33	1996	43	0.767442			1996	18	1996	62	0.290323		1996	14
																1995	154	1995	478	0.322176		1995	80	1995	90	0.888889			1995	39	1995	60	0.65		1995	30	1995	34	0.882353			1995	15	1995	46	0.326087		1995	10
																1994	150	1994	406	0.369458		1994	86	1994	88	0.977273			1994	50	1994	76	0.657895		1994	42	1994	49	0.857143			1994	6	1994	31	0.193548		1994	3
																1993	122	1993	347	0.351585		1993	60	1993	63	0.952381			1993	37	1993	60	0.616667		1993	33	1993	39	0.846154			1993	6	1993	33	0.181818		1993	2
																1992	83	1992	251	0.330677		1992	45	1992	46	0.978261			1992	40	1992	59	0.677966		1992	32	1992	39	0.820513			1992	3	1992	31	0.0967742
																1991	43	1991	214	0.200935		1991	18	1991	19	0.947368			1991	18	1991	38	0.473684		1991	16	1991	18	0.888889			1991	2	1991	26	0.0769231
																1990	33	1990	184	0.179348		1990	3	1990	3		1		1990	18	1990	30	0.6		1990	15	1990	15	1			1990	4	1990	30	0.133333		1990	1
																1989	26	1989	154	0.168831		1989	8	1989	8		1		1989	23	1989	40	0.575		1989	21	1989	21	1			1989	5	1989	36	0.138889		1989	1
																1988	21	1988	141	0.148936									1988	7	1988	14	0.5		1988	7	1988	7		1				1988	26	0
																1987	4	1987	83	0.0481928									1987	5	1987	12	0.416667		1987	5	1987	5		1		1987	2	1987	23	0.0869565
																1986	7	1986	85	0.0823529									1986	4	1986	13	0.307692		1986	4	1986	5		0.8		1986	5	1986	24	0.208333		1986	1
																1985	5	1985	89	0.0561798									1985	7	1985	8		0.875	1985	7	1985	7		1		1985	2	1985	15	0.133333
																1984	5	1984	56	0.0892857									1984	5	1984	8		0.625	1984	5	1984	5		1		1984	2	1984	18	0.111111
																1983	6	1983	58	0.103448									1983	2	1983	4		0.5	1983	1	1983	1		1		1983	1	1983	14	0.0714286
																1982	5	1982	35	0.142857		1982	1	1982	1		1		1982	1	1982	2		0.5	1982	1	1982	1		1		1982	4	1982	15	0.266667
																1981	1	1981	25	0.04											1981	1		0								1981	2	1981	10	0.2
																1980	2	1980	22	0.0909091									1980	1	1980	3		0.333333	1980	1	1980	1		1		1980	2	1980	17	0.117647
																1979	1	1979	9		0.111111										1979	2		0								1979	3	1979	18	0.166667
																1978	2	1978	19		0.105263								1978	2	1978	3		0.666667	1978	2	1978	2		1		1978	2	1978	13	0.153846
																		1977	9		0								1977	1	1977	2		0.5	1977	1	1977	1		1		1977	2	1977	15	0.133333
																		1976	6		0								1976	1	1976	2		0.5								1976	2	1976	12	0.166667
																		1975	7		0								1975	1	1975	4		0.25								1975	1	1975	16	0.0625
																		1974	1		0										1966	1		0								1974	2	1974	12	0.166667
																		1973	3		0																							1973	1		0
																		1972	1		0																							1972	5		0
																		1971	2		0																							1971	12	0
																		1970	3		0																							1970	8		0
																		1969	3		0																					1969	4	1969	14	0.285714
																		1968	1		0																					1968	1	1968	11	0.0909091
																		1966	1		0																					1967	1	1967	7	0.142857
																		1965	2		0																							1965	1		0
																		1964	3		0																							1960	1		0
																		1963	1		0																							1953	1		0
																		1962	6		0
																		1961	3		0
																1960	1	1960	6		0.166667
																1959	1	1959	5		0.2
																		1958	4		0
																1957	1	1957	17	0.0588235
																		1956	40	0
																		1955	6		0
																		1952	2		0
																		1947	1		0
[truncated: 133 more columns]

## Sheet: Unique_CA_t vs CA_2017-2021
Genes with unique names (V-genes)	CAt	CA(years:2017-2021)			N	Mean	SD	SEM	Median
BRCA2	0.955098	0.957428		CAt	106	0.63112	0.20452	0.01986	0.67247
KRAS	0.933418	0.938691		CA(years:2017-2021)	106	0.67069	0.19163	0.01861	0.70978
PIK3CA	0.927028	0.909746
TP53	0.878493	0.880555			t Statistic	DF	Prob>|t|				Null Hypothesis: mean1-mean2 = 0
BRAF	0.902406	0.910166		Equal Variance Assumed	-1.45366	210	0.14753				Alternative Hypothesis: mean1-mean2 <> 0
MLH1	0.882722	0.88405		Equal Variance NOT Assumed (Welch Correction)	-1.45366	209.117	0.14754				At 0.05 level, when equal variance is assumed, Mean1 - Mean2 is NOT significantly different from 0
IDH1	0.878878	0.893575									At 0.05 level, when equal variance is NOT assumed, Mean1 - Mean2 is NOT significantly different from 0
ARID1A	0.909156	0.924919
H3F3A	0.867725	0.878065
BAP1	0.825658	0.895752
MSH6	0.880784	0.935847
PBRM1	0.887446	0.947775
CDC73	0.735577	0.707794
NRAS	0.853325	0.900459
ABL1	0.851794	0.840824
MSH2	0.86582	0.912889
CDKN2A	0.843328	0.811341
IDH2	0.833751	0.838246
RNF43	0.885522	0.895023
HIST1H3B	0.864865	0.845788
ARID2	0.824859	0.782924
ERBB2	0.933981	0.949371
NPM1	0.80753	0.841991
BRCA1	0.925973	0.939416
FLT3	0.725621	0.845592
ASXL1	0.785146	0.791389
CDH1	0.763519	0.799799
SPOP	0.8125	0.873442
EGFR	0.693657	0.666666
NF1	0.767799	0.796473
VHL	0.763187	0.713107
FBXW7	0.833716	0.85085
SMARCB1	0.860278	0.902286
NF2	0.836103	0.808751
MEN1	0.85974	0.799915
PDGFRA	0.755628	0.760866
SF3B1	0.762795	0.775457
EZH2	0.758195	0.750529
FUBP1	0.771574	0.83889
SETD2	0.799622	0.803737
TSC1	0.694637	0.649643
PTEN	0.700254	0.665728
GNA11	0.738197	0.737455
GNAQ	0.746586	0.75623
HRAS	0.717634	0.809499
STAG2	0.730769	0.766429
TET2	0.689316	0.683435
STK11	0.719244	0.758218
PPP2R1A	0.732919	0.719401
CTNNB1	0.671814	0.703776
RUNX1	0.695265	0.72484
PTCH1	0.647733	0.645397
RET	0.572809	0.578161
CRLF2	0.67313	0.768101
BCOR	0.70339	0.775723
U2AF1	0.595023	0.696786
MED12	0.618577	0.711768
SMARCA4	0.593209	0.725018
KDM6A	0.572426	0.548903
SMAD4	0.585546	0.60242
TRAF7	0.679245	0.76992
CEBPA	0.5941	0.595361
PIK3R1	0.55979	0.589969
ATRX	0.650365	0.805267
AXIN1	0.580952	0.561771
PAX5	0.599482	0.725547
NOTCH1	0.5313	0.557242
BCL2	0.545065	0.515328
ARID1B	0.484177	0.490371
MAP2K1	0.521442	0.700111
CASP8	0.524824	0.540337
JAK2	0.513422	0.56352
AKT1	0.499645	0.557231
DNMT3A	0.539179	0.554524
SRSF2	0.577065	0.736722
DNMT1	0.478221	0.474275
FGFR3	0.514425	0.642226
DAXX	0.492941	0.660457
EP300	0.4875	0.553161
NOTCH2	0.448334	0.475076
GNAS	0.444915	0.548343
FGFR2	0.458476	0.610405
MAP3K1	0.463102	0.633999
KDM5C	0.490119	0.622626
CSF1R	0.411627	0.418127
PHF6	0.439024	0.510779
PRDM1	0.367328	0.389938
PTPN11	0.43218	0.583598
JAK1	0.428571	0.46888
NCOR1	0.412104	0.399092
B2M	0.36334	0.415338
JAK3	0.383149	0.432151
GATA2	0.377859	0.523241
ACVR1B	0.367647	0.449755
GATA1	0.332981	0.422415
SMAD2	0.316684	0.314141
TNFAIP3	0.296813	0.286059
GATA3	0.346644	0.482659
CREBBP	0.349169	0.486019
SOCS1	0.3236	0.357904
HNF1A	0.276061	0.400346
FOXL2	0.260373	0.307515
NFE2L2	0.259681	0.249349
SOX9	0.191704	0.256162
MYD88	0.1911	0.234963
TSHR	0.190612	0.194002

## Sheet: Not_Unique_CA_t vs CA_2017-2021
Genes with not unique names (V-genes)	CAt _DIS	CA(2017-2021)-DIS			N	Mean	SD	SEM	Median
APC	0.89986	0.906434		CAt _DIS	16	0.61184	0.17495	0.04374	0.60136
RB1	0.884687	0.888758		CA(2017-2021)_DIS	16	0.65256	0.19134	0.04784	0.64123
ALK	0.855238	0.875477
SETBP1	0.814815	0.90909			t Statistic	DF	Prob>|t|				Null Hypothesis: mean1-mean2 = 0
WT1	0.712235	0.659116		Equal Variance Assumed	-0.62817	30	0.53465				Alternative Hypothesis: mean1-mean2 <> 0
ATM	0.623938	0.69208		Equal Variance NOT Assumed (Welch Correction)	-0.62817	29.7624	0.53469				At 0.05 level, when equal variance is assumed, Mean1 - Mean2 is NOT significantly different from 0
AR	0.613954	0.700451									At 0.05 level, when equal variance is NOT assumed, Mean1 - Mean2 is NOT significantly different from 0
CIC	0.601562	0.775029
KIT	0.601153	0.608387
SMO	0.567552	0.598537
KLF4	0.456	0.362617
CBL	0.455405	0.62334
MET	0.449076	0.595043
CARD11	0.43125	0.398148
CYLD	0.428571	0.296886
MPL	0.394153	0.551501
