# Supplementary material for: Use of Publication Dynamics to Distinguish Cancer Genes and Bystander Genes
Source: Genes (Basel). 2022 Jun 21;13(7):1105. doi: 10.3390/genes13071105 (PMC9315931; doi:10.3390/genes13071105)
Supplement: Supplementary file 1 [file genes-13-01105-s001.zip › Supplementary_file 6.xlsx]

## Sheet: Genes with Unique Names
ID	HGNC	All_Pubs	Cancer_Pubs	Cancer _Pubs/All_Pubs	Gene symbol (passengers)	All_Pubs22	Cancer_Pubs22	Cancer _Pubs22/All_Pubs22	term of disambiguation	DIS_All_Pubs22	DIS_Cancer_Pubs22	DIS_Cancer _Pubs22/DIS_All_Pubs22	Impact of disambiguation				Search query: TLR3 cancer		Search query: TLR3		CA		Search query: TLR3 Toll-like cancer		Search query: TLR3 Toll-like		CA			Search query: CYP3A5 cancer		Search query: CYP3A5		CA		Search query: CYP3A5 Cytochrome cancer		Search query: CYP3A5 Cytochrome		CA			Search query: BMP4 cancer		Search query: BMP4		CA		Search query: BMP4 morphogenetic cancer
ENSG00000164342	TLR3	2806	519	0.184961	TLR3	6099	1024	0.167896	toll-like	5177	845	0.163222	0.972159				Year	Count	Year	Count	ambiguous		Year	Count	Year	Count	disambiguous			Year	Count	Year	Count	ambiguous		Year	Count	Year	Count	disambiguous			Year	Count	Year	Count	ambiguous		Year
ENSG00000106258	CYP3A5	8820	1394	0.15805	CYP3A5	13456	2118	0.157402	cytochrome	13051	2002	0.153398	0.974564				2022	23	2022	118		0.194915	2022	14	2022	73		0.191781		2022	20	2022	87		0.229885	2022	17	2022	70		0.242857		2022	11	2022	74		0.148649	2022
ENSG00000125378	BMP4	2122	458	0.215834	BMP4	6183	893	0.144428	morphogenetic	4883	711	0.145607	1.00816				2021	96	2021	430	0.223256		2021	64	2021	302	0.211921			2021	108	2021	529	0.204159		2021	96	2021	466	0.206009			2021	56	2021	302	0.18543		2021
ENSG00000108821	COL1A1	1994	375	0.188064	COL1A1	4945	880	0.177958	collagen	3427	491	0.143274	0.805102				2020	84	2020	447	0.187919		2020	64	2020	341	0.187683			2020	132	2020	622	0.212219		2020	119	2020	579	0.205527			2020	42	2020	267	0.157303		2020
ENSG00000086991	NOX4	1283	246	0.191738	NOX4	3771	533	0.141342	oxidase	3266	456	0.13962	0.98782				2019	67	2019	342	0.195906		2019	49	2019	265	0.184906			2019	114	2019	567	0.201058		2019	108	2019	541	0.19963			2019	50	2019	274	0.182482		2019
ENSG00000007171	NOS2	4690	961	0.204904	NOS2	15097	1878	0.124396	synthase	14235	1711	0.120197	0.966246				2018	69	2018	384	0.179688		2018	57	2018	303	0.188119			2018	123	2018	631	0.194929		2018	117	2018	596	0.196309			2018	43	2018	252	0.170635		2018
ENSG00000136869	TLR4	11169	1589	0.142269	TLR4	30094	3636	0.120821	toll-like	25343	2934	0.115772	0.958204				2017	75	2017	383	0.195822		2017	59	2017	320	0.184375			2017	108	2017	631	0.171157		2017	98	2017	597	0.164154			2017	52	2017	270	0.192593		2017
ENSG00000137462	TLR2	6493	717	0.110427	TLR2	14715	1445	0.0981991	toll-like	12817	1235	0.0963564	0.981235				2016	73	2016	346	0.210983		2016	59	2016	284	0.207746			2016	99	2016	602	0.164452		2016	90	2016	571	0.157618			2016	55	2016	307	0.179153		2016
ENSG00000138109	CYP2C9	4447	415	0.0933213	CYP2C9	6219	621	0.0998553	cytochrome	5482	516	0.0941262	0.942626				2015	72	2015	416	0.173077		2015	61	2015	354	0.172316			2015	120	2015	653	0.183767		2015	114	2015	628	0.181529			2015	60	2015	314	0.191083		2015
ENSG00000165841	CYP2C19	4615	388	0.0840737	CYP2C19	6732	606	0.0900178	cytochrome	5821	504	0.0865831	0.961844				2014	73	2014	420	0.17381		2014	67	2014	372	0.180108			2014	121	2014	701	0.172611		2014	118	2014	681	0.173275			2014	41	2014	292	0.140411		2014
ENSG00000110799	VWF	8708	711	0.0816491	VWF	12559	1095	0.0871885	Willebrand	10927	869	0.0795278	0.912136				2013	70	2013	436	0.16055		2013	63	2013	378	0.166667			2013	87	2013	668	0.13024		2013	81	2013	647	0.125193			2013	47	2013	352	0.133523		2013
ENSG00000125730	C3	29871	3601	0.120552	C3	85792	7822	0.091174	complement	26578	1998	0.075175	0.824522				2012	62	2012	379	0.163588		2012	53	2012	345	0.153623			2012	97	2012	693	0.139971		2012	89	2012	676	0.131657			2012	56	2012	323	0.173375		2012
ENSG00000188906	LRRK2	1844	113	0.0612798	LRRK2	3241	233	0.0718914	kinase	2604	194	0.0745008	1.0363				2011	63	2011	382	0.164921		2011	56	2011	353	0.15864			2011	105	2011	637	0.164835		2011	102	2011	625	0.1632			2011	58	2011	302	0.192053		2011
ENSG00000106804	C5	10811	1168	0.108038	C5	38105	3187	0.0836373	complement	7827	568	0.0725693	0.867667				2010	42	2010	337	0.124629		2010	38	2010	302	0.125828			2010	98	2010	630	0.155556		2010	93	2010	618	0.150485			2010	36	2010	288	0.125		2010
ENSG00000160323	ADAMTS13	2055	148	0.0720195	ADAMTS13	3406	252	0.0739871	metalloproteinase	2593	172	0.0663324	0.896541				2009	45	2009	310	0.145161		2009	36	2009	282	0.12766			2009	77	2009	533	0.144465		2009	67	2009	513	0.130604			2009	35	2009	299	0.117057		2009
ENSG00000164867	NOS3	4793	352	0.0734404	NOS3	10415	592	0.0568411	synthase	9929	524	0.0527747	0.92846				2008	34	2008	257	0.132296		2008	32	2008	235	0.13617			2008	84	2008	563	0.149201		2008	74	2008	547	0.135283			2008	37	2008	253	0.146245		2008
ENSG00000084674	APOB	11964	532	0.0444667	APOB	16794	786	0.0468024	apolipoprotein	14758	678	0.0459412	0.981598				2007	30	2007	227	0.132159		2007	28	2007	208	0.134615			2007	99	2007	524	0.188931		2007	97	2007	521	0.18618			2007	27	2007	245	0.110204		2007
ENSG00000183873	SCN5A	1837	76	0.0413718	SCN5A	2819	123	0.0436325	sodium	2328	102	0.0438144	1.00417				2006	16	2006	201	0.079602		2006	16	2006	187	0.0855615			2006	82	2006	554	0.148014		2006	81	2006	551	0.147005			2006	23	2006	222	0.103604		2006
ENSG00000198626	RYR2	2770	148	0.0534296	RYR2	8525	265	0.031085	ryanodine	8191	228	0.0278354	0.895461				2005	13	2005	137	0.0948905		2005	12	2005	131	0.0916031			2005	69	2005	465	0.148387		2005	66	2005	460	0.143478			2005	22	2005	198	0.111111		2005
																	2004	6	2004	79	0.0759494		2004	6	2004	75	0.08			2004	53	2004	426	0.124413		2004	53	2004	424	0.125			2004	25	2004	207	0.120773		2004
																	2003	8	2003	44	0.181818		2003	8	2003	44	0.181818			2003	56	2003	384	0.145833		2003	56	2003	384	0.145833			2003	20	2003	185	0.108108		2003
The graphical representations show the CA values (the proportion PubMed publications on genes that mention cancer) for the period of 1970-2021. Time points with less than 10 publications on the given gene were excluded from the graphical representations.																	2002	1	2002	13	0.0769231		2002	1	2002	13	0.0769231			2002	45	2002	328	0.137195		2002	45	2002	328	0.137195			2002	11	2002	154	0.0714286		2002
																	2001	2	2001	5		0.4	2001	2	2001	5		0.4		2001	28	2001	338	0.0828402		2001	28	2001	338	0.0828402			2001	15	2001	140	0.107143		2001
																			2000	5		0			2000	5		0		2000	34	2000	332	0.10241		2000	34	2000	332	0.10241			2000	19	2000	142	0.133803		2000
																			1989	1		0								1999	28	1999	315	0.0888889		1999	28	1999	315	0.0888889			1999	10	1999	143	0.0699301		1999
																														1998	25	1998	277	0.0902527		1998	25	1998	277	0.0902527			1998	12	1998	124	0.0967742		1998
																														1997	28	1997	212	0.132075		1997	28	1997	212	0.132075			1997	6	1997	84	0.0714286		1997
																														1996	18	1996	188	0.0957447		1996	18	1996	188	0.0957447			1996	8	1996	75	0.106667		1996
																														1995	18	1995	127	0.141732		1995	18	1995	127	0.141732			1995	8	1995	45	0.177778		1995
																														1994	14	1994	98	0.142857		1994	14	1994	98	0.142857			1994	5	1994	25	0.2		1994
																														1993	15	1993	69	0.217391		1993	15	1993	69	0.217391			1993	3	1993	16	0.1875		1993
																														1992	6	1992	41	0.146341		1992	6	1992	41	0.146341					1992	3		0
																														1991	1	1991	6		0.166667	1991	1	1991	6		0.166667				1991	5		0
																														1990	1	1990	9		0.111111	1990	1	1990	9		0.111111				1989	1		0
																														1989	4	1989	7		0.571429	1989	4	1989	7		0.571429
																														1988	1	1988	4		0.25	1988	1	1988	4		0.25
																																1986	4		0			1986	4		0
																																1980	1		0			1980	1		0
[truncated: 164 more columns]

## Sheet: Genes with Not Unique Names
ID	HGNC	All_Pubs	Cancer_Pubs	Cancer _Pubs/All_Pubs	Gene symbol (passengers)	All_Pubs22	Cancer_Pubs22	Cancer _Pubs22/All_Pubs22	term of disambiguation	DIS_All_Pubs22	DIS_Cancer_Pubs22	DIS_Cancer _Pubs22/DIS_All_Pubs22	Impact of disambiguation				Search query: LMNA cancer		Search query: LMNA		CA		Search query: LMNA Prelamin cancer		Search query: LMNA Prelamin		CA			Search query: APP cancer		Search query: APP		CA		Search query: APP amyloid cancer		Search query: APP amyloid		CA			Search query: LPL cancer		Search query: LPL		CA		Search query: LPL lipase cancer
ENSG00000160789	LMNA	1309	145	0.110772	LMNA	2156	265	0.122913	prelamin	273	26	0.0952381	0.774843				Year	Count	Year	Count	ambiguous		Year	Count	Year	Count	disambiguous			Year	Count	Year	Count	ambiguous		Year	Count	Year	Count	disambiguous			Year	Count	Year	Count	ambiguous		Year
ENSG00000142192	APP	15436	1466	0.0949728	APP	40288	3212	0.079726	amyloid	15636	939	0.0600537	0.753252				2022	9	2022	36		0.25	2022	1	2022	5		0.2		2022	140	2022	1440		0.0972222	2022	11	2022	231		0.047619		2022	13	2022	107		0.121495	2022
ENSG00000175445	LPL	3928	507	0.129073	LPL	8050	820	0.101863	lipase	5357	283	0.0528281	0.518617				2021	29	2021	175	0.165714				2021	11	0			2021	453	2021	5261	0.0861053		2021	58	2021	918	0.0631808			2021	62	2021	422	0.146919		2021
ENSG00000166147	FBN1	1400	73	0.0521429	FBN1	2483	167	0.0672573	fibrillin	2125	110	0.0517647	0.769651				2020	33	2020	190	0.173684		2020	1	2020	18	0.0555556			2020	408	2020	4518	0.0903054		2020	63	2020	966	0.0652174			2020	50	2020	379	0.131926		2020
ENSG00000159640	ACE	24334	1295	0.0532177	ACE	43977	2369	0.0538691	angiotensin	28773	968	0.0336427	0.624526				2019	27	2019	162	0.166667		2019	2	2019	16	0.125			2019	286	2019	3400	0.0841176		2019	44	2019	856	0.0514019			2019	52	2019	344	0.151163		2019
																	2018	26	2018	178	0.146067		2018	6	2018	20	0.3			2018	267	2018	3113	0.0857694		2018	45	2018	845	0.0532544			2018	37	2018	341	0.108504		2018
																	2017	19	2017	123	0.154472		2017	3	2017	14	0.214286			2017	212	2017	2583	0.0820751		2017	41	2017	860	0.0476744			2017	39	2017	354	0.110169		2017
The graphical representations show the CA values (the proportion PubMed publications on genes that mention cancer) for the period of 1970-2021. Time points with less than 10 publications on the given gene were excluded from the graphical representations.																	2016	18	2016	129	0.139535		2016	3	2016	17	0.176471			2016	133	2016	2093	0.0635452		2016	40	2016	759	0.0527009			2016	42	2016	323	0.130031		2016
																	2015	18	2015	106	0.169811		2015	2	2015	15	0.133333			2015	114	2015	1753	0.0650314		2015	45	2015	782	0.0575448			2015	42	2015	327	0.12844		2015
																	2014	11	2014	94	0.117021		2014	2	2014	16	0.125			2014	103	2014	1465	0.0703072		2014	46	2014	752	0.0611702			2014	34	2014	283	0.120141		2014
																	2013	11	2013	114	0.0964912		2013	3	2013	16	0.1875			2013	66	2013	1293	0.0510441		2013	38	2013	817	0.0465116			2013	32	2013	312	0.102564		2013
																	2012	10	2012	113	0.0884956				2012	16	0			2012	64	2012	1237	0.0517381		2012	44	2012	824	0.0533981			2012	33	2012	232	0.142241		2012
																	2011	10	2011	105	0.0952381				2011	21	0			2011	66	2011	1025	0.0643902		2011	49	2011	702	0.0698006			2011	32	2011	259	0.123552		2011
																	2010	8	2010	92	0.0869565		2010	1	2010	13	0.0769231			2010	48	2010	933	0.0514469		2010	32	2010	635	0.0503937			2010	31	2010	252	0.123016		2010
																	2009	7	2009	93	0.0752688				2009	10	0			2009	47	2009	778	0.0604113		2009	33	2009	540	0.0611111			2009	35	2009	261	0.1341		2009
																	2008	7	2008	88	0.0795455				2008	14	0			2008	35	2008	750	0.0466667		2008	22	2008	489	0.0449898			2008	20	2008	205	0.097561		2008
																	2007	6	2007	80	0.075		2007	2	2007	11	0.181818			2007	55	2007	735	0.0748299		2007	38	2007	490	0.077551			2007	21	2007	210	0.1		2007
																	2006	4	2006	55	0.0727273				2006	8		0		2006	62	2006	715	0.0867133		2006	45	2006	500	0.09			2006	19	2006	217	0.0875576		2006
																	2005	5	2005	76	0.0657895				2005	13	0			2005	30	2005	581	0.0516351		2005	18	2005	381	0.0472441			2005	21	2005	198	0.106061		2005
																	2004	3	2004	42	0.0714286				2004	4		0		2004	39	2004	551	0.0707804		2004	31	2004	386	0.0803109			2004	8	2004	162	0.0493827		2004
																	2003	2	2003	34	0.0588235				2003	2		0		2003	29	2003	473	0.0613108		2003	19	2003	324	0.058642			2003	10	2003	185	0.0540541		2003
																	2002	1	2002	20	0.05									2002	28	2002	486	0.0576132		2002	18	2002	301	0.0598007			2002	15	2002	196	0.0765306		2002
																	2001	1	2001	16	0.0625				2001	2		0		2001	26	2001	433	0.0600462		2001	14	2001	269	0.0520446			2001	15	2001	181	0.0828729		2001
																			2000	20	0				2000	1		0		2000	24	2000	394	0.0609137		2000	13	2000	258	0.0503876			2000	11	2000	180	0.0611111		2000
																			1999	2		0								1999	32	1999	316	0.101266		1999	17	1999	204	0.0833333			1999	18	1999	189	0.0952381		1999
																			1998	2		0			1998	2		0		1998	21	1998	307	0.0684039		1998	12	1998	207	0.057971			1998	10	1998	159	0.0628931		1998
																			1996	1		0								1997	15	1997	326	0.0460123		1997	11	1997	207	0.0531401			1997	9	1997	150	0.06		1997
																			1993	9		0			1993	8		0		1996	20	1996	319	0.0626959		1996	15	1996	205	0.0731707			1996	19	1996	193	0.0984456		1996
																			1992	1		0								1995	30	1995	282	0.106383		1995	16	1995	198	0.0808081			1995	11	1995	129	0.0852713		1995
																														1994	26	1994	301	0.0863787		1994	21	1994	203	0.103448			1994	20	1994	155	0.129032		1994
																														1993	20	1993	271	0.0738007		1993	13	1993	189	0.0687831			1993	10	1993	136	0.0735294		1993
																														1992	19	1992	228	0.0833333		1992	15	1992	153	0.0980392			1992	4	1992	130	0.0307692		1992
																														1991	16	1991	161	0.0993789		1991	6	1991	88	0.0681818			1991	7	1991	105	0.0666667		1991
																														1990	9	1990	133	0.0676692		1990	4	1990	49	0.0816327			1990	3	1990	113	0.0265487		1990
																														1989	9	1989	101	0.0891089		1989	1	1989	31	0.0322581			1989	6	1989	88	0.0681818		1989
																														1988	7	1988	89	0.0786517		1988	1	1988	17	0.0588235			1988	2	1988	70	0.0285714		1988
																														1987	3	1987	56	0.0535714									1987	4	1987	77	0.0519481		1987
																														1986	2	1986	68	0.0294118									1986	6	1986	60	0.1		1986
																														1985	2	1985	61	0.0327869									1985	6	1985	75	0.08		1985
																																1984	50	0									1984	4	1984	47	0.0851064		1984
																														1983	1	1983	56	0.0178571											1983	53	0
																														1982	3	1982	56	0.0535714									1982	2	1982	44	0.0454545		1982
																														1981	4	1981	32	0.125									1981	3	1981	41	0.0731707
																														1980	2	1980	31	0.0645161									1980	1	1980	25	0.04
																														1979	2	1979	27	0.0740741											1979	16	0
																																1978	17	0									1978	1	1978	17	0.0588235
																														1977	2	1977	16	0.125											1977	23	0
																														1976	22	1976	83	0.26506											1976	11	0
																														1975	25	1975	112	0.223214											1975	7		0
																														1974	22	1974	77	0.285714											1973	2		0
																														1973	17	1973	66	0.257576											1972	1		0
																														1972	26	1972	81	0.320988											1970	1		0
																														1971	26	1971	122	0.213115											1968	1		0
																														1970	26	1970	97	0.268041											1958	1		0
																														1969	20	1969	64	0.3125											1952	1		0
																														1968	15	1968	77	0.194805
																														1967	20	1967	95	0.210526
																														1966	13	1966	83	0.156627
																																1965	6		0
																																1964	5		0
																																1963	3		0
																																1958	1		0
																																1953	1		0
																																1952	1		0
[truncated: 24 more columns]

## Sheet: Neutral Terms
Search query: protein cancer		Search query: protein		CA		Search query: cell cancer		Search query: cell		CA		Search query: tissue cancer		Search query: tissue		CA
Year	Count	Year	Count	"protein"		Year	Count	Year	Count	"cell"		Year	Count	Year	Count	"tissue"
2022	24207	2022	97308		0.248767	2022	40588	2022	120158		0.337789	2022	14641	2022	53457		0.273884
2021	89037	2021	343012	0.259574		2021	132125	2021	380300	0.347423		2021	49770	2021	175702	0.283264
2020	90332	2020	344993	0.261837		2020	125125	2020	361604	0.346028		2020	48519	2020	170296	0.28491
2019	84384	2019	321998	0.262064		2019	113048	2019	329136	0.343469		2019	44953	2019	157658	0.28513
2018	79854	2018	313889	0.254402		2018	105862	2018	316846	0.334112		2018	41613	2018	152107	0.273577
2017	77670	2017	310638	0.250034		2017	101440	2017	308728	0.328574		2017	39238	2017	147489	0.26604
2016	77029	2016	311789	0.247055		2016	97307	2016	302974	0.321173		2016	37696	2016	144752	0.260418
2015	76925	2015	316669	0.242919		2015	95485	2015	301803	0.316382		2015	37228	2015	146075	0.254855
2014	73880	2014	314262	0.23509		2014	89501	2014	292787	0.305686		2014	35278	2014	142789	0.247064
2013	67299	2013	309379	0.217529		2013	81751	2013	282740	0.289138		2013	32134	2013	138604	0.23184
2012	63649	2012	299713	0.212366		2012	76468	2012	272278	0.280845		2012	30207	2012	132916	0.227264
2011	59094	2011	286699	0.206119		2011	70518	2011	255765	0.275714		2011	27874	2011	125427	0.222233
2010	54223	2010	271191	0.199944		2010	64546	2010	239307	0.26972		2010	25444	2010	117387	0.216753
2009	49300	2009	255297	0.193108		2009	58424	2009	222173	0.262966		2009	23211	2009	110049	0.210915
2008	46818	2008	247422	0.189223		2008	55370	2008	213624	0.259194		2008	22242	2008	105727	0.210372
2007	44695	2007	237707	0.188026		2007	52659	2007	204412	0.257612		2007	20958	2007	100615	0.208299
2006	41416	2006	227719	0.181873		2006	49143	2006	196599	0.249966		2006	19381	2006	96358	0.201135
2005	38744	2005	213062	0.181844		2005	46385	2005	185097	0.250598		2005	18290	2005	91230	0.200482
2004	35668	2004	197924	0.180211		2004	43531	2004	173404	0.251038		2004	17465	2004	85983	0.203122
2003	32652	2003	183990	0.177466		2003	39921	2003	161786	0.246752		2003	15904	2003	80713	0.197044
2002	29880	2002	173685	0.172036		2002	37356	2002	153333	0.243627		2002	14552	2002	76705	0.189714
2001	28529	2001	167499	0.170323		2001	35809	2001	149188	0.240026		2001	14132	2001	74183	0.190502
2000	26663	2000	161111	0.165495		2000	33987	2000	144837	0.234657		2000	13751	2000	72260	0.190299
1999	24344	1999	151148	0.161061		1999	32053	1999	135106	0.237243		1999	12588	1999	67513	0.186453
1998	23520	1998	145859	0.161252		1998	30753	1998	132004	0.23297		1998	12081	1998	66807	0.180834
1997	22259	1997	138576	0.160627		1997	29969	1997	127335	0.235356		1997	11971	1997	65851	0.181789
1996	21094	1996	134140	0.157254		1996	28879	1996	124390	0.232165		1996	11207	1996	63867	0.175474
1995	20187	1995	131320	0.153724		1995	27605	1995	121165	0.22783		1995	10720	1995	62943	0.170313
1994	19283	1994	125906	0.153154		1994	27441	1994	118083	0.232387		1994	10836	1994	60697	0.178526
1993	17658	1993	118979	0.148413		1993	25456	1993	111762	0.22777		1993	10072	1993	58963	0.170819
1992	16271	1992	113869	0.142892		1992	24766	1992	108894	0.227432		1992	9299	1992	56572	0.164375
1991	15278	1991	108435	0.140895		1991	23434	1991	104966	0.223253		1991	8892	1991	55562	0.160037
1990	15475	1990	103837	0.149032		1990	23768	1990	102295	0.232348		1990	8983	1990	54556	0.164656
1989	13992	1989	96223	0.145412		1989	22786	1989	97401	0.23394		1989	8884	1989	53231	0.166895
1988	12684	1988	88670	0.143047		1988	20191	1988	87898	0.229709		1988	7739	1988	47794	0.161924
1987	11344	1987	82358	0.13774		1987	18706	1987	82884	0.225689		1987	7433	1987	45914	0.16189
1986	10618	1986	78668	0.134972		1986	17883	1986	79691	0.224404		1986	7276	1986	44972	0.16179
1985	10272	1985	74653	0.137597		1985	17407	1985	76911	0.226327		1985	7137	1985	44157	0.161628
1984	9260	1984	69538	0.133165		1984	16421	1984	73383	0.223771		1984	6732	1984	41996	0.160301
1983	8064	1983	64498	0.125027		1983	14954	1983	69539	0.215045		1983	5934	1983	38609	0.153695
1982	6880	1982	59944	0.114774		1982	13285	1982	64813	0.204974		1982	5156	1982	35586	0.144888
1981	6427	1981	55523	0.115754		1981	12498	1981	60981	0.204949		1981	5021	1981	33735	0.148837
1980	6185	1980	53399	0.115826		1980	11773	1980	58610	0.20087		1980	4954	1980	33449	0.148106
1979	5485	1979	50176	0.109315		1979	10991	1979	55822	0.196894		1979	4554	1979	31814	0.143145
1978	4911	1978	46003	0.106754		1978	9968	1978	52291	0.190626		1978	4212	1978	30297	0.139024
1977	4535	1977	44524	0.101855		1977	9255	1977	50295	0.184014		1977	3964	1977	29751	0.133239
1976	4424	1976	43119	0.1026		1976	8904	1976	48952	0.181892		1976	3929	1976	29766	0.131996
1975	4444	1975	42912	0.103561		1975	8896	1975	49460	0.179863		1975	4174	1975	31116	0.134143
1974	4474	1974	41969	0.106602		1974	7933	1974	45377	0.174824		1974	3430	1974	27733	0.123679
1973	3880	1973	38214	0.101533		1973	7306	1973	42149	0.173337		1973	3146	1973	26074	0.120657
1972	3295	1972	35786	0.0920751		1972	6461	1972	39402	0.163976		1972	2910	1972	25625	0.113561
1971	3079	1971	32635	0.0943466		1971	5797	1971	35900	0.161476		1971	2773	1971	23953	0.115768
1970	2600	1970	28296	0.0918858		1970	5083	1970	31190	0.162969		1970	2458	1970	21397	0.114876
1969	2311	1969	27271		0.084742	1969	4586	1969	29423		0.155864	1969	2405	1969	21584		0.111425
1968	1996	1968	23659		0.0843654	1968	4155	1968	25596		0.16233	1968	2244	1968	19231		0.116687
1967	1581	1967	19382		0.0815705	1967	3546	1967	21654		0.163757	1967	1758	1967	16181		0.108646
1966	1184	1966	15319		0.0772896	1966	2826	1966	17423		0.162199	1966	1373	1966	12792		0.107333
1965	1050	1965	14586		0.0719868	1965	2763	1965	16088		0.171743	1965	1436	1965	12169		0.118005
1964	1616	1964	17140		0.0942824	1964	3644	1964	16493		0.220942	1964	2090	1964	14037		0.148892
1963	1058	1963	12491		0.084701	1963	2718	1963	11870		0.228981	1963	1683	1963	10697		0.157334
1962	484	1962	7973		0.0607049	1962	1822	1962	8917		0.204329	1962	1168	1962	8186		0.142683
1961	407	1961	6993		0.0582011	1961	1612	1961	7945		0.202895	1961	1099	1961	7694		0.142839
1960	362	1960	6092		0.0594222	1960	1348	1960	6731		0.200267	1960	976	1960	6898		0.14149
1959	333	1959	5833		0.057089	1959	1194	1959	6313		0.189134	1959	1000	1959	6739		0.14839
1958	308	1958	5825		0.0528755	1958	1106	1958	6040		0.183113	1958	967	1958	6491		0.148976
1957	314	1957	5577		0.0563027	1957	1156	1957	5600		0.206429	1957	940	1957	6480		0.145062
1956	284	1956	5276		0.0538287	1956	1103	1956	5098		0.216359	1956	903	1956	6326		0.142744
1955	281	1955	5553		0.0506033	1955	1080	1955	5003		0.21587	1955	985	1955	6504		0.151445
1954	231	1954	5205		0.0443804	1954	964	1954	4845		0.198968	1954	786	1954	6182		0.127143
1953	189	1953	4620		0.0409091	1953	909	1953	4444		0.204545	1953	797	1953	5750		0.138609
1952	158	1952	4237		0.0372905	1952	822	1952	4008		0.20509	1952	772	1952	5157		0.149699
1951	141	1951	3809		0.0370176	1951	707	1951	3579		0.197541	1951	820	1951	5277		0.155391
1950	105	1950	2943		0.0356779	1950	471	1950	2835		0.166138	1950	720	1950	4644		0.155039
1949	56	1949	1641		0.0341255	1949	307	1949	1852		0.165767	1949	444	1949	2861		0.15519
1948	40	1948	1856		0.0215517	1948	280	1948	1903		0.147136	1948	382	1948	2885		0.132409
1947	34	1947	1613		0.0210787	1947	291	1947	1752		0.166096	1947	369	1947	2759		0.133744
1946	18	1946	1303		0.0138143	1946	188	1946	1469		0.127978	1946	310	1946	2394		0.12949
1945	6	1945	429		0.013986	1945	46	1945	463		0.0993521	1945	84	1945	790		0.106329
		1944	56		0	1944	4	1944	66		0.0606061	1944	1	1944	65		0.0153846
		1943	56		0			1943	58		0			1943	71		0
1942	1	1942	61		0.0163934	1942	2	1942	92		0.0217391	1942	3	1942	71		0.0422535
		1941	63		0	1941	3	1941	68		0.0441176	1941	7	1941	75		0.0933333
1940	1	1940	59		0.0169492	1940	3	1940	70		0.0428571	1940	7	1940	95		0.0736842
		1939	62		0	1939	3	1939	84		0.0357143	1939	9	1939	82		0.109756
		1938	63		0	1938	4	1938	102		0.0392157	1938	5	1938	81		0.0617284
		1937	60		0	1937	1	1937	69		0.0144928	1937	5	1937	105		0.047619
		1936	54		0	1936	5	1936	76		0.0657895	1936	12	1936	94		0.12766
		1935	64		0	1935	1	1935	87		0.0114943	1935	9	1935	89		0.101124
		1934	50		0	1934	3	1934	77		0.038961	1934	14	1934	78		0.179487
		1933	58		0	1933	2	1933	81		0.0246914	1933	6	1933	73		0.0821918
1932	1	1932	70		0.0142857			1932	74		0			1932	79		0
		1931	56		0			1931	72		0	1931	1	1931	85		0.0117647
		1930	56		0	1930	3	1930	93		0.0322581			1930	70		0
		1929	37		0	1929	1	1929	68		0.0147059	1929	2	1929	70		0.0285714
		1928	47		0	1928	1	1928	83		0.0120482	1928	1	1928	68		0.0147059
		1927	50		0	1927	1	1927	87		0.0114943	1927	3	1927	73		0.0410959
1926	1	1926	43		0.0232558			1926	90		0	1926	1	1926	59		0.0169492
1925	1	1925	45		0.0222222	1925	3	1925	80		0.0375	1925	3	1925	58		0.0517241
		1924	40		0	1924	1	1924	59		0.0169492	1924	3	1924	45		0.0666667
		1923	36		0	1923	2	1923	63		0.031746	1923	2	1923	49		0.0408163
		1922	42		0	1922	1	1922	70		0.0142857	1922	1	1922	41		0.0243902
		1921	25		0	1921	3	1921	46		0.0652174	1921	4	1921	44		0.0909091
		1920	28		0	1920	2	1920	45		0.0444444	1920	2	1920	51		0.0392157
		1919	24		0	1919	1	1919	39		0.025641			1919	37		0
		1918	16		0			1918	24		0			1918	39		0
		1917	23		0	1917	1	1917	39		0.025641	1917	3	1917	44		0.0681818
1916	1	1916	14		0.0714286	1916	3	1916	44		0.0681818	1916	2	1916	41		0.0487805
		1915	17		0	1915	5	1915	40		0.125	1915	1	1915	33		0.030303
		1914	18		0	1914	3	1914	34		0.0882353	1914	5	1914	49		0.102041
		1913	24		0	1913	1	1913	42		0.0238095	1913	1	1913	37		0.027027
		1912	15		0	1912	5	1912	47		0.106383	1912	5	1912	47		0.106383
		1911	19		0	1911	2	1911	37		0.0540541	1911	3	1911	43		0.0697674
		1910	8		0	1910	1	1910	20		0.05	1910	2	1910	24		0.0833333
		1909	7		0	1909	1	1909	21		0.047619			1909	27		0
		1908	6		0	1908	1	1908	18		0.0555556	1908	1	1908	15		0.0666667
		1907	6		0			1907	21		0			1907	24		0
		1906	2		0			1906	12		0			1906	10		0
						1905	2	1905	16		0.125	1905	1	1905	13		0.0769231
						1904	1	1904	10		0.1			1904	8		0
		1903	1		0			1903	8		0			1903	15		0
						1902	1	1902	11		0.0909091	1902	1	1902	4		0.25
								1901	8		0			1901	15		0
								1900	5		0			1900	8		0
		1899	1		0			1899	9		0			1899	6		0
		1898	1		0			1898	16		0			1898	18		0
								1897	8		0			1897	15		0
								1896	8		0			1896	14		0
								1895	2		0			1895	6		0
								1894	4		0			1894	3		0
								1893	6		0			1893	5		0
														1892	1		0
						1891	1	1891	2		0.5			1891	9		0
								1890	4		0	1890	1	1890	5		0.2
								1889	1		0			1889	4		0
								1886	1		0			1888	2		0
														1887	4		0
														1886	3		0
								1885	4		0			1885	2		0
								1884	1		0			1884	2		0
								1883	3		0			1883	3		0
								1882	1		0	1882	1	1882	3		0.333333
														1881	1		0
								1880	2		0			1880	2		0
								1879	4		0	1879	1	1879	2		0.5
								1878	1		0			1878	4		0
								1877	1		0			1877	7		0
						1876	1	1876	2		0.5			1876	1		0
								1875	3		0			1875	1		0
								1874	4		0			1874	4		0
								1873	3		0			1873	6		0
														1872	9		0
								1871	1		0			1871	2		0
								1870	2		0			1870	3		0
														1869	4		0
								1868	2		0			1868	7		0
														1867	1		0
								1866	1		0			1866	2		0
														1864	1		0
														1863	2		0
								1862	1		0			1862	1		0
														1861	5		0
														1859	1		0
														1858	1		0
														1857	2		0
								1856	1		0			1856	1		0
						1855	1	1855	3		0.333333			1855	2		0
								1854	1		0			1854	4		0
														1853	2		0
						1852	1	1852	2		0.5			1852	2		0
														1851	2		0
								1850	1		0			1850	3		0
								1849	1		0
														1847	1		0
														1845	1		0
								1844	2		0
								1843	5		0			1843	2		0
														1842	1		0
														1837	2		0
														1836	1		0
														1827	1		0
														1825	1		0
														1822	1		0
								1786	1		0
The graphical representations show the CA values (the proportion PubMed publications on genes that mention cancer) for the period of 1970-2021. Time points with less than 10 publications on the given gene were excluded from the graphical representations.

## Sheet: Unique_CA_t vs CA_2017-2021
Genes with Unique Names (passengers)	CAt	CA(2017-2021)				N	Mean	SD	SEM	Median
TLR3	0.167896	0.196878			CAt	19	0.10045	0.04307	0.00988	0.09117
CYP3A5	0.157402	0.196309			CA(2017-2021)	19	0.12563	0.0479	0.01099	0.12091
BMP4	0.144428	0.178022
COL1A1	0.177958	0.217872									Null Hypothesis: mean1-mean2 = 0
NOX4	0.141342	0.165493				t Statistic	DF	Prob>|t|			Alternative Hypothesis: mean1-mean2 <> 0
NOS2	0.124396	0.156299			Equal Variance Assumed	-1.70359	36	0.09708			At 0.05 level, when equal variance is assumed, Mean1 - Mean2 is NOT significantly different from 0
TLR4	0.120821	0.136658			Equal Variance NOT Assumed (Welch Correction)	-1.70359	35.6005	0.09717			At 0.05 level, when equal variance is NOT assumed, Mean1 - Mean2 is NOT significantly different from 0
TLR2	0.0981991	0.125898
CYP2C9	0.0998553	0.12749
CYP2C19	0.0900178	0.102062
VWF	0.0871885	0.120908
C3	0.091174	0.0926278
LRRK2	0.0718914	0.10479
C5	0.0836373	0.0986774
ADAMTS13	0.0739871	0.0926244
NOS3	0.0568411	0.0793319
APOB	0.0468024	0.0760114
SCN5A	0.0436325	0.0641361
RYR2	0.031085	0.0548034

## Sheet: Not_Unique_CA_t vs CA_2017-2021
Genes with not unique names (passengers)	CAt _DIS	CA_DIS(years:2017-2021)			N	Mean	SD	SEM	Median
LMNA	0.0952381	0.151899		CAt _DIS	5	0.05871	0.02262	0.01012	0.05283
APP	0.0600537	0.0564679		CA_DIS(years:2017-2021)	5	0.0861	0.03816	0.01706	0.07004
LPL	0.0528281	0.0671982
FBN1	0.0517647	0.0849057								Null Hypothesis: mean1-mean2 = 0
ACE	0.0336427	0.0700422			t Statistic	DF	Prob>|t|			Alternative Hypothesis: mean1-mean2 <> 0
				Equal Variance Assumed	-1.381	8	0.20463			At 0.05 level, when equal variance is assumed, Mean1 - Mean2 is NOT significantly different from 0
				Equal Variance NOT Assumed (Welch Correction)	-1.381	6.50292	0.21287			At 0.05 level, when equal variance is NOT assumed, Mean1 - Mean2 is NOT significantly different from 0

## Sheet: Neutral_CA_t vs CA_2017-2021   
Neutral terms	CAt	CA(2017-2021)			N	Mean	SD	SEM	Median
Protein	0.192469	0.257736		CAt	3	0.22371	0.04078	0.02354	0.20883
Cell	0.269845	0.340443		CA(2017-2021)	3	0.29239	0.04295	0.0248	0.27898
Tissue	0.208829	0.278982
										Null Hypothesis: mean1-mean2 = 0
					t Statistic	DF	Prob>|t|			Alternative Hypothesis: mean1-mean2 <> 0
				Equal Variance Assumed	-2.00829	4	0.11502			At 0.05 level, when equal variance is assumed, Mean1 - Mean2 is NOT significantly different from 0
				Equal Variance NOT Assumed (Welch Correction)	-2.00829	3.98927	0.11521			At 0.05 level, when equal variance is NOT assumed, Mean1 - Mean2 is NOT significantly different from 0
