# Supplementary material for: Use of Publication Dynamics to Distinguish Cancer Genes and Bystander Genes
Source: Genes (Basel). 2022 Jun 21;13(7):1105. doi: 10.3390/genes13071105 (PMC9315931; doi:10.3390/genes13071105)
Supplement: Supplementary file 1 [file genes-13-01105-s001.zip › Supplementary_file 7.xlsx]

## Sheet: Genes with Unique Names
ID	HGNC	All_Pubs	Cancer_Pubs	Cancer _Pubs/All_Pubs	tumor suppressor genes	oncogenes	tumor essential genes	All_Pubs22	Cancer_Pubs22	Cancer _Pubs22/All_Pubs22	term of disambiguation	DIS_All_Pubs22	DIS_Cancer_Pubs22	DIS_Cancer _Pubs22/DIS_All_Pubs22	Impact of disambiguation				Search query: ZC3H13 cancer		Search query: ZC3H13		CA		Search query: ZC3H13 methylation cancer		Search query: ZC3H13 methylation		CA			Search query: tp73 cancer		Search query: tp73		CA		Search query: tp73 tumor cancer		Search query: tp73 tumor		CA			Search query: AURKA cancer		Search query: AURKA		CA
ENSG00000123200	ZC3H13	7	4	0.571429	ZC3H13			82	63	0.768293	methylation	52	42	0.807692	1.05128				Year	Count	Year	Count	ambiguous		Year	Count	Year	Count	disambiguous			Year	Count	Year	Count	ambiguous		Year	Count	Year	Count	disambiguous			Year	Count	Year	Count	ambiguous
ENSG00000078900	TP73	271	233	0.859779			TP73	1671	1319	0.789348	tumor	1623	1308	0.805915	1.02099				2022	2	2022	2		1	2022	4	2022	5		0.8		2022	14	2022	20		0.7	2022	12	2022	14		0.857143		2022	28	2022	36
ENSG00000087586	AURKA	1359	1135	0.835173		AURKA		2438	1942	0.796555	kinase	2125	1678	0.789647	0.991328				2021	26	2021	34	0.764706		2021	17	2021	22	0.772727			2021	41	2021	59	0.694915		2021	39	2021	48	0.8125			2021	189	2021	230	0.821739
ENSG00000171843	MLLT3	148	111	0.75			MLLT3	239	180	0.753138	protein	205	157	0.765854	1.01688				2020	25	2020	29	0.862069		2020	20	2020	21	0.952381			2020	42	2020	53	0.792453		2020	41	2020	49	0.836735			2020	171	2020	209	0.818182
ENSG00000153487	ING1	225	174	0.773333	ING1			312	229	0.733974	inhibitor	254	192	0.755906	1.02988				2019	4	2019	4		1	2019	1	2019	1		1		2019	53	2019	60	0.883333		2019	50	2019	53	0.943396			2019	154	2019	205	0.75122
ENSG00000071575	TRIB2	103	63	0.61165			TRIB2	170	104	0.611765	tribbles	106	70	0.660377	1.07946				2018	2	2018	6		0.333333			2018	3		0		2018	53	2018	62	0.854839		2018	49	2018	55	0.890909			2018	175	2018	206	0.849515
ENSG00000141579	ZNF750	41	22	0.536585	ZNF750			83	53	0.638554	protein	76	48	0.631579	0.989076				2017	1	2017	1		1								2017	44	2017	51	0.862745		2017	43	2017	46	0.934783			2017	160	2017	181	0.883978
ENSG00000137693	YAP1	1431	1067	0.745632		YAP1		4327	2556	0.590709	transcriptional	3400	2063	0.606765	1.02718						2014	1		0								2016	29	2016	35	0.828571		2016	29	2016	34	0.852941			2016	135	2016	168	0.803571
ENSG00000166164	BRD7	83	57	0.686747	BRD7			155	101	0.651613	bromodomain	101	60	0.594059	0.911675				2012	1	2012	3		0.333333								2015	49	2015	62	0.790323		2015	49	2015	61	0.803279			2015	157	2015	201	0.781095
ENSG00000176105	YES1	159	98	0.616352		YES1		327	191	0.584098	kinase	266	152	0.571429	0.97831				2011	1	2011	1		1								2014	61	2014	74	0.824324		2014	61	2014	74	0.824324			2014	156	2014	191	0.816754
ENSG00000132964	CDK8	260	136	0.523077		CDK8		586	284	0.484642	kinase	496	238	0.479839	0.99009				2010	1	2010	1		1								2013	62	2013	81	0.765432		2013	62	2013	80	0.775			2013	131	2013	159	0.823899
ENSG00000139910	NOVA1	59	28	0.474576			NOVA1	160	72	0.45	protein	134	63	0.470149	1.04478																	2012	81	2012	102	0.794118		2012	80	2012	100	0.8			2012	84	2012	100	0.84
ENSG00000156711	MAPK13	43	25	0.581395			MAPK13	187	82	0.438503	kinase	142	63	0.443662	1.01177																	2011	84	2011	101	0.831683		2011	84	2011	100	0.84			2011	70	2011	85	0.823529
ENSG00000145715	RASA1	164	75	0.457317	RASA1			307	121	0.394137	GTPase	194	77	0.396907	1.00703																	2010	70	2010	87	0.804598		2010	70	2010	85	0.823529			2010	71	2010	85	0.835294
ENSG00000152518	ZFP36L2	51	21	0.411765	ZFP36L2			98	38	0.387755	protein	89	35	0.393258	1.01419																	2009	61	2009	81	0.753086		2009	61	2009	79	0.772152			2009	48	2009	59	0.813559
ENSG00000166068	SPRED1	140	66	0.471429	SPRED1			286	108	0.377622	protein	263	98	0.372624	0.986762																	2008	68	2008	85	0.8		2008	68	2008	85	0.8			2008	41	2008	56	0.732143
ENSG00000100354	TNRC6B	35	18	0.514286	TNRC6B			62	28	0.451613	protein	51	19	0.372549	0.82493																	2007	54	2007	71	0.760563		2007	54	2007	71	0.760563			2007	40	2007	49	0.816327
ENSG00000143622	RIT1	64	25	0.390625		RIT1		143	47	0.328671	protein	129	44	0.341085	1.03777																	2006	54	2006	63	0.857143		2006	54	2006	63	0.857143			2006	33	2006	37	0.891892
ENSG00000177426	TGIF1	160	52	0.325	TGIF1			263	91	0.346008	homeobox protein	215	73	0.339535	0.981293																	2005	66	2005	86	0.767442		2005	66	2005	86	0.767442			2005	28	2005	41	0.682927
ENSG00000117394	SLC2A1	1871	809	0.432389			SLC2A1	3707	1226	0.330726	transporter	3518	1151	0.327175	0.989263																	2004	71	2004	90	0.788889		2004	71	2004	90	0.788889			2004	26	2004	38	0.684211
ENSG00000133135	RNF128	39	10	0.25641	RNF128			72	26	0.361111	ligase	62	20	0.322581	0.8933																	2003	57	2003	83	0.686747		2003	57	2003	82	0.695122			2003	26	2003	44	0.590909
ENSG00000141526	SLC16A3	52	27	0.519231			SLC16A3	183	62	0.338798	transporter	146	40	0.273973	0.808661																	2002	51	2002	67	0.761194		2002	51	2002	67	0.761194			2002	11	2002	30	0.366667
ENSG00000130822	PNCK	30	16	0.533333			PNCK	82	22	0.268293	kinase	80	20	0.25	0.931818																	2001	63	2001	78	0.807692		2001	63	2001	78	0.807692			2001	3	2001	12	0.25
ENSG00000204217	BMPR2	1246	254	0.203852	BMPR2			2289	397	0.173438	receptor	2069	363	0.175447	1.01158																	2000	39	2000	55	0.709091		2000	39	2000	55	0.709091			2000	1	2000	6
ENSG00000176165	FOXG1	264	46	0.174242			FOXG1	608	80	0.131579	transcription	466	71	0.152361	1.15794																	1999	44	1999	55	0.8		1999	44	1999	55	0.8					1999	2
ENSG00000006638	TBXA2R	506	50	0.0988142			TBXA2R	102	15	0.147059	thromboxane	69	10	0.144928	0.985507																	1998	12	1998	16	0.75		1998	12	1998	16	0.75			1998	3	1998	6
ENSG00000168329	CX3CR1	1135	195	0.171806			CX3CR1	3117	443	0.142124	receptor	2519	363	0.144105	1.01394																	1997	3	1997	3		1	1997	3	1997	3		1		1997	1	1997	2
ENSG00000124813	RUNX2	3884	653	0.168126			RUNX2	10752	1266	0.117746	transcription factor	7221	999	0.138346	1.17496
ENSG00000112592	TBP	2046	396	0.193548			TBP	5285	660	0.124882	TATA	2301	311	0.135159	1.08229
ENSG00000128573	FOXP2	455	34	0.0747253			FOXP2	784	89	0.11352	forkhead	539	60	0.111317	0.980592
ENSG00000160211	G6PD	6625	480	0.0724528			G6PD	8620	840	0.0974478	dehydrogenase	7678	687	0.0894764	0.918199
ENSG00000136856	SLC2A8	43	5	0.116279			SLC2A8	119	8	0.0672269	transporter	117	8	0.0683761	1.01709
ENSG00000167371	PRRT2	185	8	0.0432432	PRRT2			380	16	0.0421053	protein	307	15	0.0488599	1.16042
The graphical representations show the CA values (the proportion PubMed publications on genes that mention cancer) for the period of 1970-2021. Time points with less than 10 publications on the given gene were excluded from the graphical representations.
[truncated: 274 more columns]

## Sheet: Genes with Not Unique Names
ID	HGNC	All_Pubs	Cancer_Pubs	Cancer _Pubs/All_Pubs	tumor suppressor genes	oncogenes	tumor essential genes	All_Pubs22	Cancer_Pubs22	Cancer _Pubs22/All_Pubs22	term of disambiguation	DIS_All_Pubs22	DIS_Cancer_Pubs22	DIS_Cancer _Pubs22/DIS_All_Pubs22	Impact of disambiguation				Search query: TTK cancer		Search query: TTK		CA		Search query: TTK kinase cancer		Search query: TTK kinase		CA			Search query: SLC16A1 cancer		Search query: SLC16A1		CA		Search query: SLC16A1 transporter cancer		Search query: SLC16A1 transporter		CA			Search query: MGA cancer		Search query: MGA		CA
ENSG00000112742	TTK	698	349	0.5	TTK			1963	717	0.365257	kinase	545	338	0.620183	1.69794				Year	Count	Year	Count	ambiguous		Year	Count	Year	Count	disambiguous			Year	Count	Year	Count	ambiguous		Year	Count	Year	Count	disambiguous			Year	Count	Year	Count	ambiguous
ENSG00000155380	SLC16A1	80	28	0.35	SLC16A1			223	70	0.313901	transporter	774	298	0.385013	1.22654				2022	17	2022	47		0.361702	2022	9	2022	9		1		2022	2	2022	9		0.222222	2022	3	2022	7		0.428571		2022	7	2022	32
ENSG00000174197	MGA	447	118	0.263982	MGA			1436	282	0.196379	transcription	192	58	0.302083	1.53827				2021	98	2021	218	0.449541		2021	40	2021	48	0.833333			2021	10	2021	24	0.416667		2021	24	2021	44	0.545455			2021	32	2021	132	0.242424
																			2020	98	2020	203	0.482759		2020	34	2020	46	0.73913			2020	14	2020	37	0.378378		2020	36	2020	57	0.631579			2020	28	2020	103	0.271845
																			2019	98	2019	224	0.4375		2019	31	2019	43	0.72093			2019	10	2019	25	0.4		2019	28	2019	51	0.54902			2019	26	2019	89	0.292135
																			2018	63	2018	164	0.384146		2018	19	2018	25	0.76			2018	4	2018	12	0.333333		2018	28	2018	46	0.608696			2018	26	2018	71	0.366197
The graphical representations show the CA values (the proportion PubMed publications on genes that mention cancer) for the period of 1970-2021. Time points with less than 10 publications on the given gene were excluded from the graphical representations.																			2017	70	2017	181	0.38674		2017	36	2017	54	0.666667			2017	3	2017	13	0.230769		2017	27	2017	48	0.5625			2017	15	2017	63	0.238095
																			2016	70	2016	187	0.374332		2016	36	2016	53	0.679245			2016	9	2016	16	0.5625		2016	25	2016	50	0.5			2016	11	2016	64	0.171875
																			2015	55	2015	154	0.357143		2015	27	2015	45	0.6			2015	2	2015	15	0.133333		2015	31	2015	51	0.607843			2015	9	2015	58	0.155172
																			2014	29	2014	123	0.235772		2014	16	2014	27	0.592593			2014	3	2014	7		0.428571	2014	24	2014	53	0.45283			2014	12	2014	62	0.193548
																			2013	27	2013	88	0.306818		2013	24	2013	34	0.705882			2013	4	2013	12	0.333333		2013	13	2013	38	0.342105			2013	10	2013	45	0.222222
																			2012	12	2012	41	0.292683		2012	11	2012	23	0.478261			2012	2	2012	12	0.166667		2012	20	2012	50	0.4			2012	7	2012	50	0.14
																			2011	9	2011	38	0.236842		2011	7	2011	17	0.411765			2011	1	2011	10	0.1		2011	7	2011	36	0.194444			2011	6	2011	28	0.214286
																			2010	17	2010	34	0.5		2010	15	2010	19	0.789474			2010	1	2010	6		0.166667	2010	5	2010	24	0.208333			2010	3	2010	37	0.0810811
																			2009	6	2009	22	0.272727		2009	2	2009	12	0.166667			2009	1	2009	7		0.142857	2009	7	2009	40	0.175			2009	3	2009	35	0.0857143
																			2008	7	2008	29	0.241379		2008	6	2008	14	0.428571			2008	1	2008	4		0.25	2008	6	2008	33	0.181818			2008	6	2008	40	0.15
																			2007	9	2007	30	0.3		2007	8	2007	15	0.533333			2007	2	2007	4		0.5	2007	3	2007	26	0.115385			2007	6	2007	48	0.125
																			2006	8	2006	23	0.347826		2006	7	2006	10	0.7			2006	1	2006	5		0.2	2006	2	2006	26	0.0769231			2006	4	2006	34	0.117647
																			2005	2	2005	12	0.166667		2005	2	2005	4		0.5				2005	3		0			2005	24	0			2005	3	2005	28	0.107143
																			2004	2	2004	17	0.117647		2004	1	2004	6		0.166667				2004	1		0	2004	1	2004	22	0.0454545			2004	2	2004	28	0.0714286
																			2003	1	2003	7		0.142857	2003	1	2003	4		0.25				2003				2003	3	2003	24	0.125			2003	1	2003	20	0.05
																			2002	1	2002	21	0.047619		2002	1	2002	8		0.125				2002				2002	4	2002	17	0.235294			2002	4	2002	31	0.129032
																			2001	5	2001	18	0.277778		2001	2	2001	7		0.285714				2001				2001	1	2001	7		0.142857		2001	1	2001	36	0.0277778
																			2000	1	2000	15	0.0666667		2000	1	2000	5		0.2				1994	1		0								2000	4	2000	23	0.173913
																			1999	2	1999	8		0.25			1999	2		0															1999	4	1999	18	0.222222
																			1996	1	1998	6		0.166667			1998	2		0															1998	4	1998	24	0.166667
																					1997	10	0				1997	3		0															1997	3	1997	21	0.142857
																					1996	8		0			1996	4		0															1996	2	1996	24	0.0833333
																					1995	1		0			1995																		1995	2	1995	21	0.0952381
																			1994	2	1994	7		0.285714			1994	3		0																	1994	8
																			1993	2	1993	7		0.285714	1993	1	1993	1		1															1993	3	1993	9
																			1992	1	1992	6		0.166667	1992	1	1992	2		0.5															1992	2	1992	13	0.153846
																					1990	3		0																					1991	3	1991	11	0.272727
																			1989	1	1989	2		0.5																					1990	5	1990	18	0.277778
																			1988	1	1988	2		0.5																					1989	7	1989	14	0.5
																					1987	1		0																					1988	6	1988	16	0.375
																			1984	1	1984	1		1																					1987	3	1987	8
																					1981	2		0																					1986	4	1986	10	0.4
																			1980	1	1980	1		1																							1985	2
																					1976	1		0																					1984	2	1984	3
																					1951	1		0																					1983	1	1983	7
																																													1982	3	1982	6
																																															1981	4
																																															1980	11	0
																																															1979	5
																																															1978	2
																																															1977	3
																																													1976	1	1976	5
																																													1975	1	1975	6
																																															1974	1
																																															1973	2
																																															1972	1
																																															1971	3
																																															1970	3
																																													1969	1	1969	2
																																															1968	2
[truncated: 6 more columns]

## Sheet: NotUnique AllPubs<50
ID	HGNC	All_Pubs	Cancer_Pubs	Cancer _Pubs/All_Pubs	tumor suppressor genes	oncogenes	tumor essential genes	All_Pubs_2022	Cancer_Pubs_2022	Cancer _Pubs_2022/All_Pubs_2022	Disambiguation	DIS_All_Pubs	DIS_Cancer_Pubs	DIS_Cancer _Pubs/DIS_All_Pubs	Impact of disambiguation	%	Uniqueness of gene name		Search query: IDH3B cancer		Search query: IDH3B		CA		Search query: IDH3B dehydrogenase cancer		Search query: IDH3B dehydrogenase		CA
ENSG00000101365	IDH3B	14	4	0.285714		IDH3B		34	7	0.205882	dehydrogenase	23	2	0.0869565	0.42236	42.236	not unique		Year	Count	Year	Count	ambiguous		Year	Count	Year	Count	disambiguous
																			2022	1	2022	1		1
																			2020	1	2021	3		0.333333			2021	1		0
																					2020	5		0			2020	3		0
The graphical representations show the CA values (the proportion PubMed publications on genes that mention cancer) for the period of 1970-2021. Time points with less than 10 publications on the given gene were excluded from the graphical representations.																			2019	1	2019	3		0.333333	2019	1	2019	2		0.5
																					2018	3		0			2018	3		0
																			2017	1	2017	3		0.333333			2017	2		0
																					2016	2		0			2016	2		0
																			2015	1	2015	1		1			2015
																					2013	1		0			2013	1		0
																			2012	1	2012	3		0.333333	2012	1	2012	3		0.333333
																					2011	2		0			2011	1		0
																					2010	1		0			2009	1		0
																					2009	1		0			2008	1		0
																					2008	1		0			2000	1		0
																			2007	1	2007	1		1			1999	1		0
																					2000	1		0			1993	1		0
																					1999	1		0
																					1993	1		0

## Sheet: Unique_CA_t vs CA_2017-2021
Genes with unique names (Candidate cancer genes)	CAt	CA(2017-2021)				N	Mean	SD	SEM	Median
ZC3H13	0.768293	0.783784			CAt	33	0.39494	0.2363	0.04113	0.37762
TP73	0.789348	0.817544			CA(2017-2021)	33	0.4723	0.25689	0.04472	0.5
AURKA	0.796555	0.823472
MLLT3	0.753138	0.8875									Null Hypothesis: mean1-mean2 = 0
ING1	0.733974	0.641026				t Statistic	DF	Prob>|t|			Alternative Hypothesis: mean1-mean2 <> 0
TRIB2	0.611765	0.647059			Equal Variance Assumed	-1.2732	64	0.20755			At 0.05 level, when equal variance is assumed, Mean1 - Mean2 is NOT significantly different from 0
ZNF750	0.638554	0.745098			Equal Variance NOT Assumed (Welch Correction)	-1.2732	63.5584	0.20759			At 0.05 level, when equal variance is NOT assumed, Mean1 - Mean2 is NOT significantly different from 0
YAP1	0.590709	0.638244
BRD7	0.651613	0.609375
YES1	0.584098	0.719298
CDK8	0.484642	0.605364
NOVA1	0.45	0.6
MAPK13	0.438503	0.481481
RASA1	0.394137	0.314286
ZFP36L2	0.387755	0.586957
SPRED1	0.377622	0.381356
TNRC6B	0.451613	0.517241
RIT1	0.328671	0.393443
TGIF1	0.346008	0.452381
SLC2A1	0.330726	0.446467
RNF128	0.361111	0.6
SLC16A3	0.338798	0.5
PNCK	0.268293	0.9
BMPR2	0.173438	0.196995
FOXG1	0.131579	0.135593
TBXA2R	0.147059	0.2
CX3CR1	0.142124	0.171407
RUNX2	0.117746	0.11064
TBP	0.124882	0.158568
FOXP2	0.11352	0.2
G6PD	0.0974478	0.196146
SLC2A8	0.0672269	0.0666667
PRRT2	0.0421053	0.0585106

## Sheet: Not_Unique_CA_t vs CA_2017-2021
Genes with not unique names (Candidate cancer genes)	CAt_DIS	CA_DIS(years:2017-2021)				N	Mean	SD	SEM	Median
TTK	0.620183	0.740741			CAt_DIS	3	0.43576	0.16501	0.09527	0.38501
SLC16A1	0.385013	0.581301			CA_DIS(years:2017-2021)	3	0.59791	0.13529	0.07811	0.5813
MGA	0.302083	0.471698
											Null Hypothesis: mean1-mean2 = 0
						t Statistic	DF	Prob>|t|			Alternative Hypothesis: mean1-mean2 <> 0
					Equal Variance Assumed	-1.31623	4	0.25845			At 0.05 level, when equal variance is assumed, Mean1 - Mean2 is NOT significantly different from 0
					Equal Variance NOT Assumed (Welch Correction)	-1.31623	3.85198	0.26095			At 0.05 level, when equal variance is NOT assumed, Mean1 - Mean2 is NOT significantly different from 0
