# Supplementary material for: Use of Publication Dynamics to Distinguish Cancer Genes and Bystander Genes
Source: Genes (Basel). 2022 Jun 21;13(7):1105. doi: 10.3390/genes13071105 (PMC9315931; doi:10.3390/genes13071105)
Supplement: Supplementary file 1 [file genes-13-01105-s001.zip › Supplementary_file 8.xlsx]

## Sheet: Genes with Unique Names
ID	HGNC	All_Pubs	Cancer_Pubs	Cancer _Pubs/All_Pubs	All_Pubs22	Cancer_Pubs22	Cancer _Pubs22/All_Pubs22	term of disambiguation	DIS_All_Pubs22	DIS_Cancer_Pubs22	DIS_Cancer _Pubs22/DIS_All_Pubs22	Impact of disambiguation				Search query: MYCN cancer		Search query: MYCN		CA		Search query: MYCN oncogene cancer		Search query: MYCN oncogene		CA			Search query: PMS2 cancer		Search query: PMS2		CA		Search query: PMS2 mismatch cancer		Search query: PMS2 mismatch		CA			Search query: FHIT cancer		Search query: FHIT		CA		Search query: FHIT fragile cancer
ENSG00000134323	MYCN	2137	2056	0.962096	3299	3079	0.933313	oncogene	2162	2055	0.950509	1.01842				Year	Count	Year	Count	ambiguous		Year	Count	Year	Count	disambiguous			Year	Count	Year	Count	ambiguous		Year	Count	Year	Count	disambiguous			Year	Count	Year	Count	ambiguous		Year	Count
ENSG00000122512	PMS2	1283	1184	0.922837	2314	2131	0.920916	mismatch	1983	1834	0.924861	1.00428				2022	48	2022	61		0.786885	2022	13	2022	17		0.764706		2022	69	2022	74		0.932432	2022	54	2022	57		0.947368		2022	4	2022	8		0.5	2022	1
ENSG00000189283	FHIT	1088	996	0.915441	1334	1166	0.874063	fragile	980	890	0.908163	1.03901				2021	259	2021	292	0.886986		2021	142	2021	157	0.904459			2021	252	2021	268	0.940299		2021	197	2021	207	0.951691			2021	17	2021	32	0.53125		2021	6
ENSG00000139083	ETV6	1079	986	0.913809	1826	1616	0.884995	transcription factor	908	820	0.903084	1.02044				2020	233	2020	251	0.928287		2020	128	2020	132	0.969697			2020	244	2020	257	0.949416		2020	196	2020	205	0.956098			2020	11	2020	25	0.44		2020	7
ENSG00000170430	MGMT	3535	3244	0.91768	5581	4893	0.876725	methyltransferase	3855	3470	0.90013	1.0267				2019	192	2019	213	0.901408		2019	118	2019	128	0.921875			2019	196	2019	200	0.98		2019	164	2019	168	0.97619			2019	22	2019	31	0.709677		2019	14
ENSG00000120217	CD274	3619	3047	0.841945	9081	7792	0.858055	cell death	5934	5082	0.856421	0.998095				2018	162	2018	186	0.870968		2018	94	2018	110	0.854545			2018	180	2018	184	0.978261		2018	148	2018	152	0.973684			2018	19	2018	25	0.76		2018	11
ENSG00000186716	BCR	32645	27066	0.829101	27741	20432	0.736527	breakpoint	1252	1062	0.848243	1.15168				2017	181	2017	194	0.93299		2017	106	2017	111	0.954955			2017	150	2017	156	0.961538		2017	122	2017	127	0.96063			2017	33	2017	45	0.733333		2017	21
ENSG00000118058	KMT2A	1534	1320	0.860495	2388	1990	0.833333	methyltransferase	2025	1692	0.835556	1.00267				2016	187	2016	202	0.925743		2016	121	2016	127	0.952756			2016	131	2016	137	0.956204		2016	112	2016	117	0.957265			2016	30	2016	37	0.810811		2016	19
ENSG00000143294	PRCC	44684	43658	0.977039	802	681	0.849127	proline	6	5	0.833333	0.9814				2015	170	2015	179	0.949721		2015	127	2015	132	0.962121			2015	123	2015	130	0.946154		2015	107	2015	112	0.955357			2015	37	2015	45	0.822222		2015	24
ENSG00000148516	ZEB1	1820	1537	0.844505	3554	2926	0.823298	zinc finger	1939	1566	0.807633	0.980973				2014	157	2014	166	0.945783		2014	110	2014	114	0.964912			2014	110	2014	117	0.940171		2014	99	2014	104	0.951923			2014	40	2014	46	0.869565		2014	29
ENSG00000110092	CCND1	3954	3473	0.878351	6786	5466	0.805482	cyclin-D1	4830	3891	0.80559	1.00013				2013	152	2013	164	0.926829		2013	121	2013	127	0.952756			2013	97	2013	104	0.932692		2013	90	2013	94	0.957447			2013	33	2013	42	0.785714		2013	23
ENSG00000104884	ERCC2	1057	837	0.791864	1455	1151	0.791065	helicase	1098	867	0.789617	0.99817				2012	139	2012	147	0.945578		2012	105	2012	109	0.963303			2012	81	2012	89	0.910112		2012	70	2012	78	0.897436			2012	30	2012	43	0.697674		2012	23
ENSG00000105810	CDK6	2025	1626	0.802963	3692	2863	0.77546	kinase	2863	2216	0.774013	0.998134				2011	133	2011	141	0.943262		2011	99	2011	101	0.980198			2011	61	2011	65	0.938462		2011	56	2011	59	0.949153			2011	40	2011	45	0.888889		2011	27
ENSG00000103197	TSC2	1871	1461	0.780866	3341	2355	0.704879	tuberin	1853	1433	0.773341	1.09713				2010	109	2010	111	0.981982		2010	83	2010	84	0.988095			2010	60	2010	69	0.869565		2010	57	2010	65	0.876923			2010	46	2010	50	0.92		2010	31
ENSG00000065361	ERBB3	1582	1234	0.780025	2932	2148	0.732606	kinase	2424	1843	0.760314	1.03782				2009	99	2009	107	0.925234		2009	73	2009	78	0.935897			2009	44	2009	53	0.830189		2009	41	2009	49	0.836735			2009	53	2009	59	0.898305		2009	37
ENSG00000149948	HMGA2	1063	864	0.812794	1848	1381	0.747294	high mobility	810	615	0.759259	1.01601				2008	99	2008	106	0.933962		2008	76	2008	81	0.938272			2008	45	2008	57	0.789474		2008	43	2008	52	0.826923			2008	65	2008	72	0.902778		2008	50
ENSG00000185499	MUC1	4078	3035	0.744237	6369	4524	0.710316	mucin	8438	6390	0.757288	1.06613				2007	84	2007	88	0.954545		2007	65	2007	68	0.955882			2007	51	2007	60	0.85		2007	49	2007	56	0.875			2007	65	2007	70	0.928571		2007	49
ENSG00000113916	BCL6	1688	1329	0.787322	4260	2893	0.679108	B-cell	3065	2285	0.745514	1.09778				2006	81	2006	84	0.964286		2006	52	2006	53	0.981132			2006	34	2006	40	0.85		2006	34	2006	39	0.871795			2006	87	2006	92	0.945652		2006	69
ENSG00000135446	CDK4	5590	4533	0.810912	10367	7927	0.764638	kinase	7723	5753	0.744918	0.97421				2005	78	2005	80	0.975		2005	57	2005	59	0.966102			2005	26	2005	32	0.8125		2005	26	2005	31	0.83871			2005	60	2005	64	0.9375		2005	47
ENSG00000136997	MYC	28474	21462	0.75374	49063	33886	0.690663	proto-oncogene	26319	19247	0.731297	1.05883				2004	69	2004	70	0.985714		2004	44	2004	45	0.977778			2004	18	2004	20	0.9		2004	18	2004	20	0.9			2004	65	2004	68	0.955882		2004	57
ENSG00000124762	CDKN1A	8230	6043	0.734265	11472	7755	0.675994	inhibitor	10413	7107	0.682512	1.00964				2003	70	2003	71	0.985915		2003	48	2003	49	0.979592			2003	21	2003	26	0.807692		2003	19	2003	24	0.791667			2003	66	2003	70	0.942857		2003	59
ENSG00000151702	FLI1	1216	937	0.770559	2077	1412	0.679827	transcription factor	1365	929	0.680586	1.00112				2002	46	2002	47	0.978723		2002	30	2002	31	0.967742			2002	23	2002	35	0.657143		2002	22	2002	34	0.647059			2002	61	2002	62	0.983871		2002	49
ENSG00000135679	MDM2	7546	5920	0.784522	11699	8782	0.750662	ubiquitin	2173	1461	0.672342	0.895665				2001	63	2001	63	1		2001	46	2001	46	1			2001	18	2001	24	0.75		2001	18	2001	24	0.75			2001	69	2001	71	0.971831		2001	55
ENSG00000111087	GLI1	1840	1336	0.726087	3801	2261	0.594843	zinc finger	2307	1457	0.631556	1.06172				2000	58	2000	58	1		2000	37	2000	37	1			2000	20	2000	23	0.869565		2000	19	2000	22	0.863636			2000	53	2000	59	0.898305		2000	45
ENSG00000165556	CDX2	1721	1293	0.751307	3420	2181	0.637719	transcription factor	1920	1210	0.630208	0.988222				1999	40	1999	40	1		1999	27	1999	27	1			1999	23	1999	28	0.821429		1999	23	1999	28	0.821429			1999	48	1999	52	0.923077		1999	42
ENSG00000125618	PAX8	1033	762	0.737657	2138	1426	0.666978	paired box protein	1095	680	0.621005	0.931071				1998	29	1998	30	0.966667		1998	17	1998	17	1			1998	15	1998	19	0.789474		1998	15	1998	19	0.789474			1998	56	1998	61	0.918033		1998	47
ENSG00000105369	CD79A	1229	937	0.762408	2035	1355	0.665848	antigen	1067	640	0.599813	0.900826				1997	44	1997	44	1		1997	37	1997	37	1			1997	20	1997	22	0.909091		1997	19	1997	21	0.904762			1997	44	1997	47	0.93617		1997	37
ENSG00000111276	CDKN1B	1718	1281	0.745634	3181	1928	0.606099	inhibitor	2837	1679	0.591822	0.976445				1996	12	1996	14	0.857143		1996	7	1996	8	0.875			1996	7	1996	9		0.777778	1996	7	1996	9		0.777778		1996	12	1996	13	0.923077		1996	11
																1995	28	1995	28	1		1995	24	1995	24	1			1995	9	1995	9		1	1995	6	1995	6		1
																1994	15	1994	16	0.9375		1994	13	1994	14	0.928571			1994	2	1994	3		0.666667	1994	2	1994	2		1
																1993	9	1993	11	0.818182		1993	6	1993	8	0.75			1993	1	1993	1		1	1993	1	1993	1		1
The graphical representations show the CA values (the proportion PubMed publications on genes that mention cancer) for the period of 1970-2021. Time points with less than 10 publications on the given gene were excluded from the graphical representations.																1992	8	1992	9		0.888889	1992	6	1992	7		0.857143				1989	2		0			1989	1		0
																1991	16	1991	17	0.941176		1991	15	1991	16	0.9375					1984	1		0
																1990	7	1990	7		1	1990	7	1990	7		1
																1989	1	1989	1		1
																1988	1	1988	1		1	1988	1	1988	1		1
[truncated: 253 more columns]

## Sheet: Genes with Not Unique Names
ID	HGNC	All_Pubs	Cancer_Pubs	Cancer _Pubs/All_Pubs	All_Pubs22	Cancer_Pubs22	Cancer _Pubs22/All_Pubs22	term of disambiguation	DIS_All_Pubs22	DIS_Cancer_Pubs22	DIS_Cancer _Pubs22/DIS_All_Pubs22	Impact of disambiguation				Search query: CHEK2 cancer		Search query: CHEK2		CA		Search query: CHEK2 kinase cancer		Search query: CHEK2 kinase		CA
ENSG00000183765	CHEK2	1578	1261	0.799113	2491	2055	0.82497	kinase	2805	1770	0.631016	0.764896				Year	Count	Year	Count	ambiguous		Year	Count	Year	Count	disambiguous
																2022	69	2022	77		0.896104	2022	23	2022	32		0.71875
																2021	196	2021	212	0.924528		2021	84	2021	106	0.792453
																2020	158	2020	176	0.897727		2020	86	2020	113	0.761062
The graphical representations show the CA values (the proportion PubMed publications on genes that mention cancer) for the period of 1970-2021. Time points with less than 10 publications on the given gene were excluded from the graphical representations.																2019	139	2019	150	0.926667		2019	80	2019	104	0.769231
																2018	122	2018	134	0.910448		2018	99	2018	127	0.779528
																2017	117	2017	131	0.89313		2017	90	2017	120	0.75
																2016	99	2016	108	0.916667		2016	79	2016	105	0.752381
																2015	96	2015	107	0.897196		2015	90	2015	118	0.762712
																2014	86	2014	103	0.834951		2014	97	2014	150	0.646667
																2013	72	2013	86	0.837209		2013	85	2013	134	0.634328
																2012	92	2012	115	0.8		2012	92	2012	139	0.661871
																2011	98	2011	120	0.816667		2011	95	2011	137	0.693431
																2010	94	2010	134	0.701493		2010	90	2010	160	0.5625
																2009	98	2009	129	0.75969		2009	96	2009	169	0.568047
																2008	90	2008	112	0.803571		2008	87	2008	143	0.608392
																2007	86	2007	113	0.761062		2007	91	2007	147	0.619048
																2006	103	2006	131	0.78626		2006	100	2006	161	0.621118
																2005	56	2005	86	0.651163		2005	64	2005	129	0.496124
																2004	71	2004	97	0.731959		2004	76	2004	133	0.571429
																2003	42	2003	62	0.677419		2003	59	2003	107	0.551402
																2002	29	2002	43	0.674419		2002	38	2002	75	0.506667
																2001	20	2001	32	0.625		2001	32	2001	73	0.438356
																2000	16	2000	24	0.666667		2000	19	2000	51	0.372549
																1999	6	1999	8		0.75	1999	11	1999	29	0.37931
																		1998	1		0	1998	3	1998	20	0.15
																		1997				1997	4	1997	13	0.307692
																		1996						1996	6		0
																		1995						1995	1		0
																		1993						1993	2		0
																		1991						1991	1		0

## Sheet: Unique_CA_t vs CA_2017-2021
Gene name	CAt	CA(2017-2021)				N	Mean	SD	SEM	Median
MYCN	0.933313	0.904049			CAt	28	0.75964	0.09501	0.01796	0.74898
PMS2	0.920916	0.959624			CA(2017-2021)	28	0.7627	0.10012	0.01892	0.75631
FHIT	0.874063	0.64557
ETV6	0.884995	0.891275
MGMT	0.876725	0.853083									Null Hypothesis: mean1-mean2 = 0
CD274	0.858055	0.925178				t Statistic	DF	Prob>|t|			Alternative Hypothesis: mean1-mean2 <> 0
BCR	0.736527	0.719252			Equal Variance Assumed	-0.11742	54	0.90696			At 0.05 level, when equal variance is assumed, Mean1 - Mean2 is NOT significantly different from 0
KMT2A	0.833333	0.793349			Equal Variance NOT Assumed (Welch Correction)	-0.11742	53.8528	0.90696			At 0.05 level, when equal variance is NOT assumed, Mean1 - Mean2 is NOT significantly different from 0
PRCC	0.849127	0.84399
ZEB1	0.823298	0.835866
CCND1	0.805482	0.795682
ERCC2	0.791065	0.769481
CDK6	0.77546	0.845307
TSC2	0.704879	0.669982
ERBB3	0.732606	0.795485
HMGA2	0.747294	0.751015
MUC1	0.710316	0.663706
BCL6	0.679108	0.613154
CDK4	0.764638	0.860858
MYC	0.690663	0.761503
CDKN1A	0.675994	0.676897
FLI1	0.679827	0.660772
MDM2	0.750662	0.751125
GLI1	0.594843	0.580415
CDX2	0.637719	0.68956
PAX8	0.666978	0.737665
CD79A	0.665848	0.647465
CDKN1B	0.606099	0.714286

## Sheet: Not Unique_CA_t vs CA_2017-2021
Gene name	CAt_DIS	CA_DIS(years:2017-2021)
CHEK2	0.631016	0.770175
