# Supplementary material for: Use of Publication Dynamics to Distinguish Cancer Genes and Bystander Genes
Source: Genes (Basel). 2022 Jun 21;13(7):1105. doi: 10.3390/genes13071105 (PMC9315931; doi:10.3390/genes13071105)
Supplement: Supplementary file 1 [file genes-13-01105-s001.zip › Supplementary_file 9.xlsx]

## Sheet: cut-off=0
ID	HGNC	All_Pubs	Cancer_Pubs	Cancer _Pubs/All_Pubs	Fusion partners		Minimum number of fusion partners	Average of CAt				Maximum number of fusion partners	Average of CAt					HGNC	Maximum number of fusion partners=0	HGNC	Minimum number of fusion partners=5			N	Mean	SD	SEM	Median		HGNC	Number of fusion partners=1	HGNC	Minimum number of fusion partners=5			N	Mean	SD	SEM	Median
ENSG00000118058	KMT2A	1534	1320	0.860495	52		0	0.553729				0	0.554001					NUTM2B	1	KMT2A	0.860495		Maximum number of fusion partners=0	492	0.554	0.22342	0.01007	0.56123		EML4	0.987547	KMT2A	0.860495		Number of fusion partners=1	146	0.5251	0.24143	0.01998	0.50359
ENSG00000171094	ALK	6400	5198	0.812187	21		1	0.553068				1	0.547386					NUTM2A	1	ALK	0.812187		Minimum number of fusion partners=5	17	0.75812	0.20102	0.04876	0.81279		CCDC6	0.918367	ALK	0.812187		Minimum number of fusion partners=5	17	0.75812	0.20102	0.04876	0.81279
ENSG00000182944	EWSR1	716	672	0.938547	20		2	0.625991				2	0.547565					ECT2L	1	EWSR1	0.938547									PAX8	0.737657	EWSR1	0.938547				-0.23302		0.06092
ENSG00000157764	BRAF	11907	11264	0.945998	16		3	0.705998				3	0.548016					MB21D2	1	BRAF	0.945998									EZR	0.625	BRAF	0.945998			163	0.5494	0.24752	0.01939	0.54081
ENSG00000047936	ROS1	829	776	0.936068	15		4	0.736822				4	0.548597					DCAF12L2	1	ROS1	0.936068								Null Hypothesis: mean1-mean2 = 0	NAB2	0.587302	ROS1	0.936068
ENSG00000165731	RET	6133	4310	0.702756	12		5	0.758121				5	0.549583					MACC1	0.988827	RET	0.702756			t Statistic	DF	Prob>|t|			Alternative Hypothesis: mean1-mean2 <> 0	MYB	0.540809	RET	0.702756
ENSG00000149948	HMGA2	1063	864	0.812794	10		6	0.78939				6	0.549703					PALB2	0.973734	HMGA2	0.812794		Equal Variance Assumed	-3.71466	507	0.000226082			At 0.05 level, when equal variance is assumed, Mean1 - Mean2 is significantly different from 0	PML	0.501803	HMGA2	0.812794								Null Hypothesis: mean1-mean2 = 0
ENSG00000139083	ETV6	1079	986	0.913809	7		7	0.860184				7	0.550625					EIF1AX	0.967742	ETV6	0.913809		Equal Variance NOT Assumed (Welch Correction)	-4.10006	17.3939	0.000715655			At 0.05 level, when equal variance is NOT assumed, Mean1 - Mean2 is significantly different from 0	SRGAP3	0.179487	ETV6	0.913809			t Statistic	DF	Prob>|t|			Alternative Hypothesis: mean1-mean2 <> 0
ENSG00000181690	PLAG1	221	181	0.819005	7		10	0.858407				10	0.551006					TMEM127	0.967391	PLAG1	0.819005									MSN	0.158768	PLAG1	0.819005		Equal Variance Assumed	-3.8251	161	0.000186629			At 0.05 level, when equal variance is assumed, Mean1 - Mean2 is significantly different from 0
ENSG00000089280	FUS	1922	628	0.326743	6		12	0.866009				12	0.551226					MYCN	0.962096	FUS	0.326743									FAM131B	1	FUS	0.326743		Equal Variance NOT Assumed (Welch Correction)	-4.42249	21.758	0.000219878			At 0.05 level, when equal variance is NOT assumed, Mean1 - Mean2 is significantly different from 0
ENSG00000006468	ETV1	282	227	0.804965	6		15	0.898659				15	0.551784					BRCA2	0.960791	ETV1	0.804965									SSX2	0.987288	ETV1	0.804965
ENSG00000096968	JAK2	7320	4387	0.599317	6		16	0.889307				16	0.552354					PIK3CA	0.954147	JAK2	0.599317									SSX4	0.977273	JAK2	0.599317
ENSG00000068323	TFE3	642	515	0.802181	5		20	0.87041				20	0.552912					ERBB2	0.951252	TFE3	0.802181									PRCC	0.977039	TFE3	0.802181
ENSG00000158715	SLC45A3	40	36	0.9	5		21	0.836341				21	0.553287					NUTM1	0.944444	SLC45A3	0.9									KRAS	0.957673	SLC45A3	0.9
ENSG00000175832	ETV4	208	174	0.836538	5		52	0.860495				52	0.553729					IDH1	0.939672	ETV4	0.836538									KIAA1549	0.954955	ETV4	0.836538
ENSG00000129204	USP6	118	71	0.601695	5													RNF43	0.935065	USP6	0.601695									ARID1A	0.922302	USP6	0.601695
ENSG00000157554	ERG	6612	1818	0.274955	5													NRAS	0.934134	ERG	0.274955									FHIT	0.915441	ERG	0.274955
ENSG00000184012	TMPRSS2	947	857	0.904963	4													H3F3A	0.933673											NPM1	0.91358
ENSG00000198400	NTRK1	382	253	0.662304	4													BRCA1	0.933007											MLLT10	0.908257
ENSG00000132155	RAF1	662	354	0.534743	4													MLH1	0.928475											TP53	0.88922
ENSG00000119508	NR4A3	238	115	0.483193	4													SDHAF2	0.927835											ASPSCR1	0.880597
ENSG00000141380	SS18	230	222	0.965217	3													NF2	0.927602											RUNX1T1	0.878866
ENSG00000114354	TFG	323	136	0.421053	3													BRIP1	0.923372											NF1	0.859785
ENSG00000097007	ABL1	1922	1793	0.932882	3													HIST1H3B	0.923077											NTRK3	0.856
ENSG00000077782	FGFR1	2571	1360	0.528977	3													PMS2	0.922837											MLLT1	0.850746
ENSG00000135903	PAX3	1059	555	0.524079	3													MEN1	0.92226											CBFA2T3	0.850575
ENSG00000143549	TPM3	3109	673	0.216468	3													P2RY8	0.921569											MLLT11	0.823529
ENSG00000186716	BCR	32645	27066	0.829101	2													MGMT	0.91768											ZNF384	0.809524
ENSG00000141367	CLTC	87	50	0.574713	2													MSH2	0.916227											TRIM24	0.805556
ENSG00000153814	JAZF1	157	90	0.573248	2													BAP1	0.915954											LASP1	0.796992
ENSG00000078674	PCM1	155	68	0.43871	2													MSH6	0.913999											NCOA4	0.785311
ENSG00000079432	CIC	7137	1573	0.220401	2													IDH2	0.907368											LRIG3	0.777778
ENSG00000126752	SSX1	246	243	0.987805	2													SDHB	0.90367											FLI1	0.770559
ENSG00000184384	MAML2	188	170	0.904255	2													FLCN	0.901899											MN1	0.763006
ENSG00000167751	KLK2	167	139	0.832335	2													SPECC1	0.9											CTNNB1	0.760223
ENSG00000159216	RUNX1	3000	2308	0.769333	2													SETD2	0.884774											WT1	0.756131
ENSG00000110841	PPFIBP1	21	16	0.761905	2													MUTYH	0.878968											MLLT3	0.75
ENSG00000178691	SUZ12	395	295	0.746835	2													CCND1	0.878351											NDRG1	0.748756
ENSG00000147862	NFIB	228	167	0.732456	2													CDKN2A	0.878049											WIF1	0.740845
ENSG00000148400	NOTCH1	4252	2791	0.656397	2													PBRM1	0.877637											MLLT6	0.73913
ENSG00000185630	PBX1	650	424	0.652308	2													SDHC	0.872774											GLI1	0.726087
ENSG00000123268	ATF1	365	230	0.630137	2													SDHD	0.870871											PAX5	0.709291
ENSG00000126883	NUP214	222	131	0.59009	2													BARD1	0.868812											CREB3L2	0.707317
ENSG00000019582	CD74	573	315	0.549738	2													SMARCB1	0.866228											PRKACA	0.703704
ENSG00000175197	DDIT3	1436	784	0.545961	2													CDC73	0.856618											TCEA1	0.7
ENSG00000068078	FGFR3	1986	1067	0.537261	2													FBXW7	0.853535											RARA	0.698081
ENSG00000108953	YWHAE	198	98	0.494949	2													ERCC5	0.846154											PRKAR1A	0.69703
ENSG00000140396	NCOA2	338	167	0.494083	2													CCNE1	0.845095											TBL1XR1	0.689655
ENSG00000244405	ETV5	259	123	0.474903	2													ZEB1	0.844505											NUP98	0.689095
ENSG00000170759	KIF5B	247	117	0.473684	2													CD274	0.841945											PTPRK	0.680556
ENSG00000184481	FOXO4	295	139	0.471186	2													CBFB	0.839879											BRD4	0.674125
ENSG00000150907	FOXO1	2652	1165	0.439291	2													PRDM2	0.835616											BRD3	0.674074
ENSG00000082805	ERC1	44	12	0.272727	2													ARID2	0.835294											BCOR	0.672297
ENSG00000108821	COL1A1	1994	375	0.188064	2													GNAQ	0.828125											TP63	0.663164
ENSG00000145012	LPP	1302	127	0.0975422	2													CDH1	0.826595											RAD51B	0.653333
ENSG00000163497	FEV	7150	387	0.0541259	2													PPP2R1A	0.821782											CDH11	0.642202
ENSG00000143924	EML4	803	793	0.987547	1													CDKN2C	0.819734											TAL1	0.640625
ENSG00000108091	CCDC6	98	90	0.918367	1													SPOP	0.819672											KDM5A	0.637681
ENSG00000125618	PAX8	1033	762	0.737657	1													RB1	0.818739											CCNB1IP1	0.625
ENSG00000092820	EZR	72	45	0.625	1													VHL	0.815226											AFF1	0.622857
ENSG00000166886	NAB2	189	111	0.587302	1													PDGFRA	0.81508											CRTC1	0.6
ENSG00000118513	MYB	2622	1418	0.540809	1													BCL7A	0.814815											TCF3	0.597753
ENSG00000140464	PML	5546	2783	0.501803	1													LYL1	0.814286											SND1	0.586667
ENSG00000196220	SRGAP3	39	7	0.179487	1													CDK4	0.810912											RSPO2	0.585366
ENSG00000147065	MSN	7892	1253	0.158768	1													ERCC4	0.810811											CREB3L1	0.583333
ENSG00000159784	FAM131B	6	6	1	1													EZH2	0.810221											TRIM33	0.575221
ENSG00000241476	SSX2	236	233	0.987288	1													DDX10	0.807692											TET1	0.55668
ENSG00000268009	SSX4	44	43	0.977273	1													MUC16	0.805687											ARHGAP26	0.555556
ENSG00000143294	PRCC	44684	43658	0.977039	1													BCL9L	0.804878											HEY1	0.549858
ENSG00000133703	KRAS	10797	10340	0.957673	1													CDK6	0.802963											STRN	0.540984
ENSG00000122778	KIAA1549	111	106	0.954955	1													BCL9	0.8											TPM4	0.539474
ENSG00000117713	ARID1A	695	641	0.922302	1													ETNK1	0.8											THRAP3	0.535714
ENSG00000189283	FHIT	1088	996	0.915441	1													MDM4	0.799615											STIL	0.533981
ENSG00000181163	NPM1	1296	1184	0.91358	1													CHEK2	0.799113											FOXO3	0.532635
ENSG00000078403	MLLT10	109	99	0.908257	1													GPC3	0.798722											SH3GL1	0.527778
ENSG00000141510	TP53	16781	14922	0.88922	1													TSC1	0.793696											PDGFRB	0.503958
ENSG00000169696	ASPSCR1	67	59	0.880597	1													HOXA9	0.793049											EP300	0.503232
ENSG00000079102	RUNX1T1	388	341	0.878866	1													ERCC2	0.791864											QKI	0.493902
ENSG00000196712	NF1	4379	3765	0.859785	1													BCORL1	0.790698											DDX5	0.484581
ENSG00000140538	NTRK3	375	321	0.856	1													ASXL1	0.7904											ABI1	0.482143
ENSG00000130382	MLLT1	67	57	0.850746	1													STK11	0.789322											TRIM27	0.482143
ENSG00000129993	CBFA2T3	87	74	0.850575	1													FLT3	0.788565											CRTC3	0.478261
ENSG00000213190	MLLT11	34	28	0.823529	1													IKZF1	0.788462											SLC34A2	0.477941
ENSG00000126746	ZNF384	42	34	0.809524	1													LATS2	0.788462											POU5F1	0.472412
ENSG00000122779	TRIM24	72	58	0.805556	1													BCL6	0.787322											RSPO3	0.454545
ENSG00000002834	LASP1	133	106	0.796992	1													PTEN	0.785774											GAS7	0.448276
ENSG00000266412	NCOA4	177	139	0.785311	1													PREX2	0.785714											TAF15	0.442623
ENSG00000139263	LRIG3	45	35	0.777778	1													MDM2	0.784522											EBF1	0.440945
ENSG00000151702	FLI1	1216	937	0.770559	1													MECOM	0.78436											TCF12	0.433824
ENSG00000169184	MN1	173	132	0.763006	1													PTK6	0.783439											ZCCHC8	0.428571
ENSG00000168036	CTNNB1	6285	4778	0.760223	1													TSC2	0.780866											EIF3E	0.417808
ENSG00000184937	WT1	3670	2775	0.756131	1													ERBB3	0.780025											CHCHD7	0.416667
ENSG00000171843	MLLT3	148	111	0.75	1													GNA11	0.776557											ELK4	0.415584
ENSG00000104419	NDRG1	402	301	0.748756	1													BCL2L12	0.776471											ELL	0.413562
ENSG00000156076	WIF1	355	263	0.740845	1													KMT2C	0.774834											NCOA1	0.397906
ENSG00000275023	MLLT6	23	17	0.73913	1													PPP6C	0.774194											COX6C	0.387097
ENSG00000111087	GLI1	1840	1336	0.726087	1													CDH17	0.773333											VTI1A	0.386364
ENSG00000196092	PAX5	1001	710	0.709291	1													TLX3	0.773196											ACSL3	0.383333
ENSG00000182158	CREB3L2	82	58	0.707317	1													EXT2	0.773077											SFPQ	0.382488
ENSG00000072062	PRKACA	135	95	0.703704	1													MSI2	0.771429											GOLGA5	0.380952
ENSG00000187735	TCEA1	10	7	0.7	1													TET2	0.767361											CREB1	0.37776
ENSG00000131759	RARA	1772	1237	0.698081	1													MYH11	0.767045											DNAJB1	0.368182
ENSG00000108946	PRKAR1A	505	352	0.69703	1													PMS1	0.764286											CREBBP	0.366987
ENSG00000177565	TBL1XR1	87	60	0.689655	1													CD79A	0.762408											CBL	0.365872
ENSG00000110713	NUP98	431	297	0.689095	1													RBM15	0.758621											PAX7	0.365439
ENSG00000152894	PTPRK	72	49	0.680556	1													EXT1	0.756757											LIFR	0.35512
ENSG00000141867	BRD4	1028	693	0.674125	1													SF3B1	0.755556											AFF4	0.345455
ENSG00000169925	BRD3	135	91	0.674074	1													CDK12	0.755556											TCF7L2	0.34033
ENSG00000183337	BCOR	296	199	0.672297	1													MYC	0.75374											ARHGEF12	0.337838
ENSG00000073282	TP63	1713	1136	0.663164	1													AMER1	0.753247											NONO	0.335443
ENSG00000182185	RAD51B	150	98	0.653333	1													PPM1D	0.752613											CEP89	0.333333
ENSG00000140937	CDH11	109	70	0.642202	1													EGFR	0.751463											NFATC2	0.328042
ENSG00000162367	TAL1	640	410	0.640625	1													CDX2	0.751307											HNRNPA2B1	0.327607
ENSG00000073614	KDM5A	138	88	0.637681	1													FANCD2	0.746405											AFF3	0.323944
ENSG00000100814	CCNB1IP1	16	10	0.625	1													PTCH1	0.745801											PDGFB	0.321284
ENSG00000172493	AFF1	175	109	0.622857	1													POLQ	0.745763											GMPS	0.314433
ENSG00000105662	CRTC1	245	147	0.6	1													CDKN1B	0.745634											SDC4	0.3125
ENSG00000071564	TCF3	445	266	0.597753	1													RPL22	0.744681											SS18L1	0.307692
ENSG00000197157	SND1	150	88	0.586667	1													MUC1	0.744237											HLA-A	0.30724
ENSG00000147655	RSPO2	82	48	0.585366	1													FANCF	0.744186											STAT6	0.306291
ENSG00000157613	CREB3L1	84	49	0.583333	1													CTNND1	0.740741											ATIC	0.30531
ENSG00000197323	TRIM33	113	65	0.575221	1													CSMD3	0.740741											CLIP1	0.294118
ENSG00000138336	TET1	494	275	0.55668	1													MALT1	0.74062											HIP1	0.292135
ENSG00000145819	ARHGAP26	63	35	0.555556	1													LATS1	0.738636											CANT1	0.291667
ENSG00000164683	HEY1	351	193	0.549858	1													FUBP1	0.737931											AKAP9	0.281481
ENSG00000115808	STRN	61	33	0.540984	1													XPO1	0.735426											ALDH2	0.279291
ENSG00000167460	TPM4	76	41	0.539474	1													CDKN1A	0.734265											RANBP2	0.275261
ENSG00000054118	THRAP3	28	15	0.535714	1													CCND2	0.734097											NRG1	0.274177
ENSG00000123473	STIL	206	110	0.533981	1													ASXL2	0.727273											PPARG	0.261307
ENSG00000118689	FOXO3	1624	865	0.532635	1													BIRC3	0.725995											EPS15	0.261128
ENSG00000141985	SH3GL1	36	19	0.527778	1													LMO1	0.72549											HERPUD1	0.25974
ENSG00000113721	PDGFRB	3411	1719	0.503958	1													WWTR1	0.721591											NCKIPSD	0.259259
ENSG00000100393	EP300	1083	545	0.503232	1													BCL2	0.719962											GPHN	0.258065
ENSG00000112531	QKI	164	81	0.493902	1													CALR	0.719101											HOOK3	0.230769
ENSG00000108654	DDX5	227	110	0.484581	1													STAG2	0.71875											KTN1	0.226415
ENSG00000136754	ABI1	112	54	0.482143	1													CCND3	0.717949											SET	0.168756
ENSG00000204713	TRIM27	112	54	0.482143	1													USP44	0.714286											MYO5A	0.16875
ENSG00000140577	CRTC3	46	22	0.478261	1													HRAS	0.712634											CNBP	0.156522
ENSG00000157765	SLC34A2	136	65	0.477941	1													POLD1	0.711111											PICALM	0.149425
ENSG00000204531	POU5F1	2193	1036	0.472412	1													CD79B	0.710375											GOPC	0.140741
ENSG00000146374	RSPO3	77	35	0.454545	1													APOBEC3B	0.709821											DCTN1	0.137725
ENSG00000007237	GAS7	58	26	0.448276	1													MYCL	0.707317											LMNA	0.110772
ENSG00000270647	TAF15	122	54	0.442623	1													FOXA1	0.706258											OMD	0.10596
ENSG00000164330	EBF1	254	112	0.440945	1													TRAF7	0.705882											CARS	0.0978005
ENSG00000140262	TCF12	136	59	0.433824	1													FAT3	0.703704											LSM14A	0.0769231
ENSG00000033030	ZCCHC8	14	6	0.428571	1													MED12	0.7											PWWP2A	0
ENSG00000104408	EIF3E	584	244	0.417808	1													KAT6A	0.6875
ENSG00000170791	CHCHD7	12	5	0.416667	1													BUB1B	0.684783
ENSG00000158711	ELK4	77	32	0.415584	1													AKT3	0.683267
ENSG00000105656	ELL	1342	555	0.413562	1													SMAD4	0.680569
ENSG00000084676	NCOA1	573	228	0.397906	1													ZNRF3	0.679487
ENSG00000164919	COX6C	31	12	0.387097	1													AXIN1	0.677116
ENSG00000151532	VTI1A	44	17	0.386364	1													CYLD	0.676409
ENSG00000123983	ACSL3	60	23	0.383333	1													CAMTA1	0.674419
ENSG00000116560	SFPQ	217	83	0.382488	1													BTG1	0.670968
ENSG00000066455	GOLGA5	21	8	0.380952	1													XPC	0.670719
ENSG00000118260	CREB1	1268	479	0.37776	1													TLX1	0.670659
ENSG00000132002	DNAJB1	220	81	0.368182	1													TAL2	0.666667
ENSG00000005339	CREBBP	1248	458	0.366987	1													KNSTRN	0.666667
ENSG00000110395	CBL	2643	967	0.365872	1													CNBD1	0.666667
ENSG00000009709	PAX7	706	258	0.365439	1													MTOR	0.666134
ENSG00000113594	LIFR	459	163	0.35512	1													XPA	0.664622
ENSG00000072364	AFF4	55	19	0.345455	1													SETBP1	0.662252
ENSG00000148737	TCF7L2	1334	454	0.34033	1													LMO2	0.657767
ENSG00000196914	ARHGEF12	74	25	0.337838	1													FANCE	0.657534
ENSG00000147140	NONO	316	106	0.335443	1													ABL2	0.654867
ENSG00000121289	CEP89	6	2	0.333333	1													FAT4	0.654321
ENSG00000101096	NFATC2	378	124	0.328042	1													MUC4	0.653465
ENSG00000122566	HNRNPA2B1	815	267	0.327607	1													MLF1	0.652778
ENSG00000144218	AFF3	71	23	0.323944	1													ATRX	0.650667
ENSG00000100311	PDGFB	2960	951	0.321284	1													LZTR1	0.65
ENSG00000163655	GMPS	194	61	0.314433	1													SALL4	0.649289
ENSG00000124145	SDC4	256	80	0.3125	1													PIK3R1	0.647368
ENSG00000184402	SS18L1	26	8	0.307692	1													KDM6A	0.646048
ENSG00000206503	HLA-A	14129	4341	0.30724	1													ERCC3	0.645669
ENSG00000166888	STAT6	1812	555	0.306291	1													FGFR4	0.644928
ENSG00000138363	ATIC	226	69	0.30531	1													ACKR3	0.64268
ENSG00000130779	CLIP1	17	5	0.294118	1													AKT2	0.641491
ENSG00000127946	HIP1	178	52	0.292135	1													DNMT3A	0.640616
ENSG00000171302	CANT1	24	7	0.291667	1													FBLN2	0.64
ENSG00000127914	AKAP9	135	38	0.281481	1													EPHA3	0.637931
ENSG00000111275	ALDH2	1579	441	0.279291	1													PTPRT	0.636364
ENSG00000153201	RANBP2	287	79	0.275261	1													SMO	0.63571
ENSG00000157168	NRG1	1003	275	0.274177	1													FANCA	0.635514
ENSG00000132170	PPARG	995	260	0.261307	1													DEK	0.63354
ENSG00000085832	EPS15	337	88	0.261128	1													SUFU	0.630872
ENSG00000051108	HERPUD1	77	20	0.25974	1													LRP1B	0.62963
ENSG00000213672	NCKIPSD	27	7	0.259259	1													CRLF2	0.627907
ENSG00000171723	GPHN	31	8	0.258065	1													FANCG	0.626794
ENSG00000168172	HOOK3	26	6	0.230769	1													HMGA1	0.625935
ENSG00000126777	KTN1	53	12	0.226415	1													RFWD3	0.625
ENSG00000119335	SET	278651	47024	0.168756	1													RHOH	0.623529
ENSG00000197535	MYO5A	160	27	0.16875	1													TOP1	0.623037
ENSG00000169714	CNBP	230	36	0.156522	1													NBN	0.622099
ENSG00000073921	PICALM	261	39	0.149425	1													KLF6	0.621701
ENSG00000047932	GOPC	135	19	0.140741	1													BCL10	0.621154
ENSG00000204843	DCTN1	167	23	0.137725	1													IRF4	0.620056
ENSG00000160789	LMNA	1309	145	0.110772	1													DDR2	0.619926
ENSG00000127083	OMD	302	32	0.10596	1													PIM1	0.617594
ENSG00000110619	CARS	9775	956	0.0978005	1													AXIN2	0.615137
ENSG00000257103	LSM14A	13	1	0.0769231	1													NT5C2	0.611765
ENSG00000170234	PWWP2A	3	0	0	1													AKT1	0.611625
ENSG00000188199	NUTM2B	11	11	1	0													ERBB4	0.611189
ENSG00000184923	NUTM2A	10	10	1	0													RMI2	0.611111
ENSG00000203734	ECT2L	2	2	1	0													PDCD1LG2	0.610561
ENSG00000180611	MB21D2	1	1	1	0													DCC	0.609541
ENSG00000198354	DCAF12L2	1	1	1	0													STAT3	0.608957
ENSG00000183742	MACC1	179	177	0.988827	0													ZNF331	0.608696
ENSG00000083093	PALB2	533	519	0.973734	0													CASP8	0.608126
ENSG00000173674	EIF1AX	62	60	0.967742	0													DNMT1	0.607659
ENSG00000135956	TMEM127	92	89	0.967391	0													HIF1A	0.606996
ENSG00000134323	MYCN	2137	2056	0.962096	0													PTPN13	0.606796
ENSG00000139618	BRCA2	9462	9091	0.960791	0													SMARCD1	0.605263
ENSG00000121879	PIK3CA	3882	3704	0.954147	0													MTCP1	0.603448
ENSG00000141736	ERBB2	27406	26070	0.951252	0													FOXR1	0.6
ENSG00000184507	NUTM1	18	17	0.944444	0													PRPF40B	0.6
ENSG00000138413	IDH1	2503	2352	0.939672	0													SDHA	0.59799
ENSG00000108375	RNF43	154	144	0.935065	0													RBM10	0.597015
ENSG00000213281	NRAS	2748	2567	0.934134	0													NKX2-1	0.596663
ENSG00000163041	H3F3A	196	183	0.933673	0													DDB2	0.595016
ENSG00000012048	BRCA1	14494	13523	0.933007	0													SMARCE1	0.594595
ENSG00000076242	MLH1	4460	4141	0.928475	0													ELF3	0.594286
ENSG00000167985	SDHAF2	97	90	0.927835	0													PIK3CB	0.593407
ENSG00000186575	NF2	1768	1640	0.927602	0													BIRC6	0.591398
ENSG00000136492	BRIP1	261	241	0.923372	0													RECQL4	0.591304
ENSG00000274267	HIST1H3B	39	36	0.923077	0													RAP1GDS1	0.590909
ENSG00000122512	PMS2	1283	1184	0.922837	0													CHIC2	0.590909
ENSG00000133895	MEN1	2920	2693	0.92226	0													ESR1	0.588688
ENSG00000182162	P2RY8	51	47	0.921569	0													FOXP1	0.58811
ENSG00000170430	MGMT	3535	3244	0.91768	0													BAX	0.587597
ENSG00000095002	MSH2	3605	3303	0.916227	0													FAT1	0.58547
ENSG00000163930	BAP1	702	643	0.915954	0													EPHA7	0.584906
ENSG00000116062	MSH6	1593	1456	0.913999	0													FLT4	0.583851
ENSG00000182054	IDH2	950	862	0.907368	0													SFRP4	0.583618
ENSG00000117118	SDHB	872	788	0.90367	0													POT1	0.579787
ENSG00000154803	FLCN	316	285	0.901899	0													SPEN	0.57732
ENSG00000128487	SPECC1	10	9	0.9	0													SMARCA4	0.577103
ENSG00000181555	SETD2	243	215	0.884774	0													CARD11	0.576052
ENSG00000132781	MUTYH	504	443	0.878968	0													DICER1	0.573171
ENSG00000110092	CCND1	3954	3473	0.878351	0													ATM	0.573002
ENSG00000147889	CDKN2A	8692	7632	0.878049	0													MITF	0.572792
ENSG00000163939	PBRM1	237	208	0.877637	0													FAM135B	0.571429
ENSG00000143252	SDHC	393	343	0.872774	0													ZNF521	0.566667
ENSG00000204370	SDHD	666	580	0.870871	0													KMT2D	0.56447
ENSG00000138376	BARD1	404	351	0.868812	0													GPC5	0.564103
ENSG00000099956	SMARCB1	912	790	0.866228	0													CASP3	0.563643
ENSG00000134371	CDC73	272	233	0.856618	0													WNK2	0.558824
ENSG00000109670	FBXW7	792	676	0.853535	0													FANCC	0.558559
ENSG00000134899	ERCC5	195	165	0.846154	0													HSP90AA1	0.557522
ENSG00000105173	CCNE1	581	491	0.845095	0													MAP2K1	0.557432
ENSG00000148516	ZEB1	1820	1537	0.844505	0													FBXO11	0.555556
ENSG00000120217	CD274	3619	3047	0.841945	0													H3F3B	0.555556
ENSG00000067955	CBFB	331	278	0.839879	0													CASP9	0.55498
ENSG00000116731	PRDM2	146	122	0.835616	0													BCL3	0.554859
ENSG00000189079	ARID2	85	71	0.835294	0													NOTCH2	0.553493
ENSG00000156052	GNAQ	384	318	0.828125	0													BLM	0.551458
ENSG00000039068	CDH1	3339	2760	0.826595	0													UBR5	0.55102
ENSG00000105568	PPP2R1A	101	83	0.821782	0													HOXC11	0.55
ENSG00000123080	CDKN2C	527	432	0.819734	0													BCLAF1	0.547945
ENSG00000121067	SPOP	183	150	0.819672	0													LEF1	0.54125
ENSG00000139687	RB1	2775	2272	0.818739	0													ARHGAP5	0.538462
ENSG00000134086	VHL	3875	3159	0.815226	0													PLCG1	0.537313
ENSG00000134853	PDGFRA	1817	1481	0.81508	0													KCNJ5	0.531915
ENSG00000110987	BCL7A	27	22	0.814815	0													U2AF1	0.531835
ENSG00000104903	LYL1	70	57	0.814286	0													CEBPA	0.531184
ENSG00000135446	CDK4	5590	4533	0.810912	0													STAG1	0.530612
ENSG00000175595	ERCC4	185	150	0.810811	0													SETD1B	0.529412
ENSG00000106462	EZH2	2935	2378	0.810221	0													APC	0.528668
ENSG00000178105	DDX10	26	21	0.807692	0													SOX21	0.526316
ENSG00000181143	MUC16	844	680	0.805687	0													MAP2K2	0.526138
ENSG00000186174	BCL9L	41	33	0.804878	0													ZMYM3	0.521739
ENSG00000105810	CDK6	2025	1626	0.802963	0													ZRSR2	0.519231
ENSG00000116128	BCL9	130	104	0.8	0													ZBTB16	0.516447
ENSG00000139163	ETNK1	10	8	0.8	0													PTPRD	0.51497
ENSG00000198625	MDM4	519	415	0.799615	0													NTHL1	0.514851
ENSG00000183765	CHEK2	1578	1261	0.799113	0													SRSF2	0.514124
ENSG00000147257	GPC3	626	500	0.798722	0													KAT7	0.513514
ENSG00000165699	TSC1	1396	1108	0.793696	0													MAPK1	0.512665
ENSG00000078399	HOXA9	633	502	0.793049	0													ELF4	0.509804
ENSG00000104884	ERCC2	1057	837	0.791864	0													FGFR2	0.508788
ENSG00000085185	BCORL1	43	34	0.790698	0													KDM5C	0.507143
ENSG00000171456	ASXL1	625	494	0.7904	0													SRSF3	0.506579
ENSG00000118046	STK11	1386	1094	0.789322	0													BCL11B	0.502762
ENSG00000122025	FLT3	4460	3517	0.788565	0													RAD17	0.502488
ENSG00000185811	IKZF1	624	492	0.788462	0													NFKB2	0.5
ENSG00000150457	LATS2	312	246	0.788462	0													ARHGEF10L	0.5
ENSG00000113916	BCL6	1688	1329	0.787322	0													CRNKL1	0.5
ENSG00000171862	PTEN	13173	10351	0.785774	0													MYOD1	0.497791
ENSG00000046889	PREX2	56	44	0.785714	0													RPL5	0.495413
ENSG00000135679	MDM2	7546	5920	0.784522	0													ID3	0.495088
ENSG00000085276	MECOM	422	331	0.78436	0													DAXX	0.494215
ENSG00000101213	PTK6	157	123	0.783439	0													JAK1	0.494112
ENSG00000103197	TSC2	1871	1461	0.780866	0													MAP3K1	0.490166
ENSG00000065361	ERBB3	1582	1234	0.780025	0													SOX2	0.489752
ENSG00000088256	GNA11	273	212	0.776557	0													MAP2K4	0.489529
ENSG00000126453	BCL2L12	85	66	0.776471	0													PRDM1	0.489279
ENSG00000055609	KMT2C	151	117	0.774834	0													TRRAP	0.489209
ENSG00000119414	PPP6C	31	24	0.774194	0													PHF6	0.48855
ENSG00000079112	CDH17	150	116	0.773333	0													FGFR1OP	0.485714
ENSG00000164438	TLX3	97	75	0.773196	0													FIP1L1	0.485
ENSG00000151348	EXT2	260	201	0.773077	0													CHST11	0.484848
ENSG00000153944	MSI2	105	81	0.771429	0													RALGDS	0.484305
ENSG00000168769	TET2	1152	884	0.767361	0													ITGAV	0.482759
ENSG00000133392	MYH11	528	405	0.767045	0													PDE4DIP	0.481481
ENSG00000064933	PMS1	280	214	0.764286	0													HOXA11	0.481132
ENSG00000105369	CD79A	1229	937	0.762408	0													SETDB1	0.480447
ENSG00000162775	RBM15	58	44	0.758621	0													KEAP1	0.47544
ENSG00000182197	EXT1	333	252	0.756757	0													PTPRB	0.470588
ENSG00000115524	SF3B1	585	442	0.755556	0													EPAS1	0.469466
ENSG00000167258	CDK12	90	68	0.755556	0													NSD1	0.469388
ENSG00000136997	MYC	28474	21462	0.75374	0													HSP90AB1	0.469274
ENSG00000184675	AMER1	77	58	0.753247	0													CUX1	0.465587
ENSG00000170836	PPM1D	287	216	0.752613	0													BMPR1A	0.464103
ENSG00000146648	EGFR	76021	57127	0.751463	0													WRN	0.461988
ENSG00000165556	CDX2	1721	1293	0.751307	0													ARID1B	0.460227
ENSG00000144554	FANCD2	765	571	0.746405	0													USP8	0.459854
ENSG00000185920	PTCH1	893	666	0.745801	0													CSF1R	0.457275
ENSG00000051341	POLQ	59	44	0.745763	0													PTPN11	0.457091
ENSG00000111276	CDKN1B	1718	1281	0.745634	0													TGFBR2	0.456047
ENSG00000116251	RPL22	188	140	0.744681	0													DDX3X	0.455939
ENSG00000185499	MUC1	4078	3035	0.744237	0													STAT5B	0.455696
ENSG00000183161	FANCF	129	96	0.744186	0													GATA2	0.455654
ENSG00000198561	CTNND1	54	40	0.740741	0													LARP4B	0.454545
ENSG00000164796	CSMD3	27	20	0.740741	0													POU2AF1	0.453846
ENSG00000172175	MALT1	613	454	0.74062	0													SIX1	0.451104
ENSG00000131023	LATS1	440	325	0.738636	0													NCOR1	0.447983
ENSG00000162613	FUBP1	145	107	0.737931	0													CHD4	0.446237
ENSG00000082898	XPO1	223	164	0.735426	0													PRKCB	0.445545
ENSG00000124762	CDKN1A	8230	6043	0.734265	0													LCP1	0.444444
ENSG00000118971	CCND2	786	577	0.734097	0													FEN1	0.44289
ENSG00000143970	ASXL2	55	40	0.727273	0													EIF4A2	0.441176
ENSG00000023445	BIRC3	427	310	0.725995	0													CDH10	0.44
ENSG00000166407	LMO1	102	74	0.72549	0													KDR	0.43911
ENSG00000018408	WWTR1	352	254	0.721591	0													TFEB	0.438406
ENSG00000171791	BCL2	8531	6142	0.719962	0													JAK3	0.437799
ENSG00000179218	CALR	623	448	0.719101	0													GNAS	0.4375
ENSG00000101972	STAG2	128	92	0.71875	0													ACVR1B	0.429752
ENSG00000112576	CCND3	546	392	0.717949	0													TBX3	0.429553
ENSG00000136014	USP44	28	20	0.714286	0													SRC	0.429199
ENSG00000174775	HRAS	3546	2527	0.712634	0													ARAF	0.427746
ENSG00000062822	POLD1	135	96	0.711111	0													OLIG2	0.42723
ENSG00000007312	CD79B	694	493	0.710375	0													ZFHX3	0.424779
ENSG00000179750	APOBEC3B	224	159	0.709821	0													KLF4	0.421378
ENSG00000116990	MYCL	82	58	0.707317	0													RPN1	0.421053
ENSG00000129514	FOXA1	783	553	0.706258	0													GATA3	0.420532
ENSG00000131653	TRAF7	51	36	0.705882	0													CNOT3	0.419355
ENSG00000165323	FAT3	27	19	0.703704	0													RAD21	0.418239
ENSG00000184634	MED12	290	203	0.7	0													SMAD2	0.416025
ENSG00000083168	KAT6A	112	77	0.6875	0													NCOR2	0.415617
ENSG00000156970	BUB1B	184	126	0.684783	0													B2M	0.414933
ENSG00000117020	AKT3	502	343	0.683267	0													HOXC13	0.413793
ENSG00000141646	SMAD4	3165	2154	0.680569	0													BTK	0.413467
ENSG00000183579	ZNRF3	78	53	0.679487	0													CXCR4	0.412171
ENSG00000103126	AXIN1	319	216	0.677116	0													GATA1	0.410991
ENSG00000083799	CYLD	479	324	0.676409	0													DROSHA	0.406749
ENSG00000171735	CAMTA1	86	58	0.674419	0													TERT	0.405872
ENSG00000133639	BTG1	155	104	0.670968	0													CCNC	0.40566
ENSG00000154767	XPC	987	662	0.670719	0													IL7R	0.405286
ENSG00000107807	TLX1	167	112	0.670659	0													HOXA13	0.404762
ENSG00000186051	TAL2	24	16	0.666667	0													PTPN6	0.403567
ENSG00000128944	KNSTRN	9	6	0.666667	0													RAC1	0.402977
ENSG00000176571	CNBD1	3	2	0.666667	0													ACVR2A	0.402439
ENSG00000198793	MTOR	21922	14603	0.666134	0													CUL3	0.401891
ENSG00000136936	XPA	978	650	0.664622	0													MNX1	0.4
ENSG00000152217	SETBP1	151	100	0.662252	0													TNFRSF17	0.394161
ENSG00000135363	LMO2	412	271	0.657767	0													SMAD3	0.39406
ENSG00000112039	FANCE	73	48	0.657534	0													HOXD11	0.392857
ENSG00000143322	ABL2	113	74	0.654867	0													NUMA1	0.390947
ENSG00000196159	FAT4	81	53	0.654321	0													HLF	0.390897
ENSG00000145113	MUC4	707	462	0.653465	0													PABPC1	0.39
ENSG00000178053	MLF1	72	47	0.652778	0													IKBKB	0.389394
ENSG00000085224	ATRX	750	488	0.650667	0													PTPRC	0.389105
ENSG00000099949	LZTR1	60	39	0.65	0													CPEB3	0.388889
ENSG00000101115	SALL4	422	274	0.649289	0													SOCS1	0.386345
ENSG00000145675	PIK3R1	380	246	0.647368	0													PCBP1	0.384615
ENSG00000147050	KDM6A	291	188	0.646048	0													NFKBIE	0.384615
ENSG00000163161	ERCC3	127	82	0.645669	0													RHOA	0.383298
ENSG00000160867	FGFR4	552	356	0.644928	0													KAT6B	0.382353
ENSG00000144476	ACKR3	403	259	0.64268	0													CYSLTR2	0.380952
ENSG00000105221	AKT2	1046	671	0.641491	0													S100A7	0.376847
ENSG00000119772	DNMT3A	1689	1082	0.640616	0													CTCF	0.376812
ENSG00000163520	FBLN2	25	16	0.64	0													PRRX1	0.375839
ENSG00000044524	EPHA3	174	111	0.637931	0													CSF3R	0.37457
ENSG00000196090	PTPRT	55	35	0.636364	0													ELN	0.372943
ENSG00000128602	SMO	1529	972	0.63571	0													TFRC	0.37069
ENSG00000187741	FANCA	428	272	0.635514	0													KIT	0.370619
ENSG00000124795	DEK	322	204	0.63354	0													CIITA	0.369472
ENSG00000107882	SUFU	298	188	0.630872	0													IL2	0.36928
ENSG00000168702	LRP1B	108	68	0.62963	0													ATR	0.365463
ENSG00000205755	CRLF2	258	162	0.627907	0													NFE2L2	0.362432
ENSG00000221829	FANCG	209	131	0.626794	0													VAV1	0.360601
ENSG00000137309	HMGA1	802	502	0.625935	0													TFPT	0.36
ENSG00000168411	RFWD3	16	10	0.625	0													PAFAH1B2	0.36
ENSG00000168421	RHOH	85	53	0.623529	0													ATP1A1	0.358025
ENSG00000198900	TOP1	764	476	0.623037	0													IL6ST	0.350384
ENSG00000104320	NBN	905	563	0.622099	0													BCL11A	0.349754
ENSG00000067082	KLF6	341	212	0.621701	0													FOXL2	0.348195
ENSG00000142867	BCL10	520	323	0.621154	0													SH2B3	0.343373
ENSG00000137265	IRF4	708	439	0.620056	0													IL21R	0.342964
ENSG00000162733	DDR2	271	168	0.619926	0													FAS	0.341131
ENSG00000137193	PIM1	557	344	0.617594	0													REL	0.341073
ENSG00000168646	AXIN2	621	382	0.615137	0													TNFAIP3	0.340635
ENSG00000076685	NT5C2	85	52	0.611765	0													ARNT	0.338863
ENSG00000142208	AKT1	5626	3441	0.611625	0													CTNND2	0.338462
ENSG00000178568	ERBB4	1430	874	0.611189	0													DGCR8	0.335277
ENSG00000175643	RMI2	36	22	0.611111	0													CACNA1D	0.335
ENSG00000197646	PDCD1LG2	303	185	0.610561	0													CBLB	0.334677
ENSG00000187323	DCC	2159	1316	0.609541	0													MPL	0.331191
ENSG00000168610	STAT3	15295	9314	0.608957	0													CCR4	0.331093
ENSG00000130844	ZNF331	46	28	0.608696	0													HOXD13	0.32766
ENSG00000064012	CASP8	3815	2320	0.608126	0													IRS4	0.324675
ENSG00000130816	DNMT1	2559	1555	0.607659	0													IGF2BP2	0.323529
ENSG00000100644	HIF1A	7061	4286	0.606996	0													CCR7	0.319538
ENSG00000163629	PTPN13	206	125	0.606796	0													ARHGEF10	0.317073
ENSG00000066117	SMARCD1	38	23	0.605263	0													PRDM16	0.316364
ENSG00000214827	MTCP1	58	35	0.603448	0													SYK	0.310332
ENSG00000176302	FOXR1	10	6	0.6	0													FLNA	0.305164
ENSG00000110844	PRPF40B	5	3	0.6	0													NBEA	0.302326
ENSG00000073578	SDHA	398	238	0.59799	0													ISX	0.302326
ENSG00000182872	RBM10	67	40	0.597015	0													MAFB	0.295374
ENSG00000136352	NKX2-1	1019	608	0.596663	0													SIX2	0.294964
ENSG00000134574	DDB2	321	191	0.595016	0													SBDS	0.294872
ENSG00000073584	SMARCE1	74	44	0.594595	0													SIRPA	0.294737
ENSG00000163435	ELF3	175	104	0.594286	0													EED	0.293963
ENSG00000051382	PIK3CB	546	324	0.593407	0													RPL10	0.292929
ENSG00000115760	BIRC6	93	55	0.591398	0													FNBP1	0.288889
ENSG00000160957	RECQL4	230	136	0.591304	0													LCK	0.287851
ENSG00000138698	RAP1GDS1	44	26	0.590909	0													PRF1	0.286567
ENSG00000109220	CHIC2	22	13	0.590909	0													ROBO2	0.285714
ENSG00000091831	ESR1	1821	1072	0.588688	0													FCRL4	0.285714
ENSG00000114861	FOXP1	471	277	0.58811	0													SMC1A	0.283871
ENSG00000087088	BAX	25252	14838	0.587597	0													TNC	0.282609
ENSG00000083857	FAT1	234	137	0.58547	0													PHOX2B	0.280749
ENSG00000135333	EPHA7	106	62	0.584906	0													SGK1	0.280423
ENSG00000037280	FLT4	322	188	0.583851	0													MAP3K13	0.277778
ENSG00000106483	SFRP4	293	171	0.583618	0													BMP5	0.274725
ENSG00000128513	POT1	376	218	0.579787	0													PSIP1	0.271277
ENSG00000065526	SPEN	97	56	0.57732	0													MAF	0.266846
ENSG00000127616	SMARCA4	856	494	0.577103	0													CNTRL	0.264706
ENSG00000198286	CARD11	309	178	0.576052	0													DDX6	0.263158
ENSG00000100697	DICER1	984	564	0.573171	0													TNFRSF14	0.260163
ENSG00000149311	ATM	9171	5255	0.573002	0													MYD88	0.251254
ENSG00000187098	MITF	1676	960	0.572792	0													ACSL6	0.25
ENSG00000147724	FAM135B	7	4	0.571429	0													FKBP9	0.25
ENSG00000198795	ZNF521	30	17	0.566667	0													CD28	0.244488
ENSG00000167548	KMT2D	349	197	0.56447	0													SOX9	0.242956
ENSG00000179399	GPC5	78	44	0.564103	0													HNF1A	0.2402
ENSG00000164305	CASP3	38347	21614	0.563643	0													ITK	0.234862
ENSG00000165238	WNK2	34	19	0.558824	0													ACVR1	0.233146
ENSG00000158169	FANCC	333	186	0.558559	0													A1CF	0.232558
ENSG00000080824	HSP90AA1	113	63	0.557522	0													BAZ1A	0.227273
ENSG00000169032	MAP2K1	1480	825	0.557432	0													CLP1	0.225
ENSG00000138081	FBXO11	63	35	0.555556	0													CTNNA2	0.222222
ENSG00000132475	H3F3B	45	25	0.555556	0													SKI	0.218657
ENSG00000132906	CASP9	2701	1499	0.55498	0													CHD2	0.211268
ENSG00000069399	BCL3	319	177	0.554859	0													TRIP11	0.209302
ENSG00000134250	NOTCH2	916	507	0.553493	0													TSHR	0.204458
ENSG00000197299	BLM	1817	1002	0.551458	0													KDSR	0.2
ENSG00000104517	UBR5	98	54	0.55102	0													POLE	0.199321
ENSG00000123388	HOXC11	40	22	0.55	0													RABEP1	0.196429
ENSG00000029363	BCLAF1	73	40	0.547945	0													AR	0.191974
ENSG00000138795	LEF1	800	433	0.54125	0													MET	0.189778
ENSG00000100852	ARHGAP5	65	35	0.538462	0													N4BP2	0.1875
ENSG00000124181	PLCG1	134	72	0.537313	0													TEC	0.186845
ENSG00000120457	KCNJ5	235	125	0.531915	0													MYH9	0.1843
ENSG00000160201	U2AF1	267	142	0.531835	0													JUN	0.179965
ENSG00000245848	CEBPA	1892	1005	0.531184	0													CYP2C8	0.175955
ENSG00000118007	STAG1	49	26	0.530612	0													GRM3	0.174757
ENSG00000139718	SETD1B	34	18	0.529412	0													FES	0.174509
ENSG00000134982	APC	16761	8861	0.528668	0													NIN	0.170872
ENSG00000125285	SOX21	38	20	0.526316	0													LEPROTL1	0.166667
ENSG00000126934	MAP2K2	593	312	0.526138	0													FCGR2B	0.165625
ENSG00000147130	ZMYM3	23	12	0.521739	0													DNM2	0.15894
ENSG00000169249	ZRSR2	52	27	0.519231	0													TPR	0.158654
ENSG00000109906	ZBTB16	304	157	0.516447	0													CNTNAP2	0.1571
ENSG00000153707	PTPRD	167	86	0.51497	0													CLTCL1	0.15625
ENSG00000065057	NTHL1	101	52	0.514851	0													GRIN2A	0.147541
ENSG00000161547	SRSF2	531	273	0.514124	0													MAX	0.143231
ENSG00000136504	KAT7	74	38	0.513514	0													CD209	0.142442
ENSG00000100030	MAPK1	1974	1012	0.512665	0													FH	0.14137
ENSG00000102034	ELF4	102	52	0.509804	0													COL3A1	0.133427
ENSG00000066468	FGFR2	2162	1100	0.508788	0													ANK1	0.129412
ENSG00000126012	KDM5C	140	71	0.507143	0													ATP2B3	0.126447
ENSG00000112081	SRSF3	152	77	0.506579	0													RGS7	0.113636
ENSG00000127152	BCL11B	181	91	0.502762	0													NACA	0.108108
ENSG00000152942	RAD17	201	101	0.502488	0													CBLC	0.0926829
ENSG00000077150	NFKB2	444	222	0.5	0													FSTL3	0.0746269
ENSG00000074964	ARHGEF10L	4	2	0.5	0													POLG	0.0685358
ENSG00000101343	CRNKL1	4	2	0.5	0													COL2A1	0.0646766
ENSG00000129152	MYOD1	679	338	0.497791	0													ZNF429	0
ENSG00000122406	RPL5	109	54	0.495413	0													RGPD3	0
ENSG00000117318	ID3	509	252	0.495088	0													FAM47C	0
ENSG00000204209	DAXX	605	299	0.494215	0
ENSG00000162434	JAK1	2208	1091	0.494112	0
ENSG00000095015	MAP3K1	661	324	0.490166	0
ENSG00000181449	SOX2	4684	2294	0.489752	0
ENSG00000065559	MAP2K4	382	187	0.489529	0
ENSG00000057657	PRDM1	513	251	0.489279	0
ENSG00000196367	TRRAP	139	68	0.489209	0
ENSG00000156531	PHF6	131	64	0.48855	0
ENSG00000213066	FGFR1OP	35	17	0.485714	0
ENSG00000145216	FIP1L1	400	194	0.485	0
ENSG00000171310	CHST11	33	16	0.484848	0
ENSG00000160271	RALGDS	223	108	0.484305	0
ENSG00000138448	ITGAV	116	56	0.482759	0
ENSG00000178104	PDE4DIP	27	13	0.481481	0
ENSG00000005073	HOXA11	212	102	0.481132	0
ENSG00000143379	SETDB1	179	86	0.480447	0
ENSG00000079999	KEAP1	1649	784	0.47544	0
ENSG00000127329	PTPRB	34	16	0.470588	0
ENSG00000116016	EPAS1	262	123	0.469466	0
ENSG00000165671	NSD1	294	138	0.469388	0
ENSG00000096384	HSP90AB1	179	84	0.469274	0
ENSG00000257923	CUX1	247	115	0.465587	0
ENSG00000107779	BMPR1A	390	181	0.464103	0
ENSG00000165392	WRN	1026	474	0.461988	0
ENSG00000049618	ARID1B	176	81	0.460227	0
ENSG00000138592	USP8	137	63	0.459854	0
ENSG00000182578	CSF1R	433	198	0.457275	0
ENSG00000179295	PTPN11	1643	751	0.457091	0
ENSG00000163513	TGFBR2	3572	1629	0.456047	0
ENSG00000215301	DDX3X	261	119	0.455939	0
ENSG00000173757	STAT5B	711	324	0.455696	0
ENSG00000179348	GATA2	902	411	0.455654	0
ENSG00000107929	LARP4B	11	5	0.454545	0
ENSG00000110777	POU2AF1	130	59	0.453846	0
ENSG00000126778	SIX1	317	143	0.451104	0
ENSG00000141027	NCOR1	471	211	0.447983	0
ENSG00000111642	CHD4	186	83	0.446237	0
ENSG00000166501	PRKCB	101	45	0.445545	0
ENSG00000136167	LCP1	81	36	0.444444	0
ENSG00000168496	FEN1	429	190	0.44289	0
ENSG00000156976	EIF4A2	34	15	0.441176	0
ENSG00000040731	CDH10	25	11	0.44	0
ENSG00000128052	KDR	3416	1500	0.43911	0
ENSG00000112561	TFEB	552	242	0.438406	0
ENSG00000105639	JAK3	1254	549	0.437799	0
ENSG00000087460	GNAS	1040	455	0.4375	0
ENSG00000135503	ACVR1B	121	52	0.429752	0
ENSG00000135111	TBX3	291	125	0.429553	0
ENSG00000197122	SRC	22549	9678	0.429199	0
ENSG00000078061	ARAF	173	74	0.427746	0
ENSG00000205927	OLIG2	639	273	0.42723	0
ENSG00000140836	ZFHX3	113	48	0.424779	0
ENSG00000136826	KLF4	2105	887	0.421378	0
ENSG00000163902	RPN1	57	24	0.421053	0
ENSG00000107485	GATA3	1919	807	0.420532	0
ENSG00000088038	CNOT3	31	13	0.419355	0
ENSG00000164754	RAD21	318	133	0.418239	0
ENSG00000175387	SMAD2	4156	1729	0.416025	0
ENSG00000196498	NCOR2	397	165	0.415617	0
ENSG00000166710	B2M	817	339	0.414933	0
ENSG00000123364	HOXC13	87	36	0.413793	0
ENSG00000010671	BTK	1797	743	0.413467	0
ENSG00000121966	CXCR4	10139	4179	0.412171	0
ENSG00000102145	GATA1	1292	531	0.410991	0
ENSG00000113360	DROSHA	2193	892	0.406749	0
ENSG00000164362	TERT	10422	4230	0.405872	0
ENSG00000112237	CCNC	106	43	0.40566	0
ENSG00000168685	IL7R	227	92	0.405286	0
ENSG00000106031	HOXA13	168	68	0.404762	0
ENSG00000111679	PTPN6	897	362	0.403567	0
ENSG00000136238	RAC1	5241	2112	0.402977	0
ENSG00000121989	ACVR2A	82	33	0.402439	0
ENSG00000036257	CUL3	423	170	0.401891	0
ENSG00000130675	MNX1	120	48	0.4	0
ENSG00000048462	TNFRSF17	137	54	0.394161	0
ENSG00000166949	SMAD3	4007	1579	0.39406	0
ENSG00000128713	HOXD11	56	22	0.392857	0
ENSG00000137497	NUMA1	243	95	0.390947	0
ENSG00000108924	HLF	747	292	0.390897	0
ENSG00000070756	PABPC1	100	39	0.39	0
ENSG00000104365	IKBKB	3960	1542	0.389394	0
ENSG00000081237	PTPRC	771	300	0.389105	0
ENSG00000107864	CPEB3	36	14	0.388889	0
ENSG00000185338	SOCS1	1245	481	0.386345	0
ENSG00000169564	PCBP1	169	65	0.384615	0
ENSG00000146232	NFKBIE	65	25	0.384615	0
ENSG00000067560	RHOA	6131	2350	0.383298	0
ENSG00000156650	KAT6B	68	26	0.382353	0
ENSG00000152207	CYSLTR2	42	16	0.380952	0
ENSG00000143556	S100A7	406	153	0.376847	0
ENSG00000102974	CTCF	1380	520	0.376812	0
ENSG00000116132	PRRX1	149	56	0.375839	0
ENSG00000119535	CSF3R	4939	1850	0.37457	0
ENSG00000049540	ELN	547	204	0.372943	0
ENSG00000072274	TFRC	232	86	0.37069	0
ENSG00000157404	KIT	41660	15440	0.370619	0
ENSG00000179583	CIITA	701	259	0.369472	0
ENSG00000109471	IL2	3125	1154	0.36928	0
ENSG00000175054	ATR	5177	1892	0.365463	0
ENSG00000116044	NFE2L2	3700	1341	0.362432	0
ENSG00000141968	VAV1	599	216	0.360601	0
ENSG00000105619	TFPT	25	9	0.36	0
ENSG00000168092	PAFAH1B2	25	9	0.36	0
ENSG00000163399	ATP1A1	243	87	0.358025	0
ENSG00000134352	IL6ST	782	274	0.350384	0
ENSG00000119866	BCL11A	406	142	0.349754	0
ENSG00000183770	FOXL2	471	164	0.348195	0
ENSG00000111252	SH2B3	166	57	0.343373	0
ENSG00000103522	IL21R	1073	368	0.342964	0
ENSG00000026103	FAS	24152	8239	0.341131	0
ENSG00000162924	REL	2627	896	0.341073	0
ENSG00000118503	TNFAIP3	913	311	0.340635	0
ENSG00000143437	ARNT	1266	429	0.338863	0
ENSG00000169862	CTNND2	65	22	0.338462	0
ENSG00000128191	DGCR8	343	115	0.335277	0
ENSG00000157388	CACNA1D	200	67	0.335	0
ENSG00000114423	CBLB	248	83	0.334677	0
ENSG00000117400	MPL	2645	876	0.331191	0
ENSG00000183813	CCR4	1637	542	0.331093	0
ENSG00000128714	HOXD13	235	77	0.32766	0
ENSG00000133124	IRS4	77	25	0.324675	0
ENSG00000073792	IGF2BP2	238	77	0.323529	0
ENSG00000126353	CCR7	2682	857	0.319538	0
ENSG00000104728	ARHGEF10	41	13	0.317073	0
ENSG00000142611	PRDM16	275	87	0.316364	0
ENSG00000165025	SYK	2797	868	0.310332	0
ENSG00000196924	FLNA	426	130	0.305164	0
ENSG00000172915	NBEA	43	13	0.302326	0
ENSG00000175329	ISX	43	13	0.302326	0
ENSG00000204103	MAFB	281	83	0.295374	0
ENSG00000170577	SIX2	139	41	0.294964	0
ENSG00000126524	SBDS	234	69	0.294872	0
ENSG00000198053	SIRPA	380	112	0.294737	0
ENSG00000074266	EED	762	224	0.293963	0
ENSG00000147403	RPL10	99	29	0.292929	0
ENSG00000187239	FNBP1	45	13	0.288889	0
ENSG00000182866	LCK	2206	635	0.287851	0
ENSG00000180644	PRF1	335	96	0.286567	0
ENSG00000185008	ROBO2	112	32	0.285714	0
ENSG00000163518	FCRL4	49	14	0.285714	0
ENSG00000072501	SMC1A	155	44	0.283871	0
ENSG00000041982	TNC	966	273	0.282609	0
ENSG00000109132	PHOX2B	374	105	0.280749	0
ENSG00000118515	SGK1	567	159	0.280423	0
ENSG00000073803	MAP3K13	18	5	0.277778	0
ENSG00000112175	BMP5	91	25	0.274725	0
ENSG00000164985	PSIP1	188	51	0.271277	0
ENSG00000178573	MAF	2226	594	0.266846	0
ENSG00000119397	CNTRL	34	9	0.264706	0
ENSG00000110367	DDX6	152	40	0.263158	0
ENSG00000157873	TNFRSF14	246	64	0.260163	0
ENSG00000172936	MYD88	3789	952	0.251254	0
ENSG00000164398	ACSL6	40	10	0.25	0
ENSG00000122642	FKBP9	8	2	0.25	0
ENSG00000178562	CD28	8209	2007	0.244488	0
ENSG00000125398	SOX9	2733	664	0.242956	0
ENSG00000135100	HNF1A	1199	288	0.2402	0
ENSG00000113263	ITK	545	128	0.234862	0
ENSG00000115170	ACVR1	356	83	0.233146	0
ENSG00000148584	A1CF	43	10	0.232558	0
ENSG00000198604	BAZ1A	44	10	0.227273	0
ENSG00000172409	CLP1	40	9	0.225	0
ENSG00000066032	CTNNA2	54	12	0.222222	0
ENSG00000157933	SKI	3023	661	0.218657	0
ENSG00000173575	CHD2	71	15	0.211268	0
ENSG00000100815	TRIP11	43	9	0.209302	0
ENSG00000165409	TSHR	1301	266	0.204458	0
ENSG00000119537	KDSR	5	1	0.2	0
ENSG00000177084	POLE	22090	4403	0.199321	0
ENSG00000029725	RABEP1	56	11	0.196429	0
ENSG00000169083	AR	99623	19125	0.191974	0
ENSG00000105976	MET	138804	26342	0.189778	0
ENSG00000078177	N4BP2	16	3	0.1875	0
ENSG00000135605	TEC	2387	446	0.186845	0
ENSG00000100345	MYH9	586	108	0.1843	0
ENSG00000177606	JUN	1648748	296717	0.179965	0
ENSG00000138115	CYP2C8	1256	221	0.175955	0
ENSG00000198822	GRM3	103	18	0.174757	0
ENSG00000182511	FES	4229	738	0.174509	0
ENSG00000100503	NIN	872	149	0.170872	0
ENSG00000104660	LEPROTL1	6	1	0.166667	0
ENSG00000072694	FCGR2B	320	53	0.165625	0
ENSG00000079805	DNM2	151	24	0.15894	0
ENSG00000047410	TPR	1872	297	0.158654	0
ENSG00000174469	CNTNAP2	331	52	0.1571	0
ENSG00000070371	CLTCL1	32	5	0.15625	0
ENSG00000183454	GRIN2A	183	27	0.147541	0
ENSG00000125952	MAX	62626	8970	0.143231	0
ENSG00000090659	CD209	344	49	0.142442	0
ENSG00000091483	FH	6819	964	0.14137	0
ENSG00000168542	COL3A1	712	95	0.133427	0
ENSG00000029534	ANK1	170	22	0.129412	0
ENSG00000067842	ATP2B3	1123	142	0.126447	0
ENSG00000182901	RGS7	88	10	0.113636	0
ENSG00000196531	NACA	185	20	0.108108	0
ENSG00000142273	CBLC	205	19	0.0926829	0
ENSG00000070404	FSTL3	67	5	0.0746269	0
ENSG00000140521	POLG	642	44	0.0685358	0
ENSG00000139219	COL2A1	1206	78	0.0646766	0
ENSG00000197013	ZNF429	3	0	0	0
ENSG00000153165	RGPD3	1	0	0	0
ENSG00000198173	FAM47C	1	0	0	0

## Sheet: cut-off=100
ID	HGNC	All_Pubs	Cancer_Pubs	Cancer _Pubs/All_Pubs	Fusion partners		Minimum number of fusion partners	Average of CAt				Maximum number of fusion partners	Average of CAt					HGNC	Maximum number of fusion partners=0	HGNC	Minimum number of fusion partners=5			N	Mean	SD	SEM	Median		HGNC	Number of fusion partners=1	HGNC	Minimum number of fusion partners=5			N	Mean	SD	SEM	Median
ENSG00000118058	KMT2A	1534	1320	0.860495	52		0	0.559195				0	0.557399					MACC1	0.988827	KMT2A	0.860495		Maximum number of fusion partners=0	366	0.5574	0.21782	0.01139	0.5611		EML4	0.987547	KMT2A	0.860495		Number of fusion partners=1	97	0.53022	0.24185	0.02456	0.50396
ENSG00000171094	ALK	6400	5198	0.812187	21		1	0.563606				1	0.551705					PALB2	0.973734	ALK	0.812187		Minimum number of fusion partners=5	16	0.74925	0.20415	0.05104	0.81249		PAX8	0.737657	ALK	0.812187		Minimum number of fusion partners=5	16	0.74925	0.20415	0.05104	0.81249
ENSG00000182944	EWSR1	716	672	0.938547	20		2	0.625887				2	0.551786					MYCN	0.962096	EWSR1	0.938547									NAB2	0.587302	EWSR1	0.938547				-0.21904		0.06398
ENSG00000157764	BRAF	11907	11264	0.945998	16		3	0.698536				3	0.552348					BRCA2	0.960791	BRAF	0.945998									MYB	0.540809	BRAF	0.945998			113	0.56123	0.24819	0.02335	0.57522
ENSG00000047936	ROS1	829	776	0.936068	15		4	0.728663				4	0.553101					PIK3CA	0.954147	ROS1	0.936068								Null Hypothesis: mean1-mean2 = 0	PML	0.501803	ROS1	0.936068
ENSG00000165731	RET	6133	4310	0.702756	12		5	0.749253				5	0.553703					ERBB2	0.951252	RET	0.702756			t Statistic	DF	Prob>|t|			Alternative Hypothesis: mean1-mean2 <> 0	MSN	0.158768	RET	0.702756
ENSG00000149948	HMGA2	1063	864	0.812794	10		6	0.78939				6	0.553841					IDH1	0.939672	HMGA2	0.812794		Equal Variance Assumed	-3.45693	380	0.000608141			At 0.05 level, when equal variance is assumed, Mean1 - Mean2 is significantly different from 0	SSX2	0.987288	HMGA2	0.812794								Null Hypothesis: mean1-mean2 = 0
ENSG00000139083	ETV6	1079	986	0.913809	7		7	0.860184				7	0.555072					RNF43	0.935065	ETV6	0.913809		Equal Variance NOT Assumed (Welch Correction)	-3.66886	16.5284	0.00198			At 0.05 level, when equal variance is NOT assumed, Mean1 - Mean2 is significantly different from 0	PRCC	0.977039	ETV6	0.913809			t Statistic	DF	Prob>|t|			Alternative Hypothesis: mean1-mean2 <> 0
ENSG00000181690	PLAG1	221	181	0.819005	7		10	0.858407				10	0.555578					NRAS	0.934134	PLAG1	0.819005									KRAS	0.957673	PLAG1	0.819005		Equal Variance Assumed	-3.42362	111	0.000866515			At 0.05 level, when equal variance is assumed, Mean1 - Mean2 is significantly different from 0
ENSG00000089280	FUS	1922	628	0.326743	6		12	0.866009				12	0.555867					H3F3A	0.933673	FUS	0.326743									KIAA1549	0.954955	FUS	0.326743		Equal Variance NOT Assumed (Welch Correction)	-3.86729	22.5593	0.000803565			At 0.05 level, when equal variance is NOT assumed, Mean1 - Mean2 is significantly different from 0
ENSG00000006468	ETV1	282	227	0.804965	6		15	0.898659				15	0.556611					BRCA1	0.933007	ETV1	0.804965									ARID1A	0.922302	ETV1	0.804965
ENSG00000096968	JAK2	7320	4387	0.599317	6		16	0.889307				16	0.557371					MLH1	0.928475	JAK2	0.599317									FHIT	0.915441	JAK2	0.599317
ENSG00000068323	TFE3	642	515	0.802181	5		20	0.87041				20	0.558115					NF2	0.927602	TFE3	0.802181									NPM1	0.91358	TFE3	0.802181
ENSG00000175832	ETV4	208	174	0.836538	5		21	0.836341				21	0.558609					BRIP1	0.923372	ETV4	0.836538									MLLT10	0.908257	ETV4	0.836538
ENSG00000129204	USP6	118	71	0.601695	5		52	0.860495				52	0.559195					PMS2	0.922837	USP6	0.601695									TP53	0.88922	USP6	0.601695
ENSG00000157554	ERG	6612	1818	0.274955	5													MEN1	0.92226	ERG	0.274955									RUNX1T1	0.878866	ERG	0.274955
ENSG00000184012	TMPRSS2	947	857	0.904963	4													MGMT	0.91768											NF1	0.859785
ENSG00000198400	NTRK1	382	253	0.662304	4													MSH2	0.916227											NTRK3	0.856
ENSG00000132155	RAF1	662	354	0.534743	4													BAP1	0.915954											LASP1	0.796992
ENSG00000119508	NR4A3	238	115	0.483193	4													MSH6	0.913999											NCOA4	0.785311
ENSG00000141380	SS18	230	222	0.965217	3													IDH2	0.907368											FLI1	0.770559
ENSG00000114354	TFG	323	136	0.421053	3													SDHB	0.90367											MN1	0.763006
ENSG00000097007	ABL1	1922	1793	0.932882	3													FLCN	0.901899											CTNNB1	0.760223
ENSG00000077782	FGFR1	2571	1360	0.528977	3													SETD2	0.884774											WT1	0.756131
ENSG00000135903	PAX3	1059	555	0.524079	3													MUTYH	0.878968											MLLT3	0.75
ENSG00000143549	TPM3	3109	673	0.216468	3													CCND1	0.878351											NDRG1	0.748756
ENSG00000186716	BCR	32645	27066	0.829101	2													CDKN2A	0.878049											WIF1	0.740845
ENSG00000153814	JAZF1	157	90	0.573248	2													PBRM1	0.877637											GLI1	0.726087
ENSG00000078674	PCM1	155	68	0.43871	2													SDHC	0.872774											PAX5	0.709291
ENSG00000079432	CIC	7137	1573	0.220401	2													SDHD	0.870871											PRKACA	0.703704
ENSG00000126752	SSX1	246	243	0.987805	2													BARD1	0.868812											RARA	0.698081
ENSG00000184384	MAML2	188	170	0.904255	2													SMARCB1	0.866228											PRKAR1A	0.69703
ENSG00000167751	KLK2	167	139	0.832335	2													CDC73	0.856618											NUP98	0.689095
ENSG00000159216	RUNX1	3000	2308	0.769333	2													FBXW7	0.853535											BRD4	0.674125
ENSG00000178691	SUZ12	395	295	0.746835	2													ERCC5	0.846154											BRD3	0.674074
ENSG00000147862	NFIB	228	167	0.732456	2													CCNE1	0.845095											BCOR	0.672297
ENSG00000148400	NOTCH1	4252	2791	0.656397	2													ZEB1	0.844505											TP63	0.663164
ENSG00000185630	PBX1	650	424	0.652308	2													CD274	0.841945											RAD51B	0.653333
ENSG00000123268	ATF1	365	230	0.630137	2													CBFB	0.839879											CDH11	0.642202
ENSG00000126883	NUP214	222	131	0.59009	2													PRDM2	0.835616											TAL1	0.640625
ENSG00000019582	CD74	573	315	0.549738	2													GNAQ	0.828125											KDM5A	0.637681
ENSG00000175197	DDIT3	1436	784	0.545961	2													CDH1	0.826595											AFF1	0.622857
ENSG00000068078	FGFR3	1986	1067	0.537261	2													PPP2R1A	0.821782											CRTC1	0.6
ENSG00000108953	YWHAE	198	98	0.494949	2													CDKN2C	0.819734											TCF3	0.597753
ENSG00000140396	NCOA2	338	167	0.494083	2													SPOP	0.819672											SND1	0.586667
ENSG00000244405	ETV5	259	123	0.474903	2													RB1	0.818739											TRIM33	0.575221
ENSG00000170759	KIF5B	247	117	0.473684	2													VHL	0.815226											TET1	0.55668
ENSG00000184481	FOXO4	295	139	0.471186	2													PDGFRA	0.81508											HEY1	0.549858
ENSG00000150907	FOXO1	2652	1165	0.439291	2													CDK4	0.810912											STIL	0.533981
ENSG00000108821	COL1A1	1994	375	0.188064	2													ERCC4	0.810811											FOXO3	0.532635
ENSG00000145012	LPP	1302	127	0.0975422	2													EZH2	0.810221											PDGFRB	0.503958
ENSG00000163497	FEV	7150	387	0.0541259	2													MUC16	0.805687											EP300	0.503232
ENSG00000143924	EML4	803	793	0.987547	1													CDK6	0.802963											QKI	0.493902
ENSG00000125618	PAX8	1033	762	0.737657	1													BCL9	0.8											DDX5	0.484581
ENSG00000166886	NAB2	189	111	0.587302	1													MDM4	0.799615											ABI1	0.482143
ENSG00000118513	MYB	2622	1418	0.540809	1													CHEK2	0.799113											TRIM27	0.482143
ENSG00000140464	PML	5546	2783	0.501803	1													GPC3	0.798722											SLC34A2	0.477941
ENSG00000147065	MSN	7892	1253	0.158768	1													TSC1	0.793696											POU5F1	0.472412
ENSG00000241476	SSX2	236	233	0.987288	1													HOXA9	0.793049											TAF15	0.442623
ENSG00000143294	PRCC	44684	43658	0.977039	1													ERCC2	0.791864											EBF1	0.440945
ENSG00000133703	KRAS	10797	10340	0.957673	1													ASXL1	0.7904											TCF12	0.433824
ENSG00000122778	KIAA1549	111	106	0.954955	1													STK11	0.789322											EIF3E	0.417808
ENSG00000117713	ARID1A	695	641	0.922302	1													FLT3	0.788565											ELL	0.413562
ENSG00000189283	FHIT	1088	996	0.915441	1													IKZF1	0.788462											NCOA1	0.397906
ENSG00000181163	NPM1	1296	1184	0.91358	1													LATS2	0.788462											SFPQ	0.382488
ENSG00000078403	MLLT10	109	99	0.908257	1													BCL6	0.787322											CREB1	0.37776
ENSG00000141510	TP53	16781	14922	0.88922	1													PTEN	0.785774											DNAJB1	0.368182
ENSG00000079102	RUNX1T1	388	341	0.878866	1													MDM2	0.784522											CREBBP	0.366987
ENSG00000196712	NF1	4379	3765	0.859785	1													MECOM	0.78436											CBL	0.365872
ENSG00000140538	NTRK3	375	321	0.856	1													PTK6	0.783439											PAX7	0.365439
ENSG00000002834	LASP1	133	106	0.796992	1													TSC2	0.780866											LIFR	0.35512
ENSG00000266412	NCOA4	177	139	0.785311	1													ERBB3	0.780025											TCF7L2	0.34033
ENSG00000151702	FLI1	1216	937	0.770559	1													GNA11	0.776557											NONO	0.335443
ENSG00000169184	MN1	173	132	0.763006	1													KMT2C	0.774834											NFATC2	0.328042
ENSG00000168036	CTNNB1	6285	4778	0.760223	1													CDH17	0.773333											HNRNPA2B1	0.327607
ENSG00000184937	WT1	3670	2775	0.756131	1													EXT2	0.773077											PDGFB	0.321284
ENSG00000171843	MLLT3	148	111	0.75	1													MSI2	0.771429											GMPS	0.314433
ENSG00000104419	NDRG1	402	301	0.748756	1													TET2	0.767361											SDC4	0.3125
ENSG00000156076	WIF1	355	263	0.740845	1													MYH11	0.767045											HLA-A	0.30724
ENSG00000111087	GLI1	1840	1336	0.726087	1													PMS1	0.764286											STAT6	0.306291
ENSG00000196092	PAX5	1001	710	0.709291	1													CD79A	0.762408											ATIC	0.30531
ENSG00000072062	PRKACA	135	95	0.703704	1													EXT1	0.756757											HIP1	0.292135
ENSG00000131759	RARA	1772	1237	0.698081	1													SF3B1	0.755556											AKAP9	0.281481
ENSG00000108946	PRKAR1A	505	352	0.69703	1													MYC	0.75374											ALDH2	0.279291
ENSG00000110713	NUP98	431	297	0.689095	1													PPM1D	0.752613											RANBP2	0.275261
ENSG00000141867	BRD4	1028	693	0.674125	1													EGFR	0.751463											NRG1	0.274177
ENSG00000169925	BRD3	135	91	0.674074	1													CDX2	0.751307											PPARG	0.261307
ENSG00000183337	BCOR	296	199	0.672297	1													FANCD2	0.746405											EPS15	0.261128
ENSG00000073282	TP63	1713	1136	0.663164	1													PTCH1	0.745801											SET	0.168756
ENSG00000182185	RAD51B	150	98	0.653333	1													CDKN1B	0.745634											MYO5A	0.16875
ENSG00000140937	CDH11	109	70	0.642202	1													RPL22	0.744681											CNBP	0.156522
ENSG00000162367	TAL1	640	410	0.640625	1													MUC1	0.744237											PICALM	0.149425
ENSG00000073614	KDM5A	138	88	0.637681	1													FANCF	0.744186											GOPC	0.140741
ENSG00000172493	AFF1	175	109	0.622857	1													MALT1	0.74062											DCTN1	0.137725
ENSG00000105662	CRTC1	245	147	0.6	1													LATS1	0.738636											LMNA	0.110772
ENSG00000071564	TCF3	445	266	0.597753	1													FUBP1	0.737931											OMD	0.10596
ENSG00000197157	SND1	150	88	0.586667	1													XPO1	0.735426											CARS	0.0978005
ENSG00000197323	TRIM33	113	65	0.575221	1													CDKN1A	0.734265
ENSG00000138336	TET1	494	275	0.55668	1													CCND2	0.734097
ENSG00000164683	HEY1	351	193	0.549858	1													BIRC3	0.725995
ENSG00000123473	STIL	206	110	0.533981	1													LMO1	0.72549
ENSG00000118689	FOXO3	1624	865	0.532635	1													WWTR1	0.721591
ENSG00000113721	PDGFRB	3411	1719	0.503958	1													BCL2	0.719962
ENSG00000100393	EP300	1083	545	0.503232	1													CALR	0.719101
ENSG00000112531	QKI	164	81	0.493902	1													STAG2	0.71875
ENSG00000108654	DDX5	227	110	0.484581	1													CCND3	0.717949
ENSG00000136754	ABI1	112	54	0.482143	1													HRAS	0.712634
ENSG00000204713	TRIM27	112	54	0.482143	1													POLD1	0.711111
ENSG00000157765	SLC34A2	136	65	0.477941	1													CD79B	0.710375
ENSG00000204531	POU5F1	2193	1036	0.472412	1													APOBEC3B	0.709821
ENSG00000270647	TAF15	122	54	0.442623	1													FOXA1	0.706258
ENSG00000164330	EBF1	254	112	0.440945	1													MED12	0.7
ENSG00000140262	TCF12	136	59	0.433824	1													KAT6A	0.6875
ENSG00000104408	EIF3E	584	244	0.417808	1													BUB1B	0.684783
ENSG00000105656	ELL	1342	555	0.413562	1													AKT3	0.683267
ENSG00000084676	NCOA1	573	228	0.397906	1													SMAD4	0.680569
ENSG00000116560	SFPQ	217	83	0.382488	1													AXIN1	0.677116
ENSG00000118260	CREB1	1268	479	0.37776	1													CYLD	0.676409
ENSG00000132002	DNAJB1	220	81	0.368182	1													BTG1	0.670968
ENSG00000005339	CREBBP	1248	458	0.366987	1													XPC	0.670719
ENSG00000110395	CBL	2643	967	0.365872	1													TLX1	0.670659
ENSG00000009709	PAX7	706	258	0.365439	1													MTOR	0.666134
ENSG00000113594	LIFR	459	163	0.35512	1													XPA	0.664622
ENSG00000148737	TCF7L2	1334	454	0.34033	1													SETBP1	0.662252
ENSG00000147140	NONO	316	106	0.335443	1													LMO2	0.657767
ENSG00000101096	NFATC2	378	124	0.328042	1													ABL2	0.654867
ENSG00000122566	HNRNPA2B1	815	267	0.327607	1													MUC4	0.653465
ENSG00000100311	PDGFB	2960	951	0.321284	1													ATRX	0.650667
ENSG00000163655	GMPS	194	61	0.314433	1													SALL4	0.649289
ENSG00000124145	SDC4	256	80	0.3125	1													PIK3R1	0.647368
ENSG00000206503	HLA-A	14129	4341	0.30724	1													KDM6A	0.646048
ENSG00000166888	STAT6	1812	555	0.306291	1													ERCC3	0.645669
ENSG00000138363	ATIC	226	69	0.30531	1													FGFR4	0.644928
ENSG00000127946	HIP1	178	52	0.292135	1													ACKR3	0.64268
ENSG00000127914	AKAP9	135	38	0.281481	1													AKT2	0.641491
ENSG00000111275	ALDH2	1579	441	0.279291	1													DNMT3A	0.640616
ENSG00000153201	RANBP2	287	79	0.275261	1													EPHA3	0.637931
ENSG00000157168	NRG1	1003	275	0.274177	1													SMO	0.63571
ENSG00000132170	PPARG	995	260	0.261307	1													FANCA	0.635514
ENSG00000085832	EPS15	337	88	0.261128	1													DEK	0.63354
ENSG00000119335	SET	278651	47024	0.168756	1													SUFU	0.630872
ENSG00000197535	MYO5A	160	27	0.16875	1													LRP1B	0.62963
ENSG00000169714	CNBP	230	36	0.156522	1													CRLF2	0.627907
ENSG00000073921	PICALM	261	39	0.149425	1													FANCG	0.626794
ENSG00000047932	GOPC	135	19	0.140741	1													HMGA1	0.625935
ENSG00000204843	DCTN1	167	23	0.137725	1													TOP1	0.623037
ENSG00000160789	LMNA	1309	145	0.110772	1													NBN	0.622099
ENSG00000127083	OMD	302	32	0.10596	1													KLF6	0.621701
ENSG00000110619	CARS	9775	956	0.0978005	1													BCL10	0.621154
ENSG00000183742	MACC1	179	177	0.988827	0													IRF4	0.620056
ENSG00000083093	PALB2	533	519	0.973734	0													DDR2	0.619926
ENSG00000134323	MYCN	2137	2056	0.962096	0													PIM1	0.617594
ENSG00000139618	BRCA2	9462	9091	0.960791	0													AXIN2	0.615137
ENSG00000121879	PIK3CA	3882	3704	0.954147	0													AKT1	0.611625
ENSG00000141736	ERBB2	27406	26070	0.951252	0													ERBB4	0.611189
ENSG00000138413	IDH1	2503	2352	0.939672	0													PDCD1LG2	0.610561
ENSG00000108375	RNF43	154	144	0.935065	0													DCC	0.609541
ENSG00000213281	NRAS	2748	2567	0.934134	0													STAT3	0.608957
ENSG00000163041	H3F3A	196	183	0.933673	0													CASP8	0.608126
ENSG00000012048	BRCA1	14494	13523	0.933007	0													DNMT1	0.607659
ENSG00000076242	MLH1	4460	4141	0.928475	0													HIF1A	0.606996
ENSG00000186575	NF2	1768	1640	0.927602	0													PTPN13	0.606796
ENSG00000136492	BRIP1	261	241	0.923372	0													SDHA	0.59799
ENSG00000122512	PMS2	1283	1184	0.922837	0													NKX2-1	0.596663
ENSG00000133895	MEN1	2920	2693	0.92226	0													DDB2	0.595016
ENSG00000170430	MGMT	3535	3244	0.91768	0													ELF3	0.594286
ENSG00000095002	MSH2	3605	3303	0.916227	0													PIK3CB	0.593407
ENSG00000163930	BAP1	702	643	0.915954	0													RECQL4	0.591304
ENSG00000116062	MSH6	1593	1456	0.913999	0													ESR1	0.588688
ENSG00000182054	IDH2	950	862	0.907368	0													FOXP1	0.58811
ENSG00000117118	SDHB	872	788	0.90367	0													BAX	0.587597
ENSG00000154803	FLCN	316	285	0.901899	0													FAT1	0.58547
ENSG00000181555	SETD2	243	215	0.884774	0													EPHA7	0.584906
ENSG00000132781	MUTYH	504	443	0.878968	0													FLT4	0.583851
ENSG00000110092	CCND1	3954	3473	0.878351	0													SFRP4	0.583618
ENSG00000147889	CDKN2A	8692	7632	0.878049	0													POT1	0.579787
ENSG00000163939	PBRM1	237	208	0.877637	0													SMARCA4	0.577103
ENSG00000143252	SDHC	393	343	0.872774	0													CARD11	0.576052
ENSG00000204370	SDHD	666	580	0.870871	0													DICER1	0.573171
ENSG00000138376	BARD1	404	351	0.868812	0													ATM	0.573002
ENSG00000099956	SMARCB1	912	790	0.866228	0													MITF	0.572792
ENSG00000134371	CDC73	272	233	0.856618	0													KMT2D	0.56447
ENSG00000109670	FBXW7	792	676	0.853535	0													CASP3	0.563643
ENSG00000134899	ERCC5	195	165	0.846154	0													FANCC	0.558559
ENSG00000105173	CCNE1	581	491	0.845095	0													HSP90AA1	0.557522
ENSG00000148516	ZEB1	1820	1537	0.844505	0													MAP2K1	0.557432
ENSG00000120217	CD274	3619	3047	0.841945	0													CASP9	0.55498
ENSG00000067955	CBFB	331	278	0.839879	0													BCL3	0.554859
ENSG00000116731	PRDM2	146	122	0.835616	0													NOTCH2	0.553493
ENSG00000156052	GNAQ	384	318	0.828125	0													BLM	0.551458
ENSG00000039068	CDH1	3339	2760	0.826595	0													LEF1	0.54125
ENSG00000105568	PPP2R1A	101	83	0.821782	0													PLCG1	0.537313
ENSG00000123080	CDKN2C	527	432	0.819734	0													KCNJ5	0.531915
ENSG00000121067	SPOP	183	150	0.819672	0													U2AF1	0.531835
ENSG00000139687	RB1	2775	2272	0.818739	0													CEBPA	0.531184
ENSG00000134086	VHL	3875	3159	0.815226	0													APC	0.528668
ENSG00000134853	PDGFRA	1817	1481	0.81508	0													MAP2K2	0.526138
ENSG00000135446	CDK4	5590	4533	0.810912	0													ZBTB16	0.516447
ENSG00000175595	ERCC4	185	150	0.810811	0													PTPRD	0.51497
ENSG00000106462	EZH2	2935	2378	0.810221	0													NTHL1	0.514851
ENSG00000181143	MUC16	844	680	0.805687	0													SRSF2	0.514124
ENSG00000105810	CDK6	2025	1626	0.802963	0													MAPK1	0.512665
ENSG00000116128	BCL9	130	104	0.8	0													ELF4	0.509804
ENSG00000198625	MDM4	519	415	0.799615	0													FGFR2	0.508788
ENSG00000183765	CHEK2	1578	1261	0.799113	0													KDM5C	0.507143
ENSG00000147257	GPC3	626	500	0.798722	0													SRSF3	0.506579
ENSG00000165699	TSC1	1396	1108	0.793696	0													BCL11B	0.502762
ENSG00000078399	HOXA9	633	502	0.793049	0													RAD17	0.502488
ENSG00000104884	ERCC2	1057	837	0.791864	0													NFKB2	0.5
ENSG00000171456	ASXL1	625	494	0.7904	0													MYOD1	0.497791
ENSG00000118046	STK11	1386	1094	0.789322	0													RPL5	0.495413
ENSG00000122025	FLT3	4460	3517	0.788565	0													ID3	0.495088
ENSG00000185811	IKZF1	624	492	0.788462	0													DAXX	0.494215
ENSG00000150457	LATS2	312	246	0.788462	0													JAK1	0.494112
ENSG00000113916	BCL6	1688	1329	0.787322	0													MAP3K1	0.490166
ENSG00000171862	PTEN	13173	10351	0.785774	0													SOX2	0.489752
ENSG00000135679	MDM2	7546	5920	0.784522	0													MAP2K4	0.489529
ENSG00000085276	MECOM	422	331	0.78436	0													PRDM1	0.489279
ENSG00000101213	PTK6	157	123	0.783439	0													TRRAP	0.489209
ENSG00000103197	TSC2	1871	1461	0.780866	0													PHF6	0.48855
ENSG00000065361	ERBB3	1582	1234	0.780025	0													FIP1L1	0.485
ENSG00000088256	GNA11	273	212	0.776557	0													RALGDS	0.484305
ENSG00000055609	KMT2C	151	117	0.774834	0													ITGAV	0.482759
ENSG00000079112	CDH17	150	116	0.773333	0													HOXA11	0.481132
ENSG00000151348	EXT2	260	201	0.773077	0													SETDB1	0.480447
ENSG00000153944	MSI2	105	81	0.771429	0													KEAP1	0.47544
ENSG00000168769	TET2	1152	884	0.767361	0													EPAS1	0.469466
ENSG00000133392	MYH11	528	405	0.767045	0													NSD1	0.469388
ENSG00000064933	PMS1	280	214	0.764286	0													HSP90AB1	0.469274
ENSG00000105369	CD79A	1229	937	0.762408	0													CUX1	0.465587
ENSG00000182197	EXT1	333	252	0.756757	0													BMPR1A	0.464103
ENSG00000115524	SF3B1	585	442	0.755556	0													WRN	0.461988
ENSG00000136997	MYC	28474	21462	0.75374	0													ARID1B	0.460227
ENSG00000170836	PPM1D	287	216	0.752613	0													USP8	0.459854
ENSG00000146648	EGFR	76021	57127	0.751463	0													CSF1R	0.457275
ENSG00000165556	CDX2	1721	1293	0.751307	0													PTPN11	0.457091
ENSG00000144554	FANCD2	765	571	0.746405	0													TGFBR2	0.456047
ENSG00000185920	PTCH1	893	666	0.745801	0													DDX3X	0.455939
ENSG00000111276	CDKN1B	1718	1281	0.745634	0													STAT5B	0.455696
ENSG00000116251	RPL22	188	140	0.744681	0													GATA2	0.455654
ENSG00000185499	MUC1	4078	3035	0.744237	0													POU2AF1	0.453846
ENSG00000183161	FANCF	129	96	0.744186	0													SIX1	0.451104
ENSG00000172175	MALT1	613	454	0.74062	0													NCOR1	0.447983
ENSG00000131023	LATS1	440	325	0.738636	0													CHD4	0.446237
ENSG00000162613	FUBP1	145	107	0.737931	0													PRKCB	0.445545
ENSG00000082898	XPO1	223	164	0.735426	0													FEN1	0.44289
ENSG00000124762	CDKN1A	8230	6043	0.734265	0													KDR	0.43911
ENSG00000118971	CCND2	786	577	0.734097	0													TFEB	0.438406
ENSG00000023445	BIRC3	427	310	0.725995	0													JAK3	0.437799
ENSG00000166407	LMO1	102	74	0.72549	0													GNAS	0.4375
ENSG00000018408	WWTR1	352	254	0.721591	0													ACVR1B	0.429752
ENSG00000171791	BCL2	8531	6142	0.719962	0													TBX3	0.429553
ENSG00000179218	CALR	623	448	0.719101	0													SRC	0.429199
ENSG00000101972	STAG2	128	92	0.71875	0													ARAF	0.427746
ENSG00000112576	CCND3	546	392	0.717949	0													OLIG2	0.42723
ENSG00000174775	HRAS	3546	2527	0.712634	0													ZFHX3	0.424779
ENSG00000062822	POLD1	135	96	0.711111	0													KLF4	0.421378
ENSG00000007312	CD79B	694	493	0.710375	0													GATA3	0.420532
ENSG00000179750	APOBEC3B	224	159	0.709821	0													RAD21	0.418239
ENSG00000129514	FOXA1	783	553	0.706258	0													SMAD2	0.416025
ENSG00000184634	MED12	290	203	0.7	0													NCOR2	0.415617
ENSG00000083168	KAT6A	112	77	0.6875	0													B2M	0.414933
ENSG00000156970	BUB1B	184	126	0.684783	0													BTK	0.413467
ENSG00000117020	AKT3	502	343	0.683267	0													CXCR4	0.412171
ENSG00000141646	SMAD4	3165	2154	0.680569	0													GATA1	0.410991
ENSG00000103126	AXIN1	319	216	0.677116	0													DROSHA	0.406749
ENSG00000083799	CYLD	479	324	0.676409	0													TERT	0.405872
ENSG00000133639	BTG1	155	104	0.670968	0													CCNC	0.40566
ENSG00000154767	XPC	987	662	0.670719	0													IL7R	0.405286
ENSG00000107807	TLX1	167	112	0.670659	0													HOXA13	0.404762
ENSG00000198793	MTOR	21922	14603	0.666134	0													PTPN6	0.403567
ENSG00000136936	XPA	978	650	0.664622	0													RAC1	0.402977
ENSG00000152217	SETBP1	151	100	0.662252	0													CUL3	0.401891
ENSG00000135363	LMO2	412	271	0.657767	0													MNX1	0.4
ENSG00000143322	ABL2	113	74	0.654867	0													TNFRSF17	0.394161
ENSG00000145113	MUC4	707	462	0.653465	0													SMAD3	0.39406
ENSG00000085224	ATRX	750	488	0.650667	0													NUMA1	0.390947
ENSG00000101115	SALL4	422	274	0.649289	0													HLF	0.390897
ENSG00000145675	PIK3R1	380	246	0.647368	0													PABPC1	0.39
ENSG00000147050	KDM6A	291	188	0.646048	0													IKBKB	0.389394
ENSG00000163161	ERCC3	127	82	0.645669	0													PTPRC	0.389105
ENSG00000160867	FGFR4	552	356	0.644928	0													SOCS1	0.386345
ENSG00000144476	ACKR3	403	259	0.64268	0													PCBP1	0.384615
ENSG00000105221	AKT2	1046	671	0.641491	0													RHOA	0.383298
ENSG00000119772	DNMT3A	1689	1082	0.640616	0													S100A7	0.376847
ENSG00000044524	EPHA3	174	111	0.637931	0													CTCF	0.376812
ENSG00000128602	SMO	1529	972	0.63571	0													PRRX1	0.375839
ENSG00000187741	FANCA	428	272	0.635514	0													CSF3R	0.37457
ENSG00000124795	DEK	322	204	0.63354	0													ELN	0.372943
ENSG00000107882	SUFU	298	188	0.630872	0													TFRC	0.37069
ENSG00000168702	LRP1B	108	68	0.62963	0													KIT	0.370619
ENSG00000205755	CRLF2	258	162	0.627907	0													CIITA	0.369472
ENSG00000221829	FANCG	209	131	0.626794	0													IL2	0.36928
ENSG00000137309	HMGA1	802	502	0.625935	0													ATR	0.365463
ENSG00000198900	TOP1	764	476	0.623037	0													NFE2L2	0.362432
ENSG00000104320	NBN	905	563	0.622099	0													VAV1	0.360601
ENSG00000067082	KLF6	341	212	0.621701	0													ATP1A1	0.358025
ENSG00000142867	BCL10	520	323	0.621154	0													IL6ST	0.350384
ENSG00000137265	IRF4	708	439	0.620056	0													BCL11A	0.349754
ENSG00000162733	DDR2	271	168	0.619926	0													FOXL2	0.348195
ENSG00000137193	PIM1	557	344	0.617594	0													SH2B3	0.343373
ENSG00000168646	AXIN2	621	382	0.615137	0													IL21R	0.342964
ENSG00000142208	AKT1	5626	3441	0.611625	0													FAS	0.341131
ENSG00000178568	ERBB4	1430	874	0.611189	0													REL	0.341073
ENSG00000197646	PDCD1LG2	303	185	0.610561	0													TNFAIP3	0.340635
ENSG00000187323	DCC	2159	1316	0.609541	0													ARNT	0.338863
ENSG00000168610	STAT3	15295	9314	0.608957	0													DGCR8	0.335277
ENSG00000064012	CASP8	3815	2320	0.608126	0													CACNA1D	0.335
ENSG00000130816	DNMT1	2559	1555	0.607659	0													CBLB	0.334677
ENSG00000100644	HIF1A	7061	4286	0.606996	0													MPL	0.331191
ENSG00000163629	PTPN13	206	125	0.606796	0													CCR4	0.331093
ENSG00000073578	SDHA	398	238	0.59799	0													HOXD13	0.32766
ENSG00000136352	NKX2-1	1019	608	0.596663	0													IGF2BP2	0.323529
ENSG00000134574	DDB2	321	191	0.595016	0													CCR7	0.319538
ENSG00000163435	ELF3	175	104	0.594286	0													PRDM16	0.316364
ENSG00000051382	PIK3CB	546	324	0.593407	0													SYK	0.310332
ENSG00000160957	RECQL4	230	136	0.591304	0													FLNA	0.305164
ENSG00000091831	ESR1	1821	1072	0.588688	0													MAFB	0.295374
ENSG00000114861	FOXP1	471	277	0.58811	0													SIX2	0.294964
ENSG00000087088	BAX	25252	14838	0.587597	0													SBDS	0.294872
ENSG00000083857	FAT1	234	137	0.58547	0													SIRPA	0.294737
ENSG00000135333	EPHA7	106	62	0.584906	0													EED	0.293963
ENSG00000037280	FLT4	322	188	0.583851	0													LCK	0.287851
ENSG00000106483	SFRP4	293	171	0.583618	0													PRF1	0.286567
ENSG00000128513	POT1	376	218	0.579787	0													ROBO2	0.285714
ENSG00000127616	SMARCA4	856	494	0.577103	0													SMC1A	0.283871
ENSG00000198286	CARD11	309	178	0.576052	0													TNC	0.282609
ENSG00000100697	DICER1	984	564	0.573171	0													PHOX2B	0.280749
ENSG00000149311	ATM	9171	5255	0.573002	0													SGK1	0.280423
ENSG00000187098	MITF	1676	960	0.572792	0													PSIP1	0.271277
ENSG00000167548	KMT2D	349	197	0.56447	0													MAF	0.266846
ENSG00000164305	CASP3	38347	21614	0.563643	0													DDX6	0.263158
ENSG00000158169	FANCC	333	186	0.558559	0													TNFRSF14	0.260163
ENSG00000080824	HSP90AA1	113	63	0.557522	0													MYD88	0.251254
ENSG00000169032	MAP2K1	1480	825	0.557432	0													CD28	0.244488
ENSG00000132906	CASP9	2701	1499	0.55498	0													SOX9	0.242956
ENSG00000069399	BCL3	319	177	0.554859	0													HNF1A	0.2402
ENSG00000134250	NOTCH2	916	507	0.553493	0													ITK	0.234862
ENSG00000197299	BLM	1817	1002	0.551458	0													ACVR1	0.233146
ENSG00000138795	LEF1	800	433	0.54125	0													SKI	0.218657
ENSG00000124181	PLCG1	134	72	0.537313	0													TSHR	0.204458
ENSG00000120457	KCNJ5	235	125	0.531915	0													POLE	0.199321
ENSG00000160201	U2AF1	267	142	0.531835	0													AR	0.191974
ENSG00000245848	CEBPA	1892	1005	0.531184	0													MET	0.189778
ENSG00000134982	APC	16761	8861	0.528668	0													TEC	0.186845
ENSG00000126934	MAP2K2	593	312	0.526138	0													MYH9	0.1843
ENSG00000109906	ZBTB16	304	157	0.516447	0													JUN	0.179965
ENSG00000153707	PTPRD	167	86	0.51497	0													CYP2C8	0.175955
ENSG00000065057	NTHL1	101	52	0.514851	0													GRM3	0.174757
ENSG00000161547	SRSF2	531	273	0.514124	0													FES	0.174509
ENSG00000100030	MAPK1	1974	1012	0.512665	0													NIN	0.170872
ENSG00000102034	ELF4	102	52	0.509804	0													FCGR2B	0.165625
ENSG00000066468	FGFR2	2162	1100	0.508788	0													DNM2	0.15894
ENSG00000126012	KDM5C	140	71	0.507143	0													TPR	0.158654
ENSG00000112081	SRSF3	152	77	0.506579	0													CNTNAP2	0.1571
ENSG00000127152	BCL11B	181	91	0.502762	0													GRIN2A	0.147541
ENSG00000152942	RAD17	201	101	0.502488	0													MAX	0.143231
ENSG00000077150	NFKB2	444	222	0.5	0													CD209	0.142442
ENSG00000129152	MYOD1	679	338	0.497791	0													FH	0.14137
ENSG00000122406	RPL5	109	54	0.495413	0													COL3A1	0.133427
ENSG00000117318	ID3	509	252	0.495088	0													ANK1	0.129412
ENSG00000204209	DAXX	605	299	0.494215	0													ATP2B3	0.126447
ENSG00000162434	JAK1	2208	1091	0.494112	0													NACA	0.108108
ENSG00000095015	MAP3K1	661	324	0.490166	0													CBLC	0.0926829
ENSG00000181449	SOX2	4684	2294	0.489752	0													POLG	0.0685358
ENSG00000065559	MAP2K4	382	187	0.489529	0													COL2A1	0.0646766
ENSG00000057657	PRDM1	513	251	0.489279	0
ENSG00000196367	TRRAP	139	68	0.489209	0
ENSG00000156531	PHF6	131	64	0.48855	0
ENSG00000145216	FIP1L1	400	194	0.485	0
ENSG00000160271	RALGDS	223	108	0.484305	0
ENSG00000138448	ITGAV	116	56	0.482759	0
ENSG00000005073	HOXA11	212	102	0.481132	0
ENSG00000143379	SETDB1	179	86	0.480447	0
ENSG00000079999	KEAP1	1649	784	0.47544	0
ENSG00000116016	EPAS1	262	123	0.469466	0
ENSG00000165671	NSD1	294	138	0.469388	0
ENSG00000096384	HSP90AB1	179	84	0.469274	0
ENSG00000257923	CUX1	247	115	0.465587	0
ENSG00000107779	BMPR1A	390	181	0.464103	0
ENSG00000165392	WRN	1026	474	0.461988	0
ENSG00000049618	ARID1B	176	81	0.460227	0
ENSG00000138592	USP8	137	63	0.459854	0
ENSG00000182578	CSF1R	433	198	0.457275	0
ENSG00000179295	PTPN11	1643	751	0.457091	0
ENSG00000163513	TGFBR2	3572	1629	0.456047	0
ENSG00000215301	DDX3X	261	119	0.455939	0
ENSG00000173757	STAT5B	711	324	0.455696	0
ENSG00000179348	GATA2	902	411	0.455654	0
ENSG00000110777	POU2AF1	130	59	0.453846	0
ENSG00000126778	SIX1	317	143	0.451104	0
ENSG00000141027	NCOR1	471	211	0.447983	0
ENSG00000111642	CHD4	186	83	0.446237	0
ENSG00000166501	PRKCB	101	45	0.445545	0
ENSG00000168496	FEN1	429	190	0.44289	0
ENSG00000128052	KDR	3416	1500	0.43911	0
ENSG00000112561	TFEB	552	242	0.438406	0
ENSG00000105639	JAK3	1254	549	0.437799	0
ENSG00000087460	GNAS	1040	455	0.4375	0
ENSG00000135503	ACVR1B	121	52	0.429752	0
ENSG00000135111	TBX3	291	125	0.429553	0
ENSG00000197122	SRC	22549	9678	0.429199	0
ENSG00000078061	ARAF	173	74	0.427746	0
ENSG00000205927	OLIG2	639	273	0.42723	0
ENSG00000140836	ZFHX3	113	48	0.424779	0
ENSG00000136826	KLF4	2105	887	0.421378	0
ENSG00000107485	GATA3	1919	807	0.420532	0
ENSG00000164754	RAD21	318	133	0.418239	0
ENSG00000175387	SMAD2	4156	1729	0.416025	0
ENSG00000196498	NCOR2	397	165	0.415617	0
ENSG00000166710	B2M	817	339	0.414933	0
ENSG00000010671	BTK	1797	743	0.413467	0
ENSG00000121966	CXCR4	10139	4179	0.412171	0
ENSG00000102145	GATA1	1292	531	0.410991	0
ENSG00000113360	DROSHA	2193	892	0.406749	0
ENSG00000164362	TERT	10422	4230	0.405872	0
ENSG00000112237	CCNC	106	43	0.40566	0
ENSG00000168685	IL7R	227	92	0.405286	0
ENSG00000106031	HOXA13	168	68	0.404762	0
ENSG00000111679	PTPN6	897	362	0.403567	0
ENSG00000136238	RAC1	5241	2112	0.402977	0
ENSG00000036257	CUL3	423	170	0.401891	0
ENSG00000130675	MNX1	120	48	0.4	0
ENSG00000048462	TNFRSF17	137	54	0.394161	0
ENSG00000166949	SMAD3	4007	1579	0.39406	0
ENSG00000137497	NUMA1	243	95	0.390947	0
ENSG00000108924	HLF	747	292	0.390897	0
ENSG00000070756	PABPC1	100	39	0.39	0
ENSG00000104365	IKBKB	3960	1542	0.389394	0
ENSG00000081237	PTPRC	771	300	0.389105	0
ENSG00000185338	SOCS1	1245	481	0.386345	0
ENSG00000169564	PCBP1	169	65	0.384615	0
ENSG00000067560	RHOA	6131	2350	0.383298	0
ENSG00000143556	S100A7	406	153	0.376847	0
ENSG00000102974	CTCF	1380	520	0.376812	0
ENSG00000116132	PRRX1	149	56	0.375839	0
ENSG00000119535	CSF3R	4939	1850	0.37457	0
ENSG00000049540	ELN	547	204	0.372943	0
ENSG00000072274	TFRC	232	86	0.37069	0
ENSG00000157404	KIT	41660	15440	0.370619	0
ENSG00000179583	CIITA	701	259	0.369472	0
ENSG00000109471	IL2	3125	1154	0.36928	0
ENSG00000175054	ATR	5177	1892	0.365463	0
ENSG00000116044	NFE2L2	3700	1341	0.362432	0
ENSG00000141968	VAV1	599	216	0.360601	0
ENSG00000163399	ATP1A1	243	87	0.358025	0
ENSG00000134352	IL6ST	782	274	0.350384	0
ENSG00000119866	BCL11A	406	142	0.349754	0
ENSG00000183770	FOXL2	471	164	0.348195	0
ENSG00000111252	SH2B3	166	57	0.343373	0
ENSG00000103522	IL21R	1073	368	0.342964	0
ENSG00000026103	FAS	24152	8239	0.341131	0
ENSG00000162924	REL	2627	896	0.341073	0
ENSG00000118503	TNFAIP3	913	311	0.340635	0
ENSG00000143437	ARNT	1266	429	0.338863	0
ENSG00000128191	DGCR8	343	115	0.335277	0
ENSG00000157388	CACNA1D	200	67	0.335	0
ENSG00000114423	CBLB	248	83	0.334677	0
ENSG00000117400	MPL	2645	876	0.331191	0
ENSG00000183813	CCR4	1637	542	0.331093	0
ENSG00000128714	HOXD13	235	77	0.32766	0
ENSG00000073792	IGF2BP2	238	77	0.323529	0
ENSG00000126353	CCR7	2682	857	0.319538	0
ENSG00000142611	PRDM16	275	87	0.316364	0
ENSG00000165025	SYK	2797	868	0.310332	0
ENSG00000196924	FLNA	426	130	0.305164	0
ENSG00000204103	MAFB	281	83	0.295374	0
ENSG00000170577	SIX2	139	41	0.294964	0
ENSG00000126524	SBDS	234	69	0.294872	0
ENSG00000198053	SIRPA	380	112	0.294737	0
ENSG00000074266	EED	762	224	0.293963	0
ENSG00000182866	LCK	2206	635	0.287851	0
ENSG00000180644	PRF1	335	96	0.286567	0
ENSG00000185008	ROBO2	112	32	0.285714	0
ENSG00000072501	SMC1A	155	44	0.283871	0
ENSG00000041982	TNC	966	273	0.282609	0
ENSG00000109132	PHOX2B	374	105	0.280749	0
ENSG00000118515	SGK1	567	159	0.280423	0
ENSG00000164985	PSIP1	188	51	0.271277	0
ENSG00000178573	MAF	2226	594	0.266846	0
ENSG00000110367	DDX6	152	40	0.263158	0
ENSG00000157873	TNFRSF14	246	64	0.260163	0
ENSG00000172936	MYD88	3789	952	0.251254	0
ENSG00000178562	CD28	8209	2007	0.244488	0
ENSG00000125398	SOX9	2733	664	0.242956	0
ENSG00000135100	HNF1A	1199	288	0.2402	0
ENSG00000113263	ITK	545	128	0.234862	0
ENSG00000115170	ACVR1	356	83	0.233146	0
ENSG00000157933	SKI	3023	661	0.218657	0
ENSG00000165409	TSHR	1301	266	0.204458	0
ENSG00000177084	POLE	22090	4403	0.199321	0
ENSG00000169083	AR	99623	19125	0.191974	0
ENSG00000105976	MET	138804	26342	0.189778	0
ENSG00000135605	TEC	2387	446	0.186845	0
ENSG00000100345	MYH9	586	108	0.1843	0
ENSG00000177606	JUN	1648748	296717	0.179965	0
ENSG00000138115	CYP2C8	1256	221	0.175955	0
ENSG00000198822	GRM3	103	18	0.174757	0
ENSG00000182511	FES	4229	738	0.174509	0
ENSG00000100503	NIN	872	149	0.170872	0
ENSG00000072694	FCGR2B	320	53	0.165625	0
ENSG00000079805	DNM2	151	24	0.15894	0
ENSG00000047410	TPR	1872	297	0.158654	0
ENSG00000174469	CNTNAP2	331	52	0.1571	0
ENSG00000183454	GRIN2A	183	27	0.147541	0
ENSG00000125952	MAX	62626	8970	0.143231	0
ENSG00000090659	CD209	344	49	0.142442	0
ENSG00000091483	FH	6819	964	0.14137	0
ENSG00000168542	COL3A1	712	95	0.133427	0
ENSG00000029534	ANK1	170	22	0.129412	0
ENSG00000067842	ATP2B3	1123	142	0.126447	0
ENSG00000196531	NACA	185	20	0.108108	0
ENSG00000142273	CBLC	205	19	0.0926829	0
ENSG00000140521	POLG	642	44	0.0685358	0
ENSG00000139219	COL2A1	1206	78	0.0646766	0

## Sheet: cut-off=500
ID	HGNC	All_Pubs	Cancer_Pubs	Cancer _Pubs/All_Pubs	Fusion partners		Minimum number of fusion partners	Average of CAt				Maximum number of fusion partners	Average of CAt					HGNC	Maximum number of fusion partners=0	HGNC	Minimum number of fusion partners=5			N	Mean	SD	SEM	Median		HGNC	Number of fusion partners=1	HGNC	Minimum number of fusion partners=5			N	Mean	SD	SEM	Median
ENSG00000118058	KMT2A	1534	1320	0.860495	52		0	0.569307				0	0.569567					PALB2	0.973734	KMT2A	0.860495		Maximum number of fusion partners=0	199	0.56957	0.23262	0.01649	0.5876		EML4	0.987547	KMT2A	0.860495		Number of fusion partners=1	44	0.54476	0.25777	0.03886	0.50359
ENSG00000171094	ALK	6400	5198	0.812187	21		1	0.568606				1	0.565075					MYCN	0.962096	ALK	0.812187		Minimum number of fusion partners=5	12	0.74382	0.2311	0.06671	0.81249		PAX8	0.737657	ALK	0.812187		Minimum number of fusion partners=5	12	0.74382	0.2311	0.06671	0.81249
ENSG00000182944	EWSR1	716	672	0.938547	20		2	0.603583				2	0.560207					BRCA2	0.960791	EWSR1	0.938547									MYB	0.540809	EWSR1	0.938547				-0.19906		0.08225
ENSG00000157764	BRAF	11907	11264	0.945998	16		3	0.69822				3	0.560058					PIK3CA	0.954147	BRAF	0.945998									PML	0.501803	BRAF	0.945998			56	0.58741	0.26348	0.03521	0.61997
ENSG00000047936	ROS1	829	776	0.936068	15		4	0.756216				4	0.561283					ERBB2	0.951252	ROS1	0.936068								Null Hypothesis: mean1-mean2 = 0	MSN	0.158768	ROS1	0.936068
ENSG00000165731	RET	6133	4310	0.702756	12		5	0.743821				5	0.56111					IDH1	0.939672	RET	0.702756			t Statistic	DF	Prob>|t|			Alternative Hypothesis: mean1-mean2 <> 0	PRCC	0.977039	RET	0.702756
ENSG00000149948	HMGA2	1063	864	0.812794	10		6	0.784871				6	0.56037					NRAS	0.934134	HMGA2	0.812794		Equal Variance Assumed	-2.52094	209	0.01245			At 0.05 level, when equal variance is assumed, Mean1 - Mean2 is significantly different from 0	KRAS	0.957673	HMGA2	0.812794								Null Hypothesis: mean1-mean2 = 0
ENSG00000139083	ETV6	1079	986	0.913809	7		7	0.865332				7	0.561699					BRCA1	0.933007	ETV6	0.913809		Equal Variance NOT Assumed (Welch Correction)	-2.53573	12.3827	0.02562			At 0.05 level, when equal variance is NOT assumed, Mean1 - Mean2 is significantly different from 0	ARID1A	0.922302	ETV6	0.913809			t Statistic	DF	Prob>|t|			Alternative Hypothesis: mean1-mean2 <> 0
ENSG00000089280	FUS	1922	628	0.326743	6		10	0.858407				10	0.562639					MLH1	0.928475	FUS	0.326743									FHIT	0.915441	FUS	0.326743		Equal Variance Assumed	-2.42017	54	0.01891			At 0.05 level, when equal variance is assumed, Mean1 - Mean2 is significantly different from 0
ENSG00000096968	JAK2	7320	4387	0.599317	6		12	0.866009				12	0.563162					NF2	0.927602	JAK2	0.599317									NPM1	0.91358	JAK2	0.599317		Equal Variance NOT Assumed (Welch Correction)	-2.57839	19.1667	0.01833			At 0.05 level, when equal variance is NOT assumed, Mean1 - Mean2 is significantly different from 0
ENSG00000068323	TFE3	642	515	0.802181	5		15	0.898659				15	0.564548					PMS2	0.922837	TFE3	0.802181									TP53	0.88922	TFE3	0.802181
ENSG00000157554	ERG	6612	1818	0.274955	5		16	0.889307				16	0.565961					MEN1	0.92226	ERG	0.274955									NF1	0.859785	ERG	0.274955
ENSG00000184012	TMPRSS2	947	857	0.904963	4		20	0.87041				20	0.567336					MGMT	0.91768											FLI1	0.770559
ENSG00000132155	RAF1	662	354	0.534743	4		21	0.836341				21	0.568236					MSH2	0.916227											CTNNB1	0.760223
ENSG00000097007	ABL1	1922	1793	0.932882	3		52	0.860495				52	0.569307					BAP1	0.915954											WT1	0.756131
ENSG00000077782	FGFR1	2571	1360	0.528977	3													MSH6	0.913999											GLI1	0.726087
ENSG00000135903	PAX3	1059	555	0.524079	3													IDH2	0.907368											PAX5	0.709291
ENSG00000143549	TPM3	3109	673	0.216468	3													SDHB	0.90367											RARA	0.698081
ENSG00000186716	BCR	32645	27066	0.829101	2													MUTYH	0.878968											PRKAR1A	0.69703
ENSG00000079432	CIC	7137	1573	0.220401	2													CCND1	0.878351											BRD4	0.674125
ENSG00000159216	RUNX1	3000	2308	0.769333	2													CDKN2A	0.878049											TP63	0.663164
ENSG00000148400	NOTCH1	4252	2791	0.656397	2													SDHD	0.870871											TAL1	0.640625
ENSG00000185630	PBX1	650	424	0.652308	2													SMARCB1	0.866228											FOXO3	0.532635
ENSG00000019582	CD74	573	315	0.549738	2													FBXW7	0.853535											PDGFRB	0.503958
ENSG00000175197	DDIT3	1436	784	0.545961	2													CCNE1	0.845095											EP300	0.503232
ENSG00000068078	FGFR3	1986	1067	0.537261	2													ZEB1	0.844505											POU5F1	0.472412
ENSG00000150907	FOXO1	2652	1165	0.439291	2													CD274	0.841945											EIF3E	0.417808
ENSG00000108821	COL1A1	1994	375	0.188064	2													CDH1	0.826595											ELL	0.413562
ENSG00000145012	LPP	1302	127	0.0975422	2													CDKN2C	0.819734											NCOA1	0.397906
ENSG00000163497	FEV	7150	387	0.0541259	2													RB1	0.818739											CREB1	0.37776
ENSG00000143924	EML4	803	793	0.987547	1													VHL	0.815226											CREBBP	0.366987
ENSG00000125618	PAX8	1033	762	0.737657	1													PDGFRA	0.81508											CBL	0.365872
ENSG00000118513	MYB	2622	1418	0.540809	1													CDK4	0.810912											PAX7	0.365439
ENSG00000140464	PML	5546	2783	0.501803	1													EZH2	0.810221											TCF7L2	0.34033
ENSG00000147065	MSN	7892	1253	0.158768	1													MUC16	0.805687											HNRNPA2B1	0.327607
ENSG00000143294	PRCC	44684	43658	0.977039	1													CDK6	0.802963											PDGFB	0.321284
ENSG00000133703	KRAS	10797	10340	0.957673	1													MDM4	0.799615											HLA-A	0.30724
ENSG00000117713	ARID1A	695	641	0.922302	1													CHEK2	0.799113											STAT6	0.306291
ENSG00000189283	FHIT	1088	996	0.915441	1													GPC3	0.798722											ALDH2	0.279291
ENSG00000181163	NPM1	1296	1184	0.91358	1													TSC1	0.793696											NRG1	0.274177
ENSG00000141510	TP53	16781	14922	0.88922	1													HOXA9	0.793049											PPARG	0.261307
ENSG00000196712	NF1	4379	3765	0.859785	1													ERCC2	0.791864											SET	0.168756
ENSG00000151702	FLI1	1216	937	0.770559	1													ASXL1	0.7904											LMNA	0.110772
ENSG00000168036	CTNNB1	6285	4778	0.760223	1													STK11	0.789322											CARS	0.0978005
ENSG00000184937	WT1	3670	2775	0.756131	1													FLT3	0.788565
ENSG00000111087	GLI1	1840	1336	0.726087	1													IKZF1	0.788462
ENSG00000196092	PAX5	1001	710	0.709291	1													BCL6	0.787322
ENSG00000131759	RARA	1772	1237	0.698081	1													PTEN	0.785774
ENSG00000108946	PRKAR1A	505	352	0.69703	1													MDM2	0.784522
ENSG00000141867	BRD4	1028	693	0.674125	1													TSC2	0.780866
ENSG00000073282	TP63	1713	1136	0.663164	1													ERBB3	0.780025
ENSG00000162367	TAL1	640	410	0.640625	1													TET2	0.767361
ENSG00000118689	FOXO3	1624	865	0.532635	1													MYH11	0.767045
ENSG00000113721	PDGFRB	3411	1719	0.503958	1													CD79A	0.762408
ENSG00000100393	EP300	1083	545	0.503232	1													SF3B1	0.755556
ENSG00000204531	POU5F1	2193	1036	0.472412	1													MYC	0.75374
ENSG00000104408	EIF3E	584	244	0.417808	1													EGFR	0.751463
ENSG00000105656	ELL	1342	555	0.413562	1													CDX2	0.751307
ENSG00000084676	NCOA1	573	228	0.397906	1													FANCD2	0.746405
ENSG00000118260	CREB1	1268	479	0.37776	1													PTCH1	0.745801
ENSG00000005339	CREBBP	1248	458	0.366987	1													CDKN1B	0.745634
ENSG00000110395	CBL	2643	967	0.365872	1													MUC1	0.744237
ENSG00000009709	PAX7	706	258	0.365439	1													MALT1	0.74062
ENSG00000148737	TCF7L2	1334	454	0.34033	1													CDKN1A	0.734265
ENSG00000122566	HNRNPA2B1	815	267	0.327607	1													CCND2	0.734097
ENSG00000100311	PDGFB	2960	951	0.321284	1													BCL2	0.719962
ENSG00000206503	HLA-A	14129	4341	0.30724	1													CALR	0.719101
ENSG00000166888	STAT6	1812	555	0.306291	1													CCND3	0.717949
ENSG00000111275	ALDH2	1579	441	0.279291	1													HRAS	0.712634
ENSG00000157168	NRG1	1003	275	0.274177	1													CD79B	0.710375
ENSG00000132170	PPARG	995	260	0.261307	1													FOXA1	0.706258
ENSG00000119335	SET	278651	47024	0.168756	1													AKT3	0.683267
ENSG00000160789	LMNA	1309	145	0.110772	1													SMAD4	0.680569
ENSG00000110619	CARS	9775	956	0.0978005	1													XPC	0.670719
ENSG00000083093	PALB2	533	519	0.973734	0													MTOR	0.666134
ENSG00000134323	MYCN	2137	2056	0.962096	0													XPA	0.664622
ENSG00000139618	BRCA2	9462	9091	0.960791	0													MUC4	0.653465
ENSG00000121879	PIK3CA	3882	3704	0.954147	0													ATRX	0.650667
ENSG00000141736	ERBB2	27406	26070	0.951252	0													FGFR4	0.644928
ENSG00000138413	IDH1	2503	2352	0.939672	0													AKT2	0.641491
ENSG00000213281	NRAS	2748	2567	0.934134	0													DNMT3A	0.640616
ENSG00000012048	BRCA1	14494	13523	0.933007	0													SMO	0.63571
ENSG00000076242	MLH1	4460	4141	0.928475	0													HMGA1	0.625935
ENSG00000186575	NF2	1768	1640	0.927602	0													TOP1	0.623037
ENSG00000122512	PMS2	1283	1184	0.922837	0													NBN	0.622099
ENSG00000133895	MEN1	2920	2693	0.92226	0													BCL10	0.621154
ENSG00000170430	MGMT	3535	3244	0.91768	0													IRF4	0.620056
ENSG00000095002	MSH2	3605	3303	0.916227	0													PIM1	0.617594
ENSG00000163930	BAP1	702	643	0.915954	0													AXIN2	0.615137
ENSG00000116062	MSH6	1593	1456	0.913999	0													AKT1	0.611625
ENSG00000182054	IDH2	950	862	0.907368	0													ERBB4	0.611189
ENSG00000117118	SDHB	872	788	0.90367	0													DCC	0.609541
ENSG00000132781	MUTYH	504	443	0.878968	0													STAT3	0.608957
ENSG00000110092	CCND1	3954	3473	0.878351	0													CASP8	0.608126
ENSG00000147889	CDKN2A	8692	7632	0.878049	0													DNMT1	0.607659
ENSG00000204370	SDHD	666	580	0.870871	0													HIF1A	0.606996
ENSG00000099956	SMARCB1	912	790	0.866228	0													NKX2-1	0.596663
ENSG00000109670	FBXW7	792	676	0.853535	0													PIK3CB	0.593407
ENSG00000105173	CCNE1	581	491	0.845095	0													ESR1	0.588688
ENSG00000148516	ZEB1	1820	1537	0.844505	0													BAX	0.587597
ENSG00000120217	CD274	3619	3047	0.841945	0													SMARCA4	0.577103
ENSG00000039068	CDH1	3339	2760	0.826595	0													DICER1	0.573171
ENSG00000123080	CDKN2C	527	432	0.819734	0													ATM	0.573002
ENSG00000139687	RB1	2775	2272	0.818739	0													MITF	0.572792
ENSG00000134086	VHL	3875	3159	0.815226	0													CASP3	0.563643
ENSG00000134853	PDGFRA	1817	1481	0.81508	0													MAP2K1	0.557432
ENSG00000135446	CDK4	5590	4533	0.810912	0													CASP9	0.55498
ENSG00000106462	EZH2	2935	2378	0.810221	0													NOTCH2	0.553493
ENSG00000181143	MUC16	844	680	0.805687	0													BLM	0.551458
ENSG00000105810	CDK6	2025	1626	0.802963	0													LEF1	0.54125
ENSG00000198625	MDM4	519	415	0.799615	0													CEBPA	0.531184
ENSG00000183765	CHEK2	1578	1261	0.799113	0													APC	0.528668
ENSG00000147257	GPC3	626	500	0.798722	0													MAP2K2	0.526138
ENSG00000165699	TSC1	1396	1108	0.793696	0													SRSF2	0.514124
ENSG00000078399	HOXA9	633	502	0.793049	0													MAPK1	0.512665
ENSG00000104884	ERCC2	1057	837	0.791864	0													FGFR2	0.508788
ENSG00000171456	ASXL1	625	494	0.7904	0													MYOD1	0.497791
ENSG00000118046	STK11	1386	1094	0.789322	0													ID3	0.495088
ENSG00000122025	FLT3	4460	3517	0.788565	0													DAXX	0.494215
ENSG00000185811	IKZF1	624	492	0.788462	0													JAK1	0.494112
ENSG00000113916	BCL6	1688	1329	0.787322	0													MAP3K1	0.490166
ENSG00000171862	PTEN	13173	10351	0.785774	0													SOX2	0.489752
ENSG00000135679	MDM2	7546	5920	0.784522	0													PRDM1	0.489279
ENSG00000103197	TSC2	1871	1461	0.780866	0													KEAP1	0.47544
ENSG00000065361	ERBB3	1582	1234	0.780025	0													WRN	0.461988
ENSG00000168769	TET2	1152	884	0.767361	0													PTPN11	0.457091
ENSG00000133392	MYH11	528	405	0.767045	0													TGFBR2	0.456047
ENSG00000105369	CD79A	1229	937	0.762408	0													STAT5B	0.455696
ENSG00000115524	SF3B1	585	442	0.755556	0													GATA2	0.455654
ENSG00000136997	MYC	28474	21462	0.75374	0													KDR	0.43911
ENSG00000146648	EGFR	76021	57127	0.751463	0													TFEB	0.438406
ENSG00000165556	CDX2	1721	1293	0.751307	0													JAK3	0.437799
ENSG00000144554	FANCD2	765	571	0.746405	0													GNAS	0.4375
ENSG00000185920	PTCH1	893	666	0.745801	0													SRC	0.429199
ENSG00000111276	CDKN1B	1718	1281	0.745634	0													OLIG2	0.42723
ENSG00000185499	MUC1	4078	3035	0.744237	0													KLF4	0.421378
ENSG00000172175	MALT1	613	454	0.74062	0													GATA3	0.420532
ENSG00000124762	CDKN1A	8230	6043	0.734265	0													SMAD2	0.416025
ENSG00000118971	CCND2	786	577	0.734097	0													B2M	0.414933
ENSG00000171791	BCL2	8531	6142	0.719962	0													BTK	0.413467
ENSG00000179218	CALR	623	448	0.719101	0													CXCR4	0.412171
ENSG00000112576	CCND3	546	392	0.717949	0													GATA1	0.410991
ENSG00000174775	HRAS	3546	2527	0.712634	0													DROSHA	0.406749
ENSG00000007312	CD79B	694	493	0.710375	0													TERT	0.405872
ENSG00000129514	FOXA1	783	553	0.706258	0													PTPN6	0.403567
ENSG00000117020	AKT3	502	343	0.683267	0													RAC1	0.402977
ENSG00000141646	SMAD4	3165	2154	0.680569	0													SMAD3	0.39406
ENSG00000154767	XPC	987	662	0.670719	0													HLF	0.390897
ENSG00000198793	MTOR	21922	14603	0.666134	0													IKBKB	0.389394
ENSG00000136936	XPA	978	650	0.664622	0													PTPRC	0.389105
ENSG00000145113	MUC4	707	462	0.653465	0													SOCS1	0.386345
ENSG00000085224	ATRX	750	488	0.650667	0													RHOA	0.383298
ENSG00000160867	FGFR4	552	356	0.644928	0													CTCF	0.376812
ENSG00000105221	AKT2	1046	671	0.641491	0													CSF3R	0.37457
ENSG00000119772	DNMT3A	1689	1082	0.640616	0													ELN	0.372943
ENSG00000128602	SMO	1529	972	0.63571	0													KIT	0.370619
ENSG00000137309	HMGA1	802	502	0.625935	0													CIITA	0.369472
ENSG00000198900	TOP1	764	476	0.623037	0													IL2	0.36928
ENSG00000104320	NBN	905	563	0.622099	0													ATR	0.365463
ENSG00000142867	BCL10	520	323	0.621154	0													NFE2L2	0.362432
ENSG00000137265	IRF4	708	439	0.620056	0													VAV1	0.360601
ENSG00000137193	PIM1	557	344	0.617594	0													IL6ST	0.350384
ENSG00000168646	AXIN2	621	382	0.615137	0													IL21R	0.342964
ENSG00000142208	AKT1	5626	3441	0.611625	0													FAS	0.341131
ENSG00000178568	ERBB4	1430	874	0.611189	0													REL	0.341073
ENSG00000187323	DCC	2159	1316	0.609541	0													TNFAIP3	0.340635
ENSG00000168610	STAT3	15295	9314	0.608957	0													ARNT	0.338863
ENSG00000064012	CASP8	3815	2320	0.608126	0													MPL	0.331191
ENSG00000130816	DNMT1	2559	1555	0.607659	0													CCR4	0.331093
ENSG00000100644	HIF1A	7061	4286	0.606996	0													CCR7	0.319538
ENSG00000136352	NKX2-1	1019	608	0.596663	0													SYK	0.310332
ENSG00000051382	PIK3CB	546	324	0.593407	0													EED	0.293963
ENSG00000091831	ESR1	1821	1072	0.588688	0													LCK	0.287851
ENSG00000087088	BAX	25252	14838	0.587597	0													TNC	0.282609
ENSG00000127616	SMARCA4	856	494	0.577103	0													SGK1	0.280423
ENSG00000100697	DICER1	984	564	0.573171	0													MAF	0.266846
ENSG00000149311	ATM	9171	5255	0.573002	0													MYD88	0.251254
ENSG00000187098	MITF	1676	960	0.572792	0													CD28	0.244488
ENSG00000164305	CASP3	38347	21614	0.563643	0													SOX9	0.242956
ENSG00000169032	MAP2K1	1480	825	0.557432	0													HNF1A	0.2402
ENSG00000132906	CASP9	2701	1499	0.55498	0													ITK	0.234862
ENSG00000134250	NOTCH2	916	507	0.553493	0													SKI	0.218657
ENSG00000197299	BLM	1817	1002	0.551458	0													TSHR	0.204458
ENSG00000138795	LEF1	800	433	0.54125	0													POLE	0.199321
ENSG00000245848	CEBPA	1892	1005	0.531184	0													AR	0.191974
ENSG00000134982	APC	16761	8861	0.528668	0													MET	0.189778
ENSG00000126934	MAP2K2	593	312	0.526138	0													TEC	0.186845
ENSG00000161547	SRSF2	531	273	0.514124	0													MYH9	0.1843
ENSG00000100030	MAPK1	1974	1012	0.512665	0													JUN	0.179965
ENSG00000066468	FGFR2	2162	1100	0.508788	0													CYP2C8	0.175955
ENSG00000129152	MYOD1	679	338	0.497791	0													FES	0.174509
ENSG00000117318	ID3	509	252	0.495088	0													NIN	0.170872
ENSG00000204209	DAXX	605	299	0.494215	0													TPR	0.158654
ENSG00000162434	JAK1	2208	1091	0.494112	0													MAX	0.143231
ENSG00000095015	MAP3K1	661	324	0.490166	0													FH	0.14137
ENSG00000181449	SOX2	4684	2294	0.489752	0													COL3A1	0.133427
ENSG00000057657	PRDM1	513	251	0.489279	0													ATP2B3	0.126447
ENSG00000079999	KEAP1	1649	784	0.47544	0													POLG	0.0685358
ENSG00000165392	WRN	1026	474	0.461988	0													COL2A1	0.0646766
ENSG00000179295	PTPN11	1643	751	0.457091	0
ENSG00000163513	TGFBR2	3572	1629	0.456047	0
ENSG00000173757	STAT5B	711	324	0.455696	0
ENSG00000179348	GATA2	902	411	0.455654	0
ENSG00000128052	KDR	3416	1500	0.43911	0
ENSG00000112561	TFEB	552	242	0.438406	0
ENSG00000105639	JAK3	1254	549	0.437799	0
ENSG00000087460	GNAS	1040	455	0.4375	0
ENSG00000197122	SRC	22549	9678	0.429199	0
ENSG00000205927	OLIG2	639	273	0.42723	0
ENSG00000136826	KLF4	2105	887	0.421378	0
ENSG00000107485	GATA3	1919	807	0.420532	0
ENSG00000175387	SMAD2	4156	1729	0.416025	0
ENSG00000166710	B2M	817	339	0.414933	0
ENSG00000010671	BTK	1797	743	0.413467	0
ENSG00000121966	CXCR4	10139	4179	0.412171	0
ENSG00000102145	GATA1	1292	531	0.410991	0
ENSG00000113360	DROSHA	2193	892	0.406749	0
ENSG00000164362	TERT	10422	4230	0.405872	0
ENSG00000111679	PTPN6	897	362	0.403567	0
ENSG00000136238	RAC1	5241	2112	0.402977	0
ENSG00000166949	SMAD3	4007	1579	0.39406	0
ENSG00000108924	HLF	747	292	0.390897	0
ENSG00000104365	IKBKB	3960	1542	0.389394	0
ENSG00000081237	PTPRC	771	300	0.389105	0
ENSG00000185338	SOCS1	1245	481	0.386345	0
ENSG00000067560	RHOA	6131	2350	0.383298	0
ENSG00000102974	CTCF	1380	520	0.376812	0
ENSG00000119535	CSF3R	4939	1850	0.37457	0
ENSG00000049540	ELN	547	204	0.372943	0
ENSG00000157404	KIT	41660	15440	0.370619	0
ENSG00000179583	CIITA	701	259	0.369472	0
ENSG00000109471	IL2	3125	1154	0.36928	0
ENSG00000175054	ATR	5177	1892	0.365463	0
ENSG00000116044	NFE2L2	3700	1341	0.362432	0
ENSG00000141968	VAV1	599	216	0.360601	0
ENSG00000134352	IL6ST	782	274	0.350384	0
ENSG00000103522	IL21R	1073	368	0.342964	0
ENSG00000026103	FAS	24152	8239	0.341131	0
ENSG00000162924	REL	2627	896	0.341073	0
ENSG00000118503	TNFAIP3	913	311	0.340635	0
ENSG00000143437	ARNT	1266	429	0.338863	0
ENSG00000117400	MPL	2645	876	0.331191	0
ENSG00000183813	CCR4	1637	542	0.331093	0
ENSG00000126353	CCR7	2682	857	0.319538	0
ENSG00000165025	SYK	2797	868	0.310332	0
ENSG00000074266	EED	762	224	0.293963	0
ENSG00000182866	LCK	2206	635	0.287851	0
ENSG00000041982	TNC	966	273	0.282609	0
ENSG00000118515	SGK1	567	159	0.280423	0
ENSG00000178573	MAF	2226	594	0.266846	0
ENSG00000172936	MYD88	3789	952	0.251254	0
ENSG00000178562	CD28	8209	2007	0.244488	0
ENSG00000125398	SOX9	2733	664	0.242956	0
ENSG00000135100	HNF1A	1199	288	0.2402	0
ENSG00000113263	ITK	545	128	0.234862	0
ENSG00000157933	SKI	3023	661	0.218657	0
ENSG00000165409	TSHR	1301	266	0.204458	0
ENSG00000177084	POLE	22090	4403	0.199321	0
ENSG00000169083	AR	99623	19125	0.191974	0
ENSG00000105976	MET	138804	26342	0.189778	0
ENSG00000135605	TEC	2387	446	0.186845	0
ENSG00000100345	MYH9	586	108	0.1843	0
ENSG00000177606	JUN	1648748	296717	0.179965	0
ENSG00000138115	CYP2C8	1256	221	0.175955	0
ENSG00000182511	FES	4229	738	0.174509	0
ENSG00000100503	NIN	872	149	0.170872	0
ENSG00000047410	TPR	1872	297	0.158654	0
ENSG00000125952	MAX	62626	8970	0.143231	0
ENSG00000091483	FH	6819	964	0.14137	0
ENSG00000168542	COL3A1	712	95	0.133427	0
ENSG00000067842	ATP2B3	1123	142	0.126447	0
ENSG00000140521	POLG	642	44	0.0685358	0
ENSG00000139219	COL2A1	1206	78	0.0646766	0

## Sheet: cut-off=1000
ID	HGNC	All_Pubs	Cancer_Pubs	Cancer _Pubs/All_Pubs	Fusion partners		Minimum number of fusion partners	Average of CAt				Maximum number of fusion partners	Average of CAt					HGNC	Maximum number of fusion partners=0	HGNC	Minimum number of fusion partners=5			N	Mean	SD	SEM	Median		HGNC	Number of fusion partners=1	HGNC	Minimum number of fusion partners=5			N	Mean	SD	SEM	Median
ENSG00000118058	KMT2A	1534	1320	0.860495	52		0	0.554886				0	0.558371					MYCN	0.962096	KMT2A	0.860495		Maximum number of fusion partners=0	127	0.55837	0.24401	0.02165	0.55743		PAX8	0.737657	KMT2A	0.860495		Number of fusion partners=1	35	0.54148	0.25943	0.04385	0.50396
ENSG00000171094	ALK	6400	5198	0.812187	21		1	0.547254				1	0.554722					BRCA2	0.960791	ALK	0.812187		Minimum number of fusion partners=5	9	0.69434	0.24676	0.08225	0.81219		MYB	0.540809	ALK	0.812187		Minimum number of fusion partners=5	9	0.69434	0.24676	0.08225	0.81219
ENSG00000157764	BRAF	11907	11264	0.945998	16		2	0.556041				2	0.547688					PIK3CA	0.954147	BRAF	0.945998									PML	0.501803	BRAF	0.945998				-0.15286		0.09608
ENSG00000165731	RET	6133	4310	0.702756	12		3	0.650112				3	0.547755					ERBB2	0.951252	RET	0.702756									MSN	0.158768	RET	0.702756			44	0.57275	0.2616	0.03944	0.57006
ENSG00000149948	HMGA2	1063	864	0.812794	10		4					4						IDH1	0.939672	HMGA2	0.812794								Null Hypothesis: mean1-mean2 = 0	PRCC	0.977039	HMGA2	0.812794
ENSG00000139083	ETV6	1079	986	0.913809	7		5	0.694339				5	0.546213					NRAS	0.934134	ETV6	0.913809			t Statistic	DF	Prob>|t|			Alternative Hypothesis: mean1-mean2 <> 0	KRAS	0.957673	ETV6	0.913809
ENSG00000089280	FUS	1922	628	0.326743	6		6	0.746762				6	0.545284					BRCA1	0.933007	FUS	0.326743		Equal Variance Assumed	-1.61433	134	0.10881			At 0.05 level, when equal variance is assumed, Mean1 - Mean2 is NOT significantly different from 0	FHIT	0.915441	FUS	0.326743								Null Hypothesis: mean1-mean2 = 0
ENSG00000096968	JAK2	7320	4387	0.599317	6		7	0.84134				7	0.547331					MLH1	0.928475	JAK2	0.599317		Equal Variance NOT Assumed (Welch Correction)	-1.59856	9.14431	0.14385			At 0.05 level, when equal variance is NOT assumed, Mean1 - Mean2 is NOT significantly different from 0	NPM1	0.91358	JAK2	0.599317			t Statistic	DF	Prob>|t|			Alternative Hypothesis: mean1-mean2 <> 0
ENSG00000157554	ERG	6612	1818	0.274955	5		10	0.826846				10	0.548798					NF2	0.927602	ERG	0.274955									TP53	0.88922	ERG	0.274955		Equal Variance Assumed	-1.59102	42	0.1191			At 0.05 level, when equal variance is assumed, Mean1 - Mean2 is NOT significantly different from 0
ENSG00000097007	ABL1	1922	1793	0.932882	3		12	0.830359				12	0.549644					PMS2	0.922837											NF1	0.859785				Equal Variance NOT Assumed (Welch Correction)	-1.63988	12.9477	0.12509			At 0.05 level, when equal variance is NOT assumed, Mean1 - Mean2 is NOT significantly different from 0
ENSG00000077782	FGFR1	2571	1360	0.528977	3		15					15						MEN1	0.92226											FLI1	0.770559
ENSG00000135903	PAX3	1059	555	0.524079	3		16	0.872894				16	0.55181					MGMT	0.91768											CTNNB1	0.760223
ENSG00000143549	TPM3	3109	673	0.216468	3		20					20						MSH2	0.916227											WT1	0.756131
ENSG00000186716	BCR	32645	27066	0.829101	2		21	0.836341				21	0.553225					MSH6	0.913999											GLI1	0.726087
ENSG00000079432	CIC	7137	1573	0.220401	2		52	0.860495				52	0.554886					CCND1	0.878351											PAX5	0.709291
ENSG00000159216	RUNX1	3000	2308	0.769333	2													CDKN2A	0.878049											RARA	0.698081
ENSG00000148400	NOTCH1	4252	2791	0.656397	2													ZEB1	0.844505											BRD4	0.674125
ENSG00000175197	DDIT3	1436	784	0.545961	2													CD274	0.841945											TP63	0.663164
ENSG00000068078	FGFR3	1986	1067	0.537261	2													CDH1	0.826595											FOXO3	0.532635
ENSG00000150907	FOXO1	2652	1165	0.439291	2													RB1	0.818739											PDGFRB	0.503958
ENSG00000108821	COL1A1	1994	375	0.188064	2													VHL	0.815226											EP300	0.503232
ENSG00000145012	LPP	1302	127	0.0975422	2													PDGFRA	0.81508											POU5F1	0.472412
ENSG00000163497	FEV	7150	387	0.0541259	2													CDK4	0.810912											ELL	0.413562
ENSG00000125618	PAX8	1033	762	0.737657	1													EZH2	0.810221											CREB1	0.37776
ENSG00000118513	MYB	2622	1418	0.540809	1													CDK6	0.802963											CREBBP	0.366987
ENSG00000140464	PML	5546	2783	0.501803	1													CHEK2	0.799113											CBL	0.365872
ENSG00000147065	MSN	7892	1253	0.158768	1													TSC1	0.793696											TCF7L2	0.34033
ENSG00000143294	PRCC	44684	43658	0.977039	1													ERCC2	0.791864											PDGFB	0.321284
ENSG00000133703	KRAS	10797	10340	0.957673	1													STK11	0.789322											HLA-A	0.30724
ENSG00000189283	FHIT	1088	996	0.915441	1													FLT3	0.788565											STAT6	0.306291
ENSG00000181163	NPM1	1296	1184	0.91358	1													BCL6	0.787322											ALDH2	0.279291
ENSG00000141510	TP53	16781	14922	0.88922	1													PTEN	0.785774											NRG1	0.274177
ENSG00000196712	NF1	4379	3765	0.859785	1													MDM2	0.784522											SET	0.168756
ENSG00000151702	FLI1	1216	937	0.770559	1													TSC2	0.780866											LMNA	0.110772
ENSG00000168036	CTNNB1	6285	4778	0.760223	1													ERBB3	0.780025											CARS	0.0978005
ENSG00000184937	WT1	3670	2775	0.756131	1													TET2	0.767361
ENSG00000111087	GLI1	1840	1336	0.726087	1													CD79A	0.762408
ENSG00000196092	PAX5	1001	710	0.709291	1													MYC	0.75374
ENSG00000131759	RARA	1772	1237	0.698081	1													EGFR	0.751463
ENSG00000141867	BRD4	1028	693	0.674125	1													CDX2	0.751307
ENSG00000073282	TP63	1713	1136	0.663164	1													CDKN1B	0.745634
ENSG00000118689	FOXO3	1624	865	0.532635	1													MUC1	0.744237
ENSG00000113721	PDGFRB	3411	1719	0.503958	1													CDKN1A	0.734265
ENSG00000100393	EP300	1083	545	0.503232	1													BCL2	0.719962
ENSG00000204531	POU5F1	2193	1036	0.472412	1													HRAS	0.712634
ENSG00000105656	ELL	1342	555	0.413562	1													SMAD4	0.680569
ENSG00000118260	CREB1	1268	479	0.37776	1													MTOR	0.666134
ENSG00000005339	CREBBP	1248	458	0.366987	1													AKT2	0.641491
ENSG00000110395	CBL	2643	967	0.365872	1													DNMT3A	0.640616
ENSG00000148737	TCF7L2	1334	454	0.34033	1													SMO	0.63571
ENSG00000100311	PDGFB	2960	951	0.321284	1													AKT1	0.611625
ENSG00000206503	HLA-A	14129	4341	0.30724	1													ERBB4	0.611189
ENSG00000166888	STAT6	1812	555	0.306291	1													DCC	0.609541
ENSG00000111275	ALDH2	1579	441	0.279291	1													STAT3	0.608957
ENSG00000157168	NRG1	1003	275	0.274177	1													CASP8	0.608126
ENSG00000119335	SET	278651	47024	0.168756	1													DNMT1	0.607659
ENSG00000160789	LMNA	1309	145	0.110772	1													HIF1A	0.606996
ENSG00000110619	CARS	9775	956	0.0978005	1													NKX2-1	0.596663
ENSG00000134323	MYCN	2137	2056	0.962096	0													ESR1	0.588688
ENSG00000139618	BRCA2	9462	9091	0.960791	0													BAX	0.587597
ENSG00000121879	PIK3CA	3882	3704	0.954147	0													ATM	0.573002
ENSG00000141736	ERBB2	27406	26070	0.951252	0													MITF	0.572792
ENSG00000138413	IDH1	2503	2352	0.939672	0													CASP3	0.563643
ENSG00000213281	NRAS	2748	2567	0.934134	0													MAP2K1	0.557432
ENSG00000012048	BRCA1	14494	13523	0.933007	0													CASP9	0.55498
ENSG00000076242	MLH1	4460	4141	0.928475	0													BLM	0.551458
ENSG00000186575	NF2	1768	1640	0.927602	0													CEBPA	0.531184
ENSG00000122512	PMS2	1283	1184	0.922837	0													APC	0.528668
ENSG00000133895	MEN1	2920	2693	0.92226	0													MAPK1	0.512665
ENSG00000170430	MGMT	3535	3244	0.91768	0													FGFR2	0.508788
ENSG00000095002	MSH2	3605	3303	0.916227	0													JAK1	0.494112
ENSG00000116062	MSH6	1593	1456	0.913999	0													SOX2	0.489752
ENSG00000110092	CCND1	3954	3473	0.878351	0													KEAP1	0.47544
ENSG00000147889	CDKN2A	8692	7632	0.878049	0													WRN	0.461988
ENSG00000148516	ZEB1	1820	1537	0.844505	0													PTPN11	0.457091
ENSG00000120217	CD274	3619	3047	0.841945	0													TGFBR2	0.456047
ENSG00000039068	CDH1	3339	2760	0.826595	0													KDR	0.43911
ENSG00000139687	RB1	2775	2272	0.818739	0													JAK3	0.437799
ENSG00000134086	VHL	3875	3159	0.815226	0													GNAS	0.4375
ENSG00000134853	PDGFRA	1817	1481	0.81508	0													SRC	0.429199
ENSG00000135446	CDK4	5590	4533	0.810912	0													KLF4	0.421378
ENSG00000106462	EZH2	2935	2378	0.810221	0													GATA3	0.420532
ENSG00000105810	CDK6	2025	1626	0.802963	0													SMAD2	0.416025
ENSG00000183765	CHEK2	1578	1261	0.799113	0													BTK	0.413467
ENSG00000165699	TSC1	1396	1108	0.793696	0													CXCR4	0.412171
ENSG00000104884	ERCC2	1057	837	0.791864	0													GATA1	0.410991
ENSG00000118046	STK11	1386	1094	0.789322	0													DROSHA	0.406749
ENSG00000122025	FLT3	4460	3517	0.788565	0													TERT	0.405872
ENSG00000113916	BCL6	1688	1329	0.787322	0													RAC1	0.402977
ENSG00000171862	PTEN	13173	10351	0.785774	0													SMAD3	0.39406
ENSG00000135679	MDM2	7546	5920	0.784522	0													IKBKB	0.389394
ENSG00000103197	TSC2	1871	1461	0.780866	0													SOCS1	0.386345
ENSG00000065361	ERBB3	1582	1234	0.780025	0													RHOA	0.383298
ENSG00000168769	TET2	1152	884	0.767361	0													CTCF	0.376812
ENSG00000105369	CD79A	1229	937	0.762408	0													CSF3R	0.37457
ENSG00000136997	MYC	28474	21462	0.75374	0													KIT	0.370619
ENSG00000146648	EGFR	76021	57127	0.751463	0													IL2	0.36928
ENSG00000165556	CDX2	1721	1293	0.751307	0													ATR	0.365463
ENSG00000111276	CDKN1B	1718	1281	0.745634	0													NFE2L2	0.362432
ENSG00000185499	MUC1	4078	3035	0.744237	0													IL21R	0.342964
ENSG00000124762	CDKN1A	8230	6043	0.734265	0													FAS	0.341131
ENSG00000171791	BCL2	8531	6142	0.719962	0													REL	0.341073
ENSG00000174775	HRAS	3546	2527	0.712634	0													ARNT	0.338863
ENSG00000141646	SMAD4	3165	2154	0.680569	0													MPL	0.331191
ENSG00000198793	MTOR	21922	14603	0.666134	0													CCR4	0.331093
ENSG00000105221	AKT2	1046	671	0.641491	0													CCR7	0.319538
ENSG00000119772	DNMT3A	1689	1082	0.640616	0													SYK	0.310332
ENSG00000128602	SMO	1529	972	0.63571	0													LCK	0.287851
ENSG00000142208	AKT1	5626	3441	0.611625	0													MAF	0.266846
ENSG00000178568	ERBB4	1430	874	0.611189	0													MYD88	0.251254
ENSG00000187323	DCC	2159	1316	0.609541	0													CD28	0.244488
ENSG00000168610	STAT3	15295	9314	0.608957	0													SOX9	0.242956
ENSG00000064012	CASP8	3815	2320	0.608126	0													HNF1A	0.2402
ENSG00000130816	DNMT1	2559	1555	0.607659	0													SKI	0.218657
ENSG00000100644	HIF1A	7061	4286	0.606996	0													TSHR	0.204458
ENSG00000136352	NKX2-1	1019	608	0.596663	0													POLE	0.199321
ENSG00000091831	ESR1	1821	1072	0.588688	0													AR	0.191974
ENSG00000087088	BAX	25252	14838	0.587597	0													MET	0.189778
ENSG00000149311	ATM	9171	5255	0.573002	0													TEC	0.186845
ENSG00000187098	MITF	1676	960	0.572792	0													JUN	0.179965
ENSG00000164305	CASP3	38347	21614	0.563643	0													CYP2C8	0.175955
ENSG00000169032	MAP2K1	1480	825	0.557432	0													FES	0.174509
ENSG00000132906	CASP9	2701	1499	0.55498	0													TPR	0.158654
ENSG00000197299	BLM	1817	1002	0.551458	0													MAX	0.143231
ENSG00000245848	CEBPA	1892	1005	0.531184	0													FH	0.14137
ENSG00000134982	APC	16761	8861	0.528668	0													ATP2B3	0.126447
ENSG00000100030	MAPK1	1974	1012	0.512665	0													COL2A1	0.0646766
ENSG00000066468	FGFR2	2162	1100	0.508788	0
ENSG00000162434	JAK1	2208	1091	0.494112	0
ENSG00000181449	SOX2	4684	2294	0.489752	0
ENSG00000079999	KEAP1	1649	784	0.47544	0
ENSG00000165392	WRN	1026	474	0.461988	0
ENSG00000179295	PTPN11	1643	751	0.457091	0
ENSG00000163513	TGFBR2	3572	1629	0.456047	0
ENSG00000128052	KDR	3416	1500	0.43911	0
ENSG00000105639	JAK3	1254	549	0.437799	0
ENSG00000087460	GNAS	1040	455	0.4375	0
ENSG00000197122	SRC	22549	9678	0.429199	0
ENSG00000136826	KLF4	2105	887	0.421378	0
ENSG00000107485	GATA3	1919	807	0.420532	0
ENSG00000175387	SMAD2	4156	1729	0.416025	0
ENSG00000010671	BTK	1797	743	0.413467	0
ENSG00000121966	CXCR4	10139	4179	0.412171	0
ENSG00000102145	GATA1	1292	531	0.410991	0
ENSG00000113360	DROSHA	2193	892	0.406749	0
ENSG00000164362	TERT	10422	4230	0.405872	0
ENSG00000136238	RAC1	5241	2112	0.402977	0
ENSG00000166949	SMAD3	4007	1579	0.39406	0
ENSG00000104365	IKBKB	3960	1542	0.389394	0
ENSG00000185338	SOCS1	1245	481	0.386345	0
ENSG00000067560	RHOA	6131	2350	0.383298	0
ENSG00000102974	CTCF	1380	520	0.376812	0
ENSG00000119535	CSF3R	4939	1850	0.37457	0
ENSG00000157404	KIT	41660	15440	0.370619	0
ENSG00000109471	IL2	3125	1154	0.36928	0
ENSG00000175054	ATR	5177	1892	0.365463	0
ENSG00000116044	NFE2L2	3700	1341	0.362432	0
ENSG00000103522	IL21R	1073	368	0.342964	0
ENSG00000026103	FAS	24152	8239	0.341131	0
ENSG00000162924	REL	2627	896	0.341073	0
ENSG00000143437	ARNT	1266	429	0.338863	0
ENSG00000117400	MPL	2645	876	0.331191	0
ENSG00000183813	CCR4	1637	542	0.331093	0
ENSG00000126353	CCR7	2682	857	0.319538	0
ENSG00000165025	SYK	2797	868	0.310332	0
ENSG00000182866	LCK	2206	635	0.287851	0
ENSG00000178573	MAF	2226	594	0.266846	0
ENSG00000172936	MYD88	3789	952	0.251254	0
ENSG00000178562	CD28	8209	2007	0.244488	0
ENSG00000125398	SOX9	2733	664	0.242956	0
ENSG00000135100	HNF1A	1199	288	0.2402	0
ENSG00000157933	SKI	3023	661	0.218657	0
ENSG00000165409	TSHR	1301	266	0.204458	0
ENSG00000177084	POLE	22090	4403	0.199321	0
ENSG00000169083	AR	99623	19125	0.191974	0
ENSG00000105976	MET	138804	26342	0.189778	0
ENSG00000135605	TEC	2387	446	0.186845	0
ENSG00000177606	JUN	1648748	296717	0.179965	0
ENSG00000138115	CYP2C8	1256	221	0.175955	0
ENSG00000182511	FES	4229	738	0.174509	0
ENSG00000047410	TPR	1872	297	0.158654	0
ENSG00000125952	MAX	62626	8970	0.143231	0
ENSG00000091483	FH	6819	964	0.14137	0
ENSG00000067842	ATP2B3	1123	142	0.126447	0
ENSG00000139219	COL2A1	1206	78	0.0646766	0
